# Supplementary material for: A Detailed Spatial Expression Analysis of Wing Phenotypes Reveals Novel Patterns of Odorant Binding Proteins in the Soybean Aphid, Aphis glycines
Source: Front Physiol. 2021 Jul 28;12:702973. doi: 10.3389/fphys.2021.702973 (PMC8376974; doi:10.3389/fphys.2021.702973)
Supplement: Supplementary Data 3 — Differential expression transcript list. [file Data_Sheet_3.xlsx]

## Sheet: Thoraxes vs. Antennae
	sampleA	sampleB	baseMeanA	baseMeanB	baseMean	log2FoldChange		lfcSE	stat	pvalue	padj			sampleA	sampleB	baseMeanA	baseMeanB	baseMean	log2FoldChange		lfcSE	stat	pvalue	padj				上调	下调
TRINITY_DN4130_c0_g4	Antenna	Thorex	1745.44	429.824	1087.63	-2.02093	2.02093	0.0540062	37.4204	1.82241e-306	2.40448e-304	303.619	TRINITY_DN5830_c0_g1	Antenna	Thorex	368.629	2267.15	1317.89	2.61225	-2.61225	0.0704263	-37.0919	3.79602e-301	4.92895e-299	298.307		去padj=0	2548	11810
TRINITY_DN2734_c0_g2	Antenna	Thorex	5658.72	1072.97	3365.84	-2.39672	2.39672	0.0647398	37.0208	5.3073e-300	6.8102e-298	297.167	TRINITY_DN2793_c1_g1	Antenna	Thorex	231.386	1874.07	1052.73	3.0143	-3.0143	0.086439	-34.872	1.97492e-266	2.29969e-264	263.638	an/th	14430	2565	11865
TRINITY_DN88040_c0_g1	Antenna	Thorex	1173.15	127.696	650.424	-3.20095	3.20095	0.087577	36.5501	1.77544e-292	2.24302e-290	289.649	TRINITY_DN548_c5_g5	Antenna	Thorex	45509.1	261257	153383	2.5212	-2.5212	0.0724207	-34.8133	1.53226e-265	1.77791e-263	262.75
TRINITY_DN30_c0_g6	Antenna	Thorex	1135.07	148.568	641.821	-2.94187	2.94187	0.0825878	35.6212	6.58835e-278	7.92564e-276	275.101	TRINITY_DN5641_c0_g1	Antenna	Thorex	67.3905	1850.15	958.769	4.76647	-4.76647	0.139638	-34.1345	2.27466e-255	2.54025e-253	252.595
TRINITY_DN1139_c1_g3	Antenna	Thorex	12924.4	373.255	6648.85	-5.11005	5.11005	0.144208	35.4352	4.90323e-275	5.83413e-273	272.234	TRINITY_DN5823_c0_g1	Antenna	Thorex	150.193	1537.64	843.918	3.35948	-3.35948	0.0991887	-33.8696	1.87088e-251	2.04739e-249	248.689
TRINITY_DN33_c3_g1	Antenna	Thorex	1177.81	214.231	696.021	-2.45732	2.45732	0.0698787	35.1655	6.74779e-271	7.91378e-269	268.102	TRINITY_DN4362_c0_g1	Antenna	Thorex	250.239	1667.4	958.821	2.73588	-2.73588	0.0847357	-32.2873	1.05485e-228	1.05231e-226	225.978
TRINITY_DN2666_c0_g1	Antenna	Thorex	2950.14	526.662	1738.4	-2.48571	2.48571	0.0721318	34.4606	3.12027e-260	3.53281e-258	257.452	TRINITY_DN2805_c0_g1	Antenna	Thorex	73.7822	1525.28	799.533	4.38167	-4.38167	0.136277	-32.1527	8.10044e-227	8.05637e-225	224.094
TRINITY_DN90583_c0_g1	Antenna	Thorex	1544.14	49.4685	796.803	-4.94039	4.94039	0.145265	34.0094	1.61851e-253	1.78314e-251	250.749	TRINITY_DN3255_c0_g1	Antenna	Thorex	383.17	4287.56	2335.36	3.47741	-3.47741	0.11118	-31.2774	9.46199e-215	8.92235e-213	212.05
TRINITY_DN3736_c0_g1	Antenna	Thorex	955.315	49.3401	502.327	-4.28596	4.28596	0.126702	33.8271	7.8765e-251	8.5909e-249	248.066	TRINITY_DN1346_c0_g1	Antenna	Thorex	248.769	1461.7	855.237	2.5394	-2.5394	0.0831751	-30.5308	1.01623e-204	9.03586e-203	202.044
TRINITY_DN11689_c0_g1	Antenna	Thorex	1103.76	125.411	614.585	-3.12767	3.12767	0.0938624	33.3218	1.86536e-243	1.98815e-241	240.702	TRINITY_DN759_c0_g1	Antenna	Thorex	82.969	1202.33	642.648	3.86792	-3.86792	0.130191	-29.7097	5.75204e-194	4.86337e-192	191.313
TRINITY_DN8045_c0_g3	Antenna	Thorex	856.326	27.3006	441.813	-4.98759	4.98759	0.150608	33.1163	1.73085e-240	1.82694e-238	237.738	TRINITY_DN4532_c0_g1	Antenna	Thorex	237.039	1286.08	761.561	2.4466	-2.4466	0.0902411	-27.1118	7.14437e-162	4.96329e-160	159.304
TRINITY_DN71989_c0_g1	Antenna	Thorex	909.378	130.513	519.946	-2.8007	2.8007	0.0854323	32.7827	1.03791e-235	1.08503e-233	232.965	TRINITY_DN10938_c0_g2	Antenna	Thorex	162.511	1102.62	632.567	2.7586	-2.7586	0.102638	-26.8769	4.08776e-159	2.78078e-157	156.556
TRINITY_DN2411_c0_g1	Antenna	Thorex	1132.75	99.7153	616.233	-3.50223	3.50223	0.107932	32.4484	5.7134e-231	5.77e-229	228.239	TRINITY_DN2732_c0_g1	Antenna	Thorex	180.194	1077.71	628.951	2.58571	-2.58571	0.0979108	-26.4088	1.08552e-153	7.23407e-152	151.141
TRINITY_DN88259_c0_g1	Antenna	Thorex	1189.11	289.693	739.401	-2.04018	2.04018	0.0644072	31.6763	3.29271e-220	3.1876e-218	217.497	TRINITY_DN80598_c0_g1	Antenna	Thorex	169.549	1016.23	592.888	2.5913	-2.5913	0.10042	-25.8046	7.86501e-147	5.05601e-145	144.296
TRINITY_DN65216_c0_g1	Antenna	Thorex	824.887	25.6838	425.285	-5.0367	5.0367	0.162791	30.9397	3.49407e-210	3.23879e-208	207.49	TRINITY_DN7046_c0_g1	Antenna	Thorex	172.71	1006.49	589.598	2.55565	-2.55565	0.0995863	-25.6627	3.05058e-145	1.95339e-143	142.709
TRINITY_DN6955_c0_g1	Antenna	Thorex	1247.6	286.995	767.296	-2.11944	2.11944	0.0691142	30.6658	1.62825e-206	1.48407e-204	203.829	TRINITY_DN3885_c0_g1	Antenna	Thorex	68.6607	942.261	505.461	3.78053	-3.78053	0.147874	-25.5659	3.65688e-144	2.32344e-142	141.634
TRINITY_DN4708_c0_g1	Antenna	Thorex	1262.87	265.433	764.151	-2.24868	2.24868	0.0737671	30.4835	4.31634e-204	3.82751e-202	201.417	TRINITY_DN897_c0_g1	Antenna	Thorex	78.5378	969.247	523.892	3.61003	-3.61003	0.146317	-24.6726	2.10387e-134	1.26082e-132	131.899
TRINITY_DN336_c0_g2	Antenna	Thorex	981.154	34.353	507.754	-4.84976	4.84976	0.160425	30.2307	9.34757e-201	8.17812e-199	198.087	TRINITY_DN1057_c0_g2	Antenna	Thorex	78.0136	788.459	433.236	3.33322	-3.33322	0.139844	-23.8352	1.44272e-125	8.20996e-124	123.086
TRINITY_DN105543_c0_g1	Antenna	Thorex	702.618	24.3264	363.472	-4.81689	4.81689	0.159359	30.2267	1.05608e-200	9.21496e-199	198.036	TRINITY_DN1209_c1_g2	Antenna	Thorex	154.787	873.608	514.197	2.50029	-2.50029	0.10572	-23.6502	1.17457e-123	6.53626e-122	121.185
TRINITY_DN14454_c0_g1	Antenna	Thorex	879.983	8.42472	444.204	-6.68848	6.68848	0.227002	29.4644	8.22884e-191	6.86877e-189	188.163	TRINITY_DN1795_c2_g1	Antenna	Thorex	145.818	906.497	526.157	2.64742	-2.64742	0.112905	-23.4481	1.38076e-121	7.55515e-120	119.122
TRINITY_DN88650_c0_g1	Antenna	Thorex	1036.37	199.551	617.963	-2.38518	2.38518	0.0812908	29.3414	3.07659e-189	2.55506e-187	186.593	TRINITY_DN1405_c0_g3	Antenna	Thorex	115.621	835.302	475.461	2.84784	-2.84784	0.122359	-23.2744	8.04921e-120	4.33902e-118	117.363
TRINITY_DN2955_c0_g3	Antenna	Thorex	1414.79	291.229	853.008	-2.27748	2.27748	0.0776304	29.3375	3.45082e-189	2.85859e-187	186.544	TRINITY_DN5159_c0_g1	Antenna	Thorex	81.8648	792.941	437.403	3.26777	-3.26777	0.140663	-23.2312	2.20395e-119	1.18029e-117	116.928
TRINITY_DN885_c0_g2	Antenna	Thorex	929.588	162.491	546.039	-2.50921	2.50921	0.0866392	28.9615	2.0081e-184	1.63045e-182	181.788	TRINITY_DN1211_c1_g1	Antenna	Thorex	182.731	943.403	563.067	2.37321	-2.37321	0.102989	-23.0434	1.71469e-117	9.07872e-116	115.042
TRINITY_DN72037_c0_g1	Antenna	Thorex	627.033	16.0909	321.562	-5.28096	5.28096	0.182611	28.9192	6.85661e-184	5.55334e-182	181.255	TRINITY_DN8540_c0_g2	Antenna	Thorex	192.974	1536.29	864.631	3.00223	-3.00223	0.135087	-22.2244	1.99368e-109	1.00671e-107	106.997
TRINITY_DN72562_c0_g1	Antenna	Thorex	623.662	15.4163	319.539	-5.30968	5.30968	0.184181	28.8286	9.40173e-183	7.54005e-181	180.123	TRINITY_DN302_c0_g1	Antenna	Thorex	233.372	1180.57	706.973	2.33854	-2.33854	0.106156	-22.0292	1.51324e-107	7.57107e-106	105.121
TRINITY_DN8744_c1_g1	Antenna	Thorex	682.002	17.7379	349.87	-5.21302	5.21302	0.180952	28.8089	1.65742e-182	1.32274e-180	179.879	TRINITY_DN577_c0_g1	Antenna	Thorex	86.7241	919.856	503.29	3.41385	-3.41385	0.156322	-21.8387	9.96545e-106	4.89609e-104	103.31
TRINITY_DN2734_c0_g1	Antenna	Thorex	4430.83	984.643	2707.74	-2.17286	2.17286	0.075606	28.7392	1.23505e-181	9.69115e-180	179.014	TRINITY_DN5077_c0_g1	Antenna	Thorex	203.191	1062.43	632.809	2.39876	-2.39876	0.111674	-21.48	2.3959e-102	1.14782e-100	99.9401
TRINITY_DN81897_c0_g1	Antenna	Thorex	1023.15	35.6782	529.413	-4.836	4.836	0.16848	28.7037	3.43343e-181	2.68768e-179	178.571	TRINITY_DN2021_c0_g1	Antenna	Thorex	134.456	781.162	457.809	2.55327	-2.55327	0.122576	-20.83	2.31255e-96	1.0718e-94	93.9699
TRINITY_DN1011_c0_g1	Antenna	Thorex	632.321	29.836	331.078	-4.37781	4.37781	0.152524	28.7024	3.55726e-181	2.77797e-179	178.556	TRINITY_DN4534_c0_g1	Antenna	Thorex	70.9315	622.858	346.895	3.12532	-3.12532	0.151451	-20.6359	1.30692e-94	5.98932e-93	92.2226
TRINITY_DN2335_c0_g1	Antenna	Thorex	561.127	19.4873	290.307	-4.85998	4.85998	0.173096	28.0767	1.88608e-173	1.41223e-171	170.85	TRINITY_DN1891_c0_g1	Antenna	Thorex	52.9679	654.732	353.85	3.63833	-3.63833	0.176318	-20.6351	1.3299e-94	6.08611e-93	92.2157
TRINITY_DN107293_c0_g1	Antenna	Thorex	649.458	18.4701	333.964	-5.09492	5.09492	0.1821	27.9788	2.94601e-172	2.19083e-170	169.659	TRINITY_DN1161_c1_g2	Antenna	Thorex	101.294	672.944	387.119	2.74035	-2.74035	0.133938	-20.4598	4.91602e-93	2.22794e-91	90.6521
TRINITY_DN2561_c0_g2	Antenna	Thorex	1104.11	267.854	685.98	-2.05098	2.05098	0.0735262	27.8945	3.11253e-171	2.28353e-169	168.641	TRINITY_DN550_c0_g1	Antenna	Thorex	198.67	1094.27	646.47	2.442	-2.442	0.11969	-20.4026	1.58543e-92	7.14558e-91	90.146
TRINITY_DN119_c3_g2	Antenna	Thorex	1329.24	39.5239	684.38	-5.09727	5.09727	0.184523	27.624	5.72862e-168	4.14704e-166	165.382	TRINITY_DN2589_c0_g1	Antenna	Thorex	193.158	828.225	510.692	2.09998	-2.09998	0.103158	-20.357	4.02774e-92	1.8029e-90	89.744
TRINITY_DN3086_c0_g1	Antenna	Thorex	961.316	176.185	568.751	-2.44859	2.44859	0.0891648	27.4614	5.07285e-166	3.6401e-164	163.439	TRINITY_DN10132_c0_g1	Antenna	Thorex	236.651	1023.52	630.085	2.11484	-2.11484	0.104263	-20.2836	1.79452e-91	7.97807e-90	89.0981
TRINITY_DN8536_c0_g1	Antenna	Thorex	1110.99	179.279	645.134	-2.62379	2.62379	0.0962839	27.2505	1.63772e-163	1.15491e-161	160.937	TRINITY_DN14220_c0_g1	Antenna	Thorex	146.238	958.96	552.599	2.70193	-2.70193	0.137857	-19.5996	1.55939e-85	6.51656e-84	83.186
TRINITY_DN89092_c0_g1	Antenna	Thorex	541.502	38.2649	289.883	-3.83211	3.83211	0.1408	27.2166	4.13084e-163	2.90054e-161	160.538	TRINITY_DN3537_c0_g1	Antenna	Thorex	173.352	751.467	462.409	2.12034	-2.12034	0.108653	-19.5148	8.21266e-85	3.38873e-83	82.47
TRINITY_DN2491_c0_g1	Antenna	Thorex	910.109	213.127	561.618	-2.09902	2.09902	0.0773295	27.1438	2.99515e-162	2.0852e-160	159.681	TRINITY_DN15133_c0_g1	Antenna	Thorex	165.528	690.502	428.015	2.06243	-2.06243	0.107629	-19.1624	7.62946e-82	3.09348e-80	79.5096
TRINITY_DN74890_c0_g1	Antenna	Thorex	581.669	25.5957	303.632	-4.50279	4.50279	0.166563	27.0335	5.97447e-161	4.133e-159	158.384	TRINITY_DN1400_c0_g1	Antenna	Thorex	46.8681	872.289	459.579	4.22897	-4.22897	0.22265	-18.9938	1.91812e-80	7.69153e-79	78.114
TRINITY_DN88347_c0_g1	Antenna	Thorex	611.584	21.2406	316.412	-4.89192	4.89192	0.183348	26.681	7.82027e-157	5.28692e-155	154.277	TRINITY_DN239_c0_g1	Antenna	Thorex	86.9641	558.618	322.791	2.69271	-2.69271	0.143429	-18.7738	1.23679e-78	4.8994e-77	76.3099
TRINITY_DN3888_c0_g1	Antenna	Thorex	732.915	90.2651	411.59	-3.01413	3.01413	0.113351	26.5912	8.58856e-156	5.79436e-154	153.237	TRINITY_DN19126_c0_g1	Antenna	Thorex	88.7107	638.825	363.768	2.85799	-2.85799	0.156206	-18.2963	8.84993e-75	3.41484e-73	72.4666
TRINITY_DN2981_c0_g1	Antenna	Thorex	725.377	84.2899	404.833	-3.09098	3.09098	0.117048	26.4078	1.11393e-153	7.4083e-152	151.13	TRINITY_DN1098_c0_g1	Antenna	Thorex	41.1964	509.194	275.195	3.62935	-3.62935	0.198812	-18.2552	1.88092e-74	7.23216e-73	72.1407
TRINITY_DN3051_c0_g1	Antenna	Thorex	1496.27	350.192	923.23	-2.09692	2.09692	0.0794802	26.3829	2.15336e-153	1.42632e-151	150.846	TRINITY_DN4232_c0_g1	Antenna	Thorex	62.6425	1070.74	566.691	4.13727	-4.13727	0.230238	-17.9696	3.37316e-72	1.26866e-70	69.8967
TRINITY_DN900_c0_g1	Antenna	Thorex	688.232	110.423	399.327	-2.63143	2.63143	0.100368	26.2178	1.66445e-151	1.09363e-149	148.961	TRINITY_DN484_c0_g1	Antenna	Thorex	114.546	587.694	351.12	2.36288	-2.36288	0.133807	-17.6589	8.68981e-70	3.19482e-68	67.4956
TRINITY_DN104001_c0_g1	Antenna	Thorex	775.612	126.274	450.943	-2.6272	2.6272	0.100274	26.2001	2.65199e-151	1.73899e-149	148.76	TRINITY_DN3162_c0_g1	Antenna	Thorex	124.047	607.051	365.549	2.29952	-2.29952	0.135702	-16.9454	2.08089e-64	7.35302e-63	62.1335
TRINITY_DN1397_c0_g2	Antenna	Thorex	19395.8	2234.88	10815.3	-3.11714	3.11714	0.119214	26.1473	1.05703e-150	6.87616e-149	148.163	TRINITY_DN983_c0_g2	Antenna	Thorex	25.3116	489.032	257.172	4.27872	-4.27872	0.25662	-16.6734	2.04647e-62	7.06355e-61	60.151
TRINITY_DN64891_c0_g1	Antenna	Thorex	993.818	240.89	617.354	-2.03784	2.03784	0.0783289	26.0164	3.22948e-149	2.09251e-147	146.679	TRINITY_DN1673_c0_g1	Antenna	Thorex	120.162	572.306	346.234	2.23933	-2.23933	0.134541	-16.6442	3.3339e-62	1.1483e-60	59.9399
TRINITY_DN817_c0_g1	Antenna	Thorex	4789.02	1073.61	2931.31	-2.15896	2.15896	0.0832883	25.9215	3.80904e-148	2.4583e-146	145.609	TRINITY_DN12799_c0_g6	Antenna	Thorex	21.0543	424.805	222.93	4.36594	-4.36594	0.263677	-16.5579	1.40354e-61	4.80894e-60	59.318
TRINITY_DN67125_c0_g1	Antenna	Thorex	544.774	27.2735	286.024	-4.31104	4.31104	0.167103	25.7987	9.17623e-147	5.88736e-145	144.23	TRINITY_DN2930_c1_g2	Antenna	Thorex	109.089	654.605	381.847	2.57794	-2.57794	0.155945	-16.5311	2.18981e-61	7.48724e-60	59.1257
TRINITY_DN96959_c0_g1	Antenna	Thorex	621.336	20.8684	321.102	-4.88351	4.88351	0.190465	25.6399	5.47792e-145	3.50084e-143	142.456	TRINITY_DN1757_c3_g1	Antenna	Thorex	108.639	649.014	378.826	2.58439	-2.58439	0.156544	-16.509	3.16089e-61	1.07625e-59	58.9681
TRINITY_DN81241_c0_g1	Antenna	Thorex	582.808	25.1311	303.97	-4.57312	4.57312	0.180057	25.3981	2.64429e-142	1.66392e-140	139.779	TRINITY_DN8672_c0_g1	Antenna	Thorex	127.389	1141.36	634.373	3.15895	-3.15895	0.191882	-16.463	6.76522e-61	2.29394e-59	58.6394
TRINITY_DN65242_c0_g1	Antenna	Thorex	659.768	22.2929	341.031	-4.86972	4.86972	0.192914	25.2429	1.35455e-140	8.45845e-139	138.073	TRINITY_DN4223_c0_g1	Antenna	Thorex	35.0006	445.621	240.311	3.67417	-3.67417	0.224218	-16.3866	2.38355e-60	8.04871e-59	58.0943
TRINITY_DN1397_c0_g3	Antenna	Thorex	5942.13	284.357	3113.24	-4.38345	4.38345	0.174576	25.1091	3.95569e-139	2.43755e-137	136.613	TRINITY_DN3919_c0_g1	Antenna	Thorex	200.709	898.354	549.531	2.15151	-2.15151	0.132074	-16.2901	1.15949e-59	3.87536e-58	57.4117
TRINITY_DN437_c0_g1	Antenna	Thorex	881.769	4.75262	443.261	-7.46725	7.46725	0.300734	24.8301	4.242e-136	2.56566e-134	133.591	TRINITY_DN7619_c0_g2	Antenna	Thorex	109.237	723.107	416.172	2.73153	-2.73153	0.170201	-16.0489	5.82261e-58	1.91095e-56	55.7188
TRINITY_DN972_c0_g1	Antenna	Thorex	879.333	211.197	545.265	-2.06339	2.06339	0.0833749	24.7484	3.22936e-135	1.946e-133	132.711	TRINITY_DN130_c0_g3	Antenna	Thorex	67.8925	418.993	243.443	2.61394	-2.61394	0.163731	-15.9649	2.24447e-57	7.29308e-56	55.1371
TRINITY_DN71704_c0_g1	Antenna	Thorex	543.078	9.20431	276.141	-5.87465	5.87465	0.241156	24.3604	4.49999e-131	2.64828e-129	128.577	TRINITY_DN1005_c0_g1	Antenna	Thorex	74.4543	427.818	251.136	2.54185	-2.54185	0.162965	-15.5975	7.57074e-55	2.39577e-53	52.6206
TRINITY_DN65218_c0_g1	Antenna	Thorex	471.268	24.7728	248.02	-4.2312	4.2312	0.17625	24.0068	2.35982e-127	1.35943e-125	124.867	TRINITY_DN365_c1_g1	Antenna	Thorex	59.7361	387.766	223.751	2.6938	-2.6938	0.173771	-15.502	3.36148e-54	1.04953e-52	51.979
TRINITY_DN76_c0_g1	Antenna	Thorex	656.449	26.822	341.636	-4.61411	4.61411	0.193826	23.8054	2.93544e-125	1.66465e-123	122.779	TRINITY_DN2000_c0_g1	Antenna	Thorex	20.4523	372.713	196.582	4.14405	-4.14405	0.269792	-15.3602	3.02669e-53	9.33426e-52	51.0299
TRINITY_DN103783_c0_g1	Antenna	Thorex	557.773	21.34	289.557	-4.69597	4.69597	0.198267	23.6851	5.13704e-124	2.88317e-122	121.54	TRINITY_DN8130_c0_g1	Antenna	Thorex	31.0274	382.467	206.747	3.60631	-3.60631	0.239174	-15.0782	2.25407e-51	6.86736e-50	49.1632
TRINITY_DN126_c4_g2	Antenna	Thorex	903.481	178.231	540.856	-2.33549	2.33549	0.0993573	23.506	3.5454e-122	1.94973e-120	119.71	TRINITY_DN3868_c0_g1	Antenna	Thorex	53.544	376.911	215.228	2.83691	-2.83691	0.189301	-14.9862	9.03283e-51	2.73923e-49	48.5624
TRINITY_DN65140_c0_g1	Antenna	Thorex	439.152	15.724	227.438	-4.81124	4.81124	0.206876	23.2567	1.21793e-119	6.55458e-118	117.183	TRINITY_DN196_c0_g1	Antenna	Thorex	61.3866	519.921	290.654	3.07591	-3.07591	0.209472	-14.6841	8.14792e-49	2.41056e-47	46.6179
TRINITY_DN7282_c0_g1	Antenna	Thorex	1149.42	280.449	714.934	-2.03181	2.03181	0.0877087	23.1654	1.01717e-118	5.42948e-117	116.265	TRINITY_DN612_c0_g1	Antenna	Thorex	72.6117	380.946	226.779	2.40889	-2.40889	0.170977	-14.089	4.4386e-45	1.2488e-43	42.9035
TRINITY_DN6844_c0_g1	Antenna	Thorex	796.298	174.366	485.332	-2.19523	2.19523	0.0981194	22.373	7.20446e-111	3.68339e-109	108.434	TRINITY_DN351_c3_g1	Antenna	Thorex	17.5132	321.213	169.363	4.22514	-4.22514	0.300484	-14.0611	6.58524e-45	1.84641e-43	42.7337
TRINITY_DN4011_c0_g1	Antenna	Thorex	587.089	95.2455	341.167	-2.62186	2.62186	0.117557	22.3029	3.46702e-110	1.76704e-108	107.753	TRINITY_DN950_c2_g2	Antenna	Thorex	26.4599	465.047	245.754	4.14394	-4.14394	0.295148	-14.0402	8.84521e-45	2.47795e-43	42.6059
TRINITY_DN73436_c0_g1	Antenna	Thorex	752.999	31.0833	392.041	-4.62767	4.62767	0.208368	22.2091	2.80343e-109	1.41342e-107	106.85	TRINITY_DN1229_c0_g2	Antenna	Thorex	213.569	897.548	555.559	2.05484	-2.05484	0.153207	-13.4122	5.1321e-41	1.36415e-39	38.8651
TRINITY_DN3393_c0_g1	Antenna	Thorex	794.293	173.886	484.089	-2.19315	2.19315	0.10022	21.8833	3.74532e-106	1.85122e-104	103.733	TRINITY_DN2852_c0_g1	Antenna	Thorex	54.5704	314.957	184.764	2.53597	-2.53597	0.196555	-12.9021	4.38132e-38	1.11219e-36	35.9538
TRINITY_DN336_c0_g1	Antenna	Thorex	912.236	34.216	473.226	-4.70969	4.70969	0.215683	21.8361	1.05317e-105	5.15882e-104	103.287	TRINITY_DN1051_c3_g1	Antenna	Thorex	94.8845	420.12	257.502	2.15953	-2.15953	0.173331	-12.459	1.24926e-35	3.03017e-34	33.5185
TRINITY_DN103903_c0_g1	Antenna	Thorex	357.936	18.4335	188.185	-4.27532	4.27532	0.200557	21.3172	7.85984e-101	3.72727e-99	98.4286	TRINITY_DN761_c0_g1	Antenna	Thorex	74.0923	388.53	231.311	2.39341	-2.39341	0.192665	-12.4226	1.96982e-35	4.74628e-34	33.3236
TRINITY_DN2880_c0_g1	Antenna	Thorex	570.616	129.957	350.286	-2.14011	2.14011	0.101171	21.1533	2.57215e-99	1.21799e-97	96.9144	TRINITY_DN2077_c0_g1	Antenna	Thorex	58.4476	309.723	184.085	2.4174	-2.4174	0.194622	-12.421	2.01052e-35	4.84079e-34	33.3151
TRINITY_DN1285_c0_g1	Antenna	Thorex	4631.51	129.879	2380.69	-5.15537	5.15537	0.243978	21.1305	4.16962e-99	1.96874e-97	96.7058	TRINITY_DN64101_c0_g1	Antenna	Thorex	35.3626	294.421	164.892	3.08948	-3.08948	0.249151	-12.4	2.61282e-35	6.2771e-34	33.2022
TRINITY_DN788_c0_g1	Antenna	Thorex	556.91	121.669	339.289	-2.20252	2.20252	0.10473	21.0304	3.45395e-98	1.61683e-96	95.7913	TRINITY_DN1408_c2_g1	Antenna	Thorex	47.5104	281.964	164.737	2.55746	-2.55746	0.208626	-12.2586	1.511e-34	3.58012e-33	32.4461
TRINITY_DN88353_c0_g1	Antenna	Thorex	726.52	28.8232	377.672	-4.68126	4.68126	0.223305	20.9636	1.41142e-97	6.58816e-96	95.1812	TRINITY_DN1976_c0_g1	Antenna	Thorex	68.2844	371.896	220.09	2.47046	-2.47046	0.204377	-12.0878	1.22531e-33	2.84755e-32	31.5455
TRINITY_DN6980_c0_g2	Antenna	Thorex	389.698	10.0773	199.888	-5.28462	5.28462	0.253038	20.8847	7.37477e-97	3.43257e-95	94.4644	TRINITY_DN221_c0_g1	Antenna	Thorex	83.0792	441.014	262.047	2.3899	-2.3899	0.201161	-11.8805	1.49414e-32	3.41886e-31	30.4661
TRINITY_DN511_c0_g1	Antenna	Thorex	872.946	210.174	541.56	-2.06049	2.06049	0.099159	20.7797	6.61053e-96	3.05513e-94	93.515	TRINITY_DN506_c0_g1	Antenna	Thorex	65.6698	291.113	178.392	2.14829	-2.14829	0.180834	-11.8799	1.50534e-32	3.44208e-31	30.4632
TRINITY_DN105012_c0_g1	Antenna	Thorex	520.383	25.5396	272.962	-4.35055	4.35055	0.209764	20.7402	1.50176e-95	6.93076e-94	93.1592	TRINITY_DN1558_c0_g1	Antenna	Thorex	66.2459	283.306	174.776	2.10502	-2.10502	0.183104	-11.4963	1.37668e-30	3.05399e-29	28.5151
TRINITY_DN104238_c0_g1	Antenna	Thorex	494.091	17.9996	256.045	-4.7609	4.7609	0.230648	20.6414	1.16558e-94	5.34908e-93	92.2717	TRINITY_DN1122_c0_g1	Antenna	Thorex	70.9391	380.416	225.678	2.44433	-2.44433	0.213354	-11.4567	2.17753e-30	4.78567e-29	28.3201
TRINITY_DN73800_c0_g1	Antenna	Thorex	630.399	20.3224	325.361	-4.92696	4.92696	0.238885	20.6248	1.64243e-94	7.50585e-93	92.1246	TRINITY_DN2194_c0_g1	Antenna	Thorex	40.9785	266.537	153.758	2.68153	-2.68153	0.235645	-11.3795	5.28852e-30	1.15364e-28	27.9379
TRINITY_DN4377_c0_g1	Antenna	Thorex	438.594	9.33263	223.963	-5.562	5.562	0.272142	20.4379	7.7002e-93	3.48009e-91	90.4584	TRINITY_DN6972_c0_g1	Antenna	Thorex	72.1758	290.709	181.442	2.0029	-2.0029	0.176746	-11.3321	9.10358e-30	1.97532e-28	27.7044
TRINITY_DN8283_c0_g1	Antenna	Thorex	997.723	112.362	555.042	-3.13822	3.13822	0.155123	20.2305	5.2802e-91	2.33794e-89	88.6312	TRINITY_DN1725_c0_g1	Antenna	Thorex	37.6333	241.451	139.542	2.69526	-2.69526	0.241194	-11.1746	5.42808e-29	1.15935e-27	26.9358
TRINITY_DN4564_c0_g1	Antenna	Thorex	371.606	6.69203	189.149	-5.79807	5.79807	0.286831	20.2142	7.34027e-91	3.24131e-89	88.4893	TRINITY_DN2101_c0_g1	Antenna	Thorex	42.725	351.611	197.168	3.02499	-3.02499	0.271377	-11.1468	7.42292e-29	1.57718e-27	26.8021
TRINITY_DN1974_c0_g1	Antenna	Thorex	736.656	120.86	428.758	-2.60976	2.60976	0.129121	20.2117	7.72324e-91	3.40583e-89	88.4678	TRINITY_DN9322_c0_g1	Antenna	Thorex	24.9275	233.28	129.104	3.21554	-3.21554	0.291405	-11.0346	2.60153e-28	5.44276e-27	26.2642
TRINITY_DN3656_c0_g1	Antenna	Thorex	541.701	131.456	336.579	-2.04102	2.04102	0.101161	20.1759	1.59573e-90	7.01798e-89	88.1538	TRINITY_DN3528_c0_g1	Antenna	Thorex	107.612	492.089	299.851	2.1995	-2.1995	0.20046	-10.9723	5.19301e-28	1.08092e-26	25.9662
TRINITY_DN6571_c0_g2	Antenna	Thorex	732.936	24.3573	378.647	-4.95417	4.95417	0.246568	20.0925	8.57812e-90	3.75749e-88	87.4251	TRINITY_DN12086_c0_g1	Antenna	Thorex	4.20931	310.912	157.56	6.09441	-6.09441	0.55628	-10.9557	6.24276e-28	1.29613e-26	25.8874
TRINITY_DN8134_c0_g1	Antenna	Thorex	2805.3	87.4281	1446.36	-4.99566	4.99566	0.24864	20.0919	8.68056e-90	3.79728e-88	87.4205	TRINITY_DN2785_c0_g1	Antenna	Thorex	26.8441	233.035	129.94	3.13894	-3.13894	0.287374	-10.9229	8.96261e-28	1.85376e-26	25.7319
TRINITY_DN21218_c0_g4	Antenna	Thorex	442.778	13.8976	228.338	-5.03331	5.03331	0.250596	20.0854	9.90674e-90	4.32788e-88	87.3637	TRINITY_DN123_c1_g2	Antenna	Thorex	51.0073	254.904	152.956	2.33537	-2.33537	0.21463	-10.8809	1.422e-27	2.93006e-26	25.5331
TRINITY_DN25165_c0_g1	Antenna	Thorex	489.483	91.444	290.464	-2.41233	2.41233	0.120216	20.0666	1.44494e-89	6.28723e-88	87.2015	TRINITY_DN3792_c0_g1	Antenna	Thorex	7.53627	238.539	123.038	5.00221	-5.00221	0.46063	-10.8595	1.79748e-27	3.69443e-26	25.4325
TRINITY_DN3815_c0_g1	Antenna	Thorex	332.728	8.51694	170.623	-5.28599	5.28599	0.263984	20.0239	3.40797e-89	1.47308e-87	86.8318	TRINITY_DN8614_c0_g1	Antenna	Thorex	46.1921	263.284	154.738	2.48569	-2.48569	0.229115	-10.8491	2.01459e-27	4.13807e-26	25.3832
TRINITY_DN73876_c0_g1	Antenna	Thorex	762.462	37.3085	399.885	-4.34991	4.34991	0.217341	20.0142	4.14322e-89	1.78853e-87	86.7475	TRINITY_DN1004_c0_g1	Antenna	Thorex	45.6938	245.67	145.682	2.42567	-2.42567	0.224265	-10.8161	2.8896e-27	5.90571e-26	25.2287
TRINITY_DN3832_c0_g2	Antenna	Thorex	419.807	72.3092	246.058	-2.53847	2.53847	0.126899	20.0038	5.10035e-89	2.19879e-87	86.6578	TRINITY_DN1327_c0_g4	Antenna	Thorex	23.9712	222.186	123.079	3.21122	-3.21122	0.299484	-10.7225	7.98169e-27	1.61614e-25	24.7915
TRINITY_DN5224_c0_g1	Antenna	Thorex	466.198	22.1673	244.183	-4.43375	4.43375	0.222227	19.9515	1.45565e-88	6.25893e-87	86.2035	TRINITY_DN556_c1_g2	Antenna	Thorex	95.3866	380.255	237.821	2.00625	-2.00625	0.1879	-10.6772	1.30094e-26	2.61635e-25	24.5823
TRINITY_DN64493_c0_g1	Antenna	Thorex	874.138	29.3249	451.732	-4.87318	4.87318	0.245649	19.838	1.39881e-87	5.99088e-86	85.2225	TRINITY_DN89672_c0_g1	Antenna	Thorex	57.2291	272.344	164.786	2.27214	-2.27214	0.2134	-10.6473	1.79466e-26	3.59822e-25	24.4439
TRINITY_DN4106_c0_g1	Antenna	Thorex	552.147	32.3143	292.231	-4.12611	4.12611	0.208099	19.8276	1.72024e-87	7.3483e-86	85.1338	TRINITY_DN10720_c0_g1	Antenna	Thorex	94.3927	396.212	245.302	2.04784	-2.04784	0.192524	-10.6368	2.00875e-26	4.02501e-25	24.3952
TRINITY_DN96240_c0_g1	Antenna	Thorex	539.345	3.26911	271.307	-7.50254	7.50254	0.379519	19.7685	5.55798e-87	2.368e-85	84.6256	TRINITY_DN1100_c0_g1	Antenna	Thorex	21.6966	221.935	121.816	3.32669	-3.32669	0.315092	-10.5578	4.67316e-26	9.27854e-25	24.0325
TRINITY_DN71923_c0_g1	Antenna	Thorex	400.993	15.4189	208.206	-4.6712	4.6712	0.236368	19.7624	6.27115e-87	2.66491e-85	84.5743	TRINITY_DN91547_c0_g1	Antenna	Thorex	75.0266	300.06	187.543	2.01058	-2.01058	0.19132	-10.509	7.85609e-26	1.55042e-24	23.8096
TRINITY_DN2725_c0_g1	Antenna	Thorex	482.804	88.5246	285.664	-2.44846	2.44846	0.124341	19.6915	2.54827e-86	1.07313e-84	83.9693	TRINITY_DN3835_c0_g1	Antenna	Thorex	84.8297	354.741	219.786	2.05723	-2.05723	0.195831	-10.5051	8.18477e-26	1.61237e-24	23.7925
TRINITY_DN72529_c0_g1	Antenna	Thorex	630.12	13.6358	321.878	-5.54875	5.54875	0.283122	19.5985	1.59276e-85	6.64754e-84	83.1773	TRINITY_DN1251_c0_g2	Antenna	Thorex	72.3199	310.04	191.18	2.09454	-2.09454	0.199526	-10.4976	8.862e-26	1.74473e-24	23.7583
TRINITY_DN72049_c0_g1	Antenna	Thorex	827.92	41.5137	434.717	-4.33011	4.33011	0.222018	19.5034	1.02673e-84	4.2312e-83	82.3735	TRINITY_DN4131_c0_g1	Antenna	Thorex	45.6938	238.469	142.081	2.38397	-2.38397	0.227122	-10.4964	8.97016e-26	1.76496e-24	23.7533
TRINITY_DN105373_c0_g1	Antenna	Thorex	607.044	27.4138	317.229	-4.44304	4.44304	0.230047	19.3136	4.12634e-83	1.68562e-81	80.7732	TRINITY_DN851_c1_g1	Antenna	Thorex	66.098	325.876	195.987	2.29424	-2.29424	0.219215	-10.4657	1.24169e-25	2.42998e-24	23.6144
TRINITY_DN3185_c0_g1	Antenna	Thorex	467.937	104.61	286.273	-2.1627	2.1627	0.113685	19.0236	1.08749e-80	4.37146e-79	78.3594	TRINITY_DN2539_c0_g1	Antenna	Thorex	27.2502	225.78	126.515	3.06538	-3.06538	0.294368	-10.4134	2.15318e-25	4.19619e-24	23.3771
TRINITY_DN5863_c0_g1	Antenna	Thorex	342.543	39.6197	191.081	-3.1117	3.1117	0.164073	18.9654	3.29581e-80	1.31998e-78	77.8794	TRINITY_DN4789_c0_g1	Antenna	Thorex	17.0331	204.302	110.668	3.57884	-3.57884	0.358686	-9.97763	1.90968e-23	3.54636e-22	21.4502
TRINITY_DN2963_c0_g1	Antenna	Thorex	736.445	161.858	449.152	-2.1793	2.1793	0.115112	18.932	6.21385e-80	2.48258e-78	77.6051	TRINITY_DN2613_c0_g1	Antenna	Thorex	29.905	216.151	123.028	2.85822	-2.85822	0.288307	-9.91381	3.62554e-23	6.67593e-22	21.1755
TRINITY_DN1048_c0_g1	Antenna	Thorex	319.93	24.1641	172.047	-3.70701	3.70701	0.197139	18.8041	6.9942e-79	2.7774e-77	76.5564	TRINITY_DN5110_c0_g1	Antenna	Thorex	0	1393.63	696.817	12.0962	-12.0962	1.22034	-9.91213	3.68715e-23	6.78555e-22	21.1684
TRINITY_DN317_c1_g1	Antenna	Thorex	341.711	17.6149	179.663	-4.30065	4.30065	0.230191	18.6829	6.81614e-78	2.68712e-76	75.5707	TRINITY_DN3625_c3_g1	Antenna	Thorex	47.2262	221.484	134.355	2.23844	-2.23844	0.234405	-9.54944	1.30394e-21	2.30753e-20	19.6369
TRINITY_DN832_c3_g3	Antenna	Thorex	502.17	110.718	306.444	-2.18073	2.18073	0.117388	18.5772	4.91937e-77	1.9347e-75	74.7134	TRINITY_DN638_c1_g4	Antenna	Thorex	47.1782	231.123	139.15	2.30038	-2.30038	0.24306	-9.46424	2.95697e-21	5.17961e-20	19.2857
TRINITY_DN568_c5_g1	Antenna	Thorex	303.229	15.633	159.431	-4.28188	4.28188	0.2316	18.4882	2.56777e-76	1.00623e-74	73.9973	TRINITY_DN1212_c0_g4	Antenna	Thorex	34.1363	218.823	126.48	2.66213	-2.66213	0.290596	-9.16092	5.14564e-20	8.65213e-19	18.0629
TRINITY_DN3127_c0_g1	Antenna	Thorex	461.088	18.4489	239.768	-4.6895	4.6895	0.253968	18.4649	3.95608e-76	1.54656e-74	73.8106	TRINITY_DN3777_c0_g1	Antenna	Thorex	0	600.651	300.325	10.8832	-10.8832	1.19667	-9.09462	9.49202e-20	1.57419e-18	17.8029
TRINITY_DN107600_c0_g1	Antenna	Thorex	408.121	22.7504	215.436	-4.16869	4.16869	0.228231	18.2653	1.56474e-74	6.02352e-73	72.2201	TRINITY_DN1298_c0_g1	Antenna	Thorex	30.8133	202.313	116.563	2.71167	-2.71167	0.301464	-8.99501	2.36212e-19	3.86068e-18	17.4133
TRINITY_DN88284_c0_g1	Antenna	Thorex	577.158	17.3939	297.276	-5.08179	5.08179	0.278959	18.217	3.7824e-74	1.45093e-72	71.8384	TRINITY_DN2819_c0_g1	Antenna	Thorex	453.235	2172.03	1312.63	2.26071	-2.26071	0.255193	-8.85881	8.08719e-19	1.28332e-17	16.8917
TRINITY_DN64329_c0_g1	Antenna	Thorex	1048.22	58.7056	553.461	-4.16783	4.16783	0.229797	18.137	1.62738e-73	6.21349e-72	71.2067	TRINITY_DN1787_c0_g5	Antenna	Thorex	7.68029	170.732	89.206	4.51131	-4.51131	0.514549	-8.7675	1.82672e-18	2.85172e-17	16.5449
TRINITY_DN353_c3_g2	Antenna	Thorex	536.847	85.7031	311.275	-2.64327	2.64327	0.146815	18.004	1.81222e-72	6.83939e-71	70.165	TRINITY_DN2137_c0_g1	Antenna	Thorex	24.9496	198.72	111.835	2.96694	-2.96694	0.339801	-8.73142	2.51492e-18	3.8945e-17	16.4095
TRINITY_DN509_c0_g1	Antenna	Thorex	487.323	103.856	295.589	-2.22091	2.22091	0.123466	17.988	2.41922e-72	9.11972e-71	70.04	TRINITY_DN4545_c0_g1	Antenna	Thorex	109.292	1275.68	692.488	3.55075	-3.55075	0.411794	-8.62264	6.54283e-18	9.8386e-17	16.0071
TRINITY_DN2645_c0_g1	Antenna	Thorex	306.368	5.86497	156.117	-5.7305	5.7305	0.319084	17.9592	4.06445e-72	1.5269e-70	69.8162	TRINITY_DN143_c1_g5	Antenna	Thorex	4.85549	176.956	90.906	5.11947	-5.11947	0.593731	-8.62255	6.54812e-18	9.84204e-17	16.0069
TRINITY_DN29_c0_g2	Antenna	Thorex	404.35	73.7649	239.057	-2.45571	2.45571	0.137065	17.9164	8.7869e-72	3.28215e-70	69.4838	TRINITY_DN1029_c0_g1	Antenna	Thorex	75.2808	343.52	209.4	2.17656	-2.17656	0.253032	-8.60191	7.84002e-18	1.17568e-16	15.9297
TRINITY_DN6640_c0_g1	Antenna	Thorex	479.414	17.2553	248.335	-4.83652	4.83652	0.270142	17.9036	1.10456e-71	4.12114e-70	69.385	TRINITY_DN3484_c0_g1	Antenna	Thorex	53.4739	305.774	179.624	2.53435	-2.53435	0.294918	-8.59342	8.44206e-18	1.26019e-16	15.8996
TRINITY_DN5035_c0_g1	Antenna	Thorex	346.741	53.2335	199.987	-2.70349	2.70349	0.152099	17.7746	1.11273e-70	4.10946e-69	68.3862	TRINITY_DN1806_c0_g2	Antenna	Thorex	23.9194	217.032	120.476	3.14016	-3.14016	0.365439	-8.59287	8.48259e-18	1.26508e-16	15.8979
TRINITY_DN71752_c0_g1	Antenna	Thorex	416.852	11.534	214.193	-5.21019	5.21019	0.293183	17.7711	1.18278e-70	4.36323e-69	68.3602	TRINITY_DN88541_c0_g1	Antenna	Thorex	48.2306	209.01	128.62	2.1181	-2.1181	0.246575	-8.5901	8.68953e-18	1.29476e-16	15.8878
TRINITY_DN315_c2_g1	Antenna	Thorex	308.325	6.9244	157.625	-5.40075	5.40075	0.308391	17.5127	1.14638e-68	4.19584e-67	66.3772	TRINITY_DN1898_c0_g1	Antenna	Thorex	0	365.521	182.761	10.1642	-10.1642	1.19764	-8.4869	2.12218e-17	3.09309e-16	15.5096
TRINITY_DN96580_c0_g1	Antenna	Thorex	420.763	17.0812	218.922	-4.62515	4.62515	0.26871	17.2124	2.14247e-66	7.72067e-65	64.1123	TRINITY_DN4338_c1_g1	Antenna	Thorex	45.8378	202.737	124.287	2.14733	-2.14733	0.253483	-8.47129	2.42683e-17	3.52926e-16	15.4523
TRINITY_DN480_c0_g1	Antenna	Thorex	321.951	24.8161	173.383	-3.69312	3.69312	0.214689	17.2022	2.55558e-66	9.19926e-65	64.0362	TRINITY_DN4367_c0_g1	Antenna	Thorex	43.061	195.621	119.341	2.17533	-2.17533	0.257156	-8.45919	2.69252e-17	3.90004e-16	15.4089
TRINITY_DN2166_c0_g1	Antenna	Thorex	516.491	5.83267	261.162	-6.45553	6.45553	0.375571	17.1886	3.23317e-66	1.16001e-64	63.9355	TRINITY_DN1505_c0_g4	Antenna	Thorex	31.4595	188.037	109.748	2.57919	-2.57919	0.311487	-8.28025	1.22918e-16	1.72693e-15	14.7627
TRINITY_DN440_c7_g4	Antenna	Thorex	412.946	88.0373	250.492	-2.22491	2.22491	0.129484	17.1829	3.56694e-66	1.27836e-64	63.8933	TRINITY_DN438_c2_g2	Antenna	Thorex	50.6933	215.397	133.045	2.08648	-2.08648	0.252871	-8.25119	1.56821e-16	2.19195e-15	14.6592
TRINITY_DN97193_c0_g1	Antenna	Thorex	363.707	3.67347	183.69	-6.61821	6.61821	0.388446	17.0377	4.31723e-65	1.53715e-63	62.8133	TRINITY_DN1197_c0_g1	Antenna	Thorex	51.0553	202.454	126.755	2.00154	-2.00154	0.246804	-8.10984	5.06884e-16	6.89063e-15	14.1617
TRINITY_DN96543_c0_g1	Antenna	Thorex	323.678	11.6016	167.64	-4.81079	4.81079	0.283366	16.9773	1.2098e-64	4.28417e-63	62.3681	TRINITY_DN9443_c0_g1	Antenna	Thorex	44.6856	227.334	136.01	2.32984	-2.32984	0.288754	-8.06858	7.11193e-16	9.60816e-15	14.0174
TRINITY_DN6994_c0_g1	Antenna	Thorex	544.864	19.7183	282.291	-4.78654	4.78654	0.282738	16.9293	2.73787e-64	9.65364e-63	62.0153	TRINITY_DN2333_c0_g1	Antenna	Thorex	46.9862	188.513	117.75	2.00552	-2.00552	0.251456	-7.97563	1.5161e-15	2.01414e-14	13.6959
TRINITY_DN86041_c0_g1	Antenna	Thorex	987.401	45.0202	516.21	-4.44587	4.44587	0.263706	16.8592	8.97716e-64	3.13827e-62	61.5033	TRINITY_DN3636_c0_g1	Antenna	Thorex	15.1205	161.512	88.3161	3.43261	-3.43261	0.43148	-7.95542	1.78532e-15	2.3603e-14	13.627
TRINITY_DN96602_c0_g1	Antenna	Thorex	267.52	9.27271	138.397	-4.86889	4.86889	0.289418	16.823	1.65448e-63	5.76531e-62	61.2392	TRINITY_DN6661_c0_g2	Antenna	Thorex	43.3971	203.63	123.514	2.22799	-2.22799	0.28068	-7.93782	2.05764e-15	2.71153e-14	13.5668
TRINITY_DN2104_c0_g1	Antenna	Thorex	361.433	60.4911	210.962	-2.56917	2.56917	0.154597	16.6184	5.12458e-62	1.75951e-60	59.7546	TRINITY_DN6355_c0_g2	Antenna	Thorex	30.9794	173.433	102.206	2.47288	-2.47288	0.318367	-7.76739	8.01201e-15	1.02367e-13	12.9898
TRINITY_DN500_c1_g3	Antenna	Thorex	585.851	121.897	353.874	-2.25747	2.25747	0.137489	16.4193	1.39156e-60	4.71359e-59	58.3266	TRINITY_DN6478_c0_g1	Antenna	Thorex	44.7855	194.13	119.458	2.11955	-2.11955	0.274241	-7.72879	1.08574e-14	1.37433e-13	12.8619
TRINITY_DN89318_c0_g1	Antenna	Thorex	494.987	19.7799	257.384	-4.67973	4.67973	0.285464	16.3934	2.13076e-60	7.20255e-59	58.1425	TRINITY_DN1209_c0_g2	Antenna	Thorex	34.4725	174.06	104.266	2.32721	-2.32721	0.306368	-7.59612	3.05139e-14	3.76914e-13	12.4238
TRINITY_DN2075_c0_g1	Antenna	Thorex	311.102	36.4902	173.796	-3.08687	3.08687	0.189256	16.3106	8.30178e-60	2.7918e-58	57.5541	TRINITY_DN4571_c0_g1	Antenna	Thorex	38.7077	182.314	110.511	2.2338	-2.2338	0.295152	-7.56828	3.78194e-14	4.64349e-13	12.3332
TRINITY_DN3215_c0_g1	Antenna	Thorex	421.247	102.209	261.728	-2.03846	2.03846	0.125393	16.2566	2.00704e-59	6.68763e-58	57.1747	TRINITY_DN1550_c0_g1	Antenna	Thorex	173.508	1214.89	694.198	2.81125	-2.81125	0.37219	-7.55326	4.24487e-14	5.19239e-13	12.2846
TRINITY_DN64363_c0_g1	Antenna	Thorex	377.463	9.47278	193.468	-5.2659	5.2659	0.324303	16.2376	2.73496e-59	9.09459e-58	57.0412	TRINITY_DN2708_c0_g1	Antenna	Thorex	45.0658	217.409	131.237	2.24269	-2.24269	0.297264	-7.54444	4.54237e-14	5.54386e-13	12.2562
TRINITY_DN3483_c0_g1	Antenna	Thorex	406.653	12.7954	209.724	-4.99088	4.99088	0.310317	16.0832	3.34664e-58	1.10166e-56	55.958	TRINITY_DN1809_c0_g1	Antenna	Thorex	9.78497	173.566	91.6754	4.15313	-4.15313	0.55143	-7.53157	5.01357e-14	6.09169e-13	12.2153
TRINITY_DN359_c2_g3	Antenna	Thorex	464.316	109.329	286.822	-2.07762	2.07762	0.129499	16.0436	6.34091e-58	2.07897e-56	55.6822	TRINITY_DN8853_c0_g2	Antenna	Thorex	41.3625	174.17	107.766	2.06631	-2.06631	0.278188	-7.42774	1.10468e-13	1.31345e-12	11.8816
TRINITY_DN300_c0_g1	Antenna	Thorex	283.068	8.73535	145.902	-5.00413	5.00413	0.312624	16.0069	1.14436e-57	3.73325e-56	55.4279	TRINITY_DN2788_c0_g1	Antenna	Thorex	379.679	1703.76	1041.72	2.16674	-2.16674	0.29211	-7.41754	1.19319e-13	1.41458e-12	11.8494
TRINITY_DN11220_c0_g1	Antenna	Thorex	402.519	73.1273	237.823	-2.45943	2.45943	0.153777	15.9935	1.41874e-57	4.61915e-56	55.3354	TRINITY_DN339_c1_g1	Antenna	Thorex	91.7352	368.011	229.873	2.02371	-2.02371	0.274034	-7.38488	1.52592e-13	1.79862e-12	11.7451
TRINITY_DN4302_c0_g1	Antenna	Thorex	279.132	25.3227	152.228	-3.45697	3.45697	0.217654	15.8829	8.32941e-57	2.68519e-55	54.571	TRINITY_DN3682_c0_g1	Antenna	Thorex	54.5926	323.119	188.856	2.56252	-2.56252	0.348625	-7.35035	1.97686e-13	2.31597e-12	11.6353
TRINITY_DN64177_c0_g1	Antenna	Thorex	291.196	14.4464	152.821	-4.37691	4.37691	0.276702	15.8181	2.33299e-56	7.49881e-55	54.125	TRINITY_DN53_c0_g1	Antenna	Thorex	30.7874	168.01	99.3986	2.43127	-2.43127	0.330772	-7.3503	1.97759e-13	2.31599e-12	11.6353
TRINITY_DN71873_c0_g1	Antenna	Thorex	506.815	22.2063	264.511	-4.47967	4.47967	0.287233	15.5959	7.75927e-55	2.45305e-53	52.6103	TRINITY_DN3507_c0_g1	Antenna	Thorex	46.8421	188.996	117.919	2.01372	-2.01372	0.27406	-7.34775	2.01574e-13	2.35898e-12	11.6273
TRINITY_DN71815_c0_g1	Antenna	Thorex	233.21	6.92166	120.066	-5.05394	5.05394	0.32728	15.4423	8.50549e-54	2.643e-52	51.5779	TRINITY_DN4249_c0_g1	Antenna	Thorex	22.2727	148.688	85.4805	2.7385	-2.7385	0.379098	-7.22373	5.05807e-13	5.78689e-12	11.2376
TRINITY_DN4122_c0_g1	Antenna	Thorex	339.364	68.279	203.822	-2.30918	2.30918	0.149812	15.4139	1.32096e-53	4.08921e-52	51.3884	TRINITY_DN93_c0_g3	Antenna	Thorex	24.2593	149.421	86.8402	2.63199	-2.63199	0.36733	-7.1652	7.76753e-13	8.78235e-12	11.0564
TRINITY_DN703_c3_g1	Antenna	Thorex	458.071	112.121	285.096	-2.02939	2.02939	0.134631	15.0737	2.41151e-51	7.34019e-50	49.1343	TRINITY_DN1050_c0_g1	Antenna	Thorex	37.1791	162.637	99.9083	2.1418	-2.1418	0.30636	-6.99113	2.72683e-12	2.9921e-11	10.524
TRINITY_DN79798_c0_g1	Antenna	Thorex	599.717	16.5208	308.119	-5.14675	5.14675	0.34461	14.935	1.95144e-50	5.89594e-49	48.2294	TRINITY_DN709_c0_g1	Antenna	Thorex	37.9655	162.072	100.019	2.08651	-2.08651	0.301505	-6.92032	4.50632e-12	4.88573e-11	10.3111
TRINITY_DN3569_c0_g1	Antenna	Thorex	370.598	82.7715	226.685	-2.15462	2.15462	0.144884	14.8713	5.0585e-50	1.51713e-48	47.819	TRINITY_DN25574_c0_g1	Antenna	Thorex	0	480.874	240.437	10.5616	-10.5616	1.52936	-6.90591	4.98839e-12	5.38696e-11	10.2687
TRINITY_DN88413_c0_g1	Antenna	Thorex	294.575	46.968	170.771	-2.64502	2.64502	0.177975	14.8617	5.83819e-50	1.74842e-48	47.7574	TRINITY_DN1681_c0_g2	Antenna	Thorex	7.48825	131.521	69.5044	4.143	-4.143	0.600244	-6.9022	5.12041e-12	5.52589e-11	10.2576
TRINITY_DN87984_c0_g1	Antenna	Thorex	241.595	7.87598	124.736	-4.90791	4.90791	0.331384	14.8103	1.25636e-49	3.74743e-48	47.4263	TRINITY_DN3335_c0_g1	Antenna	Thorex	146.343	623.874	385.108	2.10596	-2.10596	0.306469	-6.87169	6.34472e-12	6.80228e-11	10.1673
TRINITY_DN2122_c0_g1	Antenna	Thorex	355.399	1.6065	178.503	-7.90214	7.90214	0.536182	14.7378	3.68633e-49	1.09257e-47	46.9615	TRINITY_DN123_c2_g1	Antenna	Thorex	42.0308	173.359	107.695	2.02971	-2.02971	0.299065	-6.78687	1.14589e-11	1.20484e-10	9.91907
TRINITY_DN64804_c0_g1	Antenna	Thorex	482.195	18.865	250.53	-4.67749	4.67749	0.318898	14.6677	1.03868e-48	3.0674e-47	46.5132	TRINITY_DN1427_c0_g1	Antenna	Thorex	22.4868	141.484	81.9855	2.64109	-2.64109	0.393392	-6.71364	1.89834e-11	1.95886e-10	9.708
TRINITY_DN4138_c0_g1	Antenna	Thorex	216.598	7.05877	111.828	-4.94335	4.94335	0.340732	14.5081	1.07727e-47	3.13885e-46	45.5032	TRINITY_DN6863_c0_g1	Antenna	Thorex	95.2723	467.117	281.195	2.30223	-2.30223	0.348159	-6.61257	3.77693e-11	3.80027e-10	9.42019
TRINITY_DN81053_c0_g1	Antenna	Thorex	492.53	21.7056	257.118	-4.53265	4.53265	0.31763	14.2702	3.35399e-46	9.56809e-45	44.0192	TRINITY_DN5185_c0_g1	Antenna	Thorex	15.9107	132.108	74.0096	3.07737	-3.07737	0.466692	-6.594	4.28138e-11	4.29463e-10	9.36707
TRINITY_DN96739_c0_g1	Antenna	Thorex	303.167	40.5108	171.839	-2.89088	2.89088	0.203231	14.2246	6.44607e-46	1.8341e-44	43.7366	TRINITY_DN12797_c0_g1	Antenna	Thorex	23.687	155.377	89.5318	2.73905	-2.73905	0.417326	-6.56334	5.26147e-11	5.244e-10	9.28034
TRINITY_DN1139_c1_g2	Antenna	Thorex	1406.72	177.441	792.082	-2.98299	2.98299	0.210161	14.1939	9.99929e-46	2.84016e-44	43.5467	TRINITY_DN52117_c0_g1	Antenna	Thorex	0	132.588	66.2938	8.70231	-8.70231	1.34102	-6.48929	8.62397e-11	8.4184e-10	9.07477
TRINITY_DN1857_c1_g2	Antenna	Thorex	309.614	73.9492	191.781	-2.07162	2.07162	0.146333	14.1569	1.69377e-45	4.79842e-44	43.3189	TRINITY_DN3838_c2_g1	Antenna	Thorex	0	169.072	84.536	9.05226	-9.05226	1.39732	-6.47832	9.27493e-11	9.0344e-10	9.0441
TRINITY_DN72590_c0_g1	Antenna	Thorex	506.21	26.2235	266.217	-4.26378	4.26378	0.302344	14.1024	3.66964e-45	1.03423e-43	42.9854	TRINITY_DN3444_c0_g2	Antenna	Thorex	37.2271	179.076	108.152	2.27764	-2.27764	0.355605	-6.40498	1.50393e-10	1.44269e-09	8.84083
TRINITY_DN103745_c0_g1	Antenna	Thorex	360.591	18.9355	189.763	-4.2771	4.2771	0.304791	14.0329	9.80341e-45	2.74169e-43	42.562	TRINITY_DN2889_c0_g1	Antenna	Thorex	8.23043	144.374	76.3022	4.15642	-4.15642	0.653589	-6.35937	2.02579e-10	1.91855e-09	8.71703
TRINITY_DN9197_c0_g1	Antenna	Thorex	1143.22	247.577	695.399	-2.20735	2.20735	0.157726	13.9949	1.67557e-44	4.67802e-43	42.3299	TRINITY_DN1802_c0_g1	Antenna	Thorex	0	139.503	69.7517	8.77669	-8.77669	1.40027	-6.26784	3.66084e-10	3.38954e-09	8.46986
TRINITY_DN8362_c0_g1	Antenna	Thorex	274.107	1.71009	137.909	-7.35982	7.35982	0.52603	13.9913	1.76246e-44	4.9164e-43	42.3084	TRINITY_DN177_c0_g4	Antenna	Thorex	0	123.783	61.8915	8.60365	-8.60365	1.37432	-6.26029	3.84255e-10	3.54874e-09	8.44993
TRINITY_DN817_c0_g2	Antenna	Thorex	284.276	48.9872	166.632	-2.54324	2.54324	0.182272	13.953	3.01534e-44	8.38274e-43	42.0766	TRINITY_DN5415_c0_g3	Antenna	Thorex	0	152.108	76.0541	8.90153	-8.90153	1.43107	-6.22019	4.96549e-10	4.52453e-09	8.34443
TRINITY_DN5118_c0_g1	Antenna	Thorex	277.73	53.9036	165.817	-2.35629	2.35629	0.168964	13.9455	3.34927e-44	9.30318e-43	42.0314	TRINITY_DN82_c14_g1	Antenna	Thorex	116.702	522.981	319.841	2.15164	-2.15164	0.3471	-6.19889	5.68613e-10	5.16248e-09	8.28714
TRINITY_DN6660_c0_g1	Antenna	Thorex	246.636	2.23775	124.437	-6.78842	6.78842	0.488135	13.9068	5.75621e-44	1.59213e-42	41.798	TRINITY_DN80104_c0_g1	Antenna	Thorex	25.5037	131.497	78.5005	2.37648	-2.37648	0.385222	-6.1691	6.8678e-10	6.18215e-09	8.20886
TRINITY_DN98284_c0_g1	Antenna	Thorex	312.504	8.18554	160.345	-5.20485	5.20485	0.37443	13.9007	6.27086e-44	1.73155e-42	41.7616	TRINITY_DN2454_c0_g1	Antenna	Thorex	35.5248	154.434	94.9792	2.11209	-2.11209	0.344176	-6.13664	8.42828e-10	7.52474e-09	8.12351
TRINITY_DN79834_c0_g1	Antenna	Thorex	236.012	5.10798	120.56	-5.5173	5.5173	0.397608	13.8762	8.82796e-44	2.42996e-42	41.6144	TRINITY_DN1294_c0_g1	Antenna	Thorex	22.6049	141.569	82.0869	2.62228	-2.62228	0.430981	-6.08445	1.16889e-09	1.02567e-08	7.98899
TRINITY_DN29_c0_g5	Antenna	Thorex	282.297	66.3643	174.331	-2.08847	2.08847	0.152806	13.6675	1.58763e-42	4.32187e-41	40.3643	TRINITY_DN2278_c0_g1	Antenna	Thorex	35.5507	148.463	92.0068	2.0661	-2.0661	0.340051	-6.07585	1.23329e-09	1.08015e-08	7.96651
TRINITY_DN895_c0_g2	Antenna	Thorex	393.957	12.8682	203.412	-4.90364	4.90364	0.360369	13.6073	3.62386e-42	9.78354e-41	40.0095	TRINITY_DN17903_c0_g1	Antenna	Thorex	0	111.758	55.8791	8.45545	-8.45545	1.39297	-6.07007	1.27855e-09	1.11591e-08	7.95237
TRINITY_DN72788_c0_g1	Antenna	Thorex	212.776	7.91798	110.347	-4.78491	4.78491	0.35187	13.5985	4.08652e-42	1.10144e-40	39.958	TRINITY_DN52444_c0_g2	Antenna	Thorex	0	105.641	52.8206	8.37494	-8.37494	1.38528	-6.04567	1.4879e-09	1.29174e-08	7.88882
TRINITY_DN98554_c0_g1	Antenna	Thorex	589.601	18.8397	304.22	-4.93955	4.93955	0.364572	13.5489	8.04389e-42	2.15918e-40	39.6657	TRINITY_DN47_c0_g1	Antenna	Thorex	40.388	189.683	115.036	2.25279	-2.25279	0.374012	-6.0233	1.70894e-09	1.47192e-08	7.83212
TRINITY_DN71879_c0_g1	Antenna	Thorex	237.726	13.2529	125.489	-4.19131	4.19131	0.310132	13.5146	1.28299e-41	3.43823e-40	39.4637	TRINITY_DN1529_c0_g1	Antenna	Thorex	134.807	559.473	347.14	2.05326	-2.05326	0.343337	-5.9803	2.22728e-09	1.88317e-08	7.72511
TRINITY_DN829_c1_g2	Antenna	Thorex	1423.29	236.261	829.775	-2.5973	2.5973	0.194886	13.3273	1.60589e-40	4.24444e-39	38.3722	TRINITY_DN829_c1_g1	Antenna	Thorex	13.6361	111.17	62.4031	3.02222	-3.02222	0.507917	-5.95021	2.67793e-09	2.24104e-08	7.64955
TRINITY_DN5801_c0_g1	Antenna	Thorex	271.922	2.68701	137.304	-6.55076	6.55076	0.493209	13.2819	2.94771e-40	7.75338e-39	38.1105	TRINITY_DN17675_c0_g1	Antenna	Thorex	0	117.31	58.6551	8.52682	-8.52682	1.43623	-5.93696	2.90362e-09	2.41939e-08	7.61629
TRINITY_DN88759_c0_g1	Antenna	Thorex	555.794	32.3461	294.07	-4.10987	4.10987	0.310852	13.2213	6.61121e-40	1.72784e-38	37.7625	TRINITY_DN302_c1_g1	Antenna	Thorex	16.0769	126.668	71.3723	2.98005	-2.98005	0.50444	-5.90763	3.47071e-09	2.85699e-08	7.54409
TRINITY_DN288_c6_g2	Antenna	Thorex	366.835	91.3182	229.077	-2.01471	2.01471	0.152953	13.1721	1.27001e-39	3.30596e-38	37.4807	TRINITY_DN109_c0_g3	Antenna	Thorex	13.8541	133.066	73.4601	3.29837	-3.29837	0.568773	-5.79909	6.66762e-09	5.25587e-08	7.27936
TRINITY_DN41_c0_g4	Antenna	Thorex	296.735	59.7605	178.248	-2.31076	2.31076	0.177	13.0551	5.93997e-39	1.53161e-37	36.8149	TRINITY_DN307_c0_g1	Antenna	Thorex	22.0807	120.479	71.2801	2.44155	-2.44155	0.421914	-5.78686	7.17143e-09	5.6111e-08	7.25095
TRINITY_DN3016_c0_g1	Antenna	Thorex	2247.51	78.9312	1163.22	-4.82677	4.82677	0.371825	12.9813	1.56208e-38	3.99943e-37	36.398	TRINITY_DN4383_c0_g1	Antenna	Thorex	23.8234	198.906	111.365	3.03533	-3.03533	0.528968	-5.73821	9.56826e-09	7.34592e-08	7.13395
TRINITY_DN750_c7_g1	Antenna	Thorex	489.46	111.574	300.517	-2.13133	2.13133	0.164255	12.9757	1.67954e-38	4.29682e-37	36.3669	TRINITY_DN2622_c0_g1	Antenna	Thorex	14.3303	131.633	72.9818	3.1994	-3.1994	0.557974	-5.73396	9.81149e-09	7.5203e-08	7.12376
TRINITY_DN89496_c0_g1	Antenna	Thorex	216.155	7.62981	111.892	-4.86745	4.86745	0.376832	12.9168	3.61968e-38	9.2171e-37	36.0354	TRINITY_DN3527_c0_g3	Antenna	Thorex	42.315	219.145	130.73	2.3546	-2.3546	0.413019	-5.70096	1.19132e-08	8.99428e-08	7.04603
TRINITY_DN88043_c0_g1	Antenna	Thorex	562.668	22.5396	292.604	-4.6142	4.6142	0.357746	12.898	4.62056e-38	1.17201e-36	35.9311	TRINITY_DN440_c7_g3	Antenna	Thorex	43.301	184.169	113.735	2.08836	-2.08836	0.368446	-5.66803	1.44448e-08	1.07567e-07	6.96832
TRINITY_DN6021_c0_g1	Antenna	Thorex	323.103	5.81628	164.46	-5.82713	5.82713	0.45266	12.8731	6.37929e-38	1.61311e-36	35.7923	TRINITY_DN99_c1_g1	Antenna	Thorex	0	103.106	51.553	8.34008	-8.34008	1.47767	-5.64408	1.66066e-08	1.22494e-07	6.91188
TRINITY_DN676_c0_g1	Antenna	Thorex	233.051	2.29509	117.673	-6.70394	6.70394	0.526306	12.7377	3.64936e-37	9.03259e-36	35.0442	TRINITY_DN10197_c0_g1	Antenna	Thorex	40.4983	164.7	102.599	2.00784	-2.00784	0.357523	-5.61599	1.95436e-08	1.42488e-07	6.84622
TRINITY_DN5858_c0_g1	Antenna	Thorex	306.974	75.3055	191.14	-2.02008	2.02008	0.158936	12.71	5.20066e-37	1.28431e-35	34.8913	TRINITY_DN2722_c0_g1	Antenna	Thorex	14.7104	267.005	140.858	4.16515	-4.16515	0.741998	-5.61342	1.98369e-08	1.44337e-07	6.84062
TRINITY_DN3029_c0_g1	Antenna	Thorex	379.382	24.0308	201.706	-3.9656	3.9656	0.314307	12.617	1.70225e-36	4.18477e-35	34.3783	TRINITY_DN80109_c0_g1	Antenna	Thorex	24.2593	124.945	74.6022	2.37108	-2.37108	0.423856	-5.59406	2.21815e-08	1.60009e-07	6.79586
TRINITY_DN5740_c0_g1	Antenna	Thorex	230.286	45.4498	137.868	-2.34529	2.34529	0.188627	12.4335	1.71911e-35	4.15751e-34	33.3812	TRINITY_DN3762_c0_g1	Antenna	Thorex	10.4532	105.861	58.1571	3.31237	-3.31237	0.592892	-5.5868	2.31296e-08	1.66518e-07	6.77854
TRINITY_DN10373_c0_g1	Antenna	Thorex	249.165	40.522	144.844	-2.61003	2.61003	0.209921	12.4334	1.72139e-35	4.15995e-34	33.3809	TRINITY_DN414_c1_g1	Antenna	Thorex	37.9654	157.945	97.9555	2.05355	-2.05355	0.369028	-5.56475	2.62531e-08	1.87438e-07	6.72714
TRINITY_DN30935_c0_g1	Antenna	Thorex	794.539	5.29013	399.914	-7.21929	7.21929	0.580953	12.4267	1.87316e-35	4.51671e-34	33.3452	TRINITY_DN31719_c0_g1	Antenna	Thorex	0	140.087	70.0434	8.78232	-8.78232	1.58228	-5.5504	2.85014e-08	2.02298e-07	6.69401
TRINITY_DN95948_c0_g1	Antenna	Thorex	420.439	23.1351	221.787	-4.20369	4.20369	0.339638	12.377	3.48227e-35	8.34751e-34	33.0784	TRINITY_DN4434_c0_g1	Antenna	Thorex	13.6841	104.221	58.9524	2.92723	-2.92723	0.529958	-5.52351	3.32303e-08	2.33382e-07	6.63193
TRINITY_DN6029_c0_g1	Antenna	Thorex	306.718	42.3275	174.523	-2.84233	2.84233	0.237491	11.9682	5.21767e-33	1.20315e-31	30.9197	TRINITY_DN1304_c0_g1	Antenna	Thorex	14.6184	107.288	60.9531	2.89224	-2.89224	0.526984	-5.48829	4.05836e-08	2.81003e-07	6.55129
TRINITY_DN4491_c0_g1	Antenna	Thorex	243.475	46.3219	144.899	-2.39026	2.39026	0.200755	11.9063	1.09693e-32	2.52054e-31	30.5985	TRINITY_DN39812_c0_g1	Antenna	Thorex	0	103.735	51.8674	8.34791	-8.34791	1.524	-5.47764	4.31031e-08	2.97109e-07	6.52708
TRINITY_DN77209_c0_g1	Antenna	Thorex	1640.98	0	820.492	-13.9498	13.9498	1.17951	11.8268	2.83918e-32	6.46942e-31	30.1891	TRINITY_DN8182_c0_g1	Antenna	Thorex	0	170.821	85.4105	9.06742	-9.06742	1.66179	-5.45643	4.85812e-08	3.32002e-07	6.47886
TRINITY_DN2258_c0_g1	Antenna	Thorex	197.929	11.8898	104.91	-4.05479	4.05479	0.347661	11.6631	1.96815e-31	4.42307e-30	29.3543	TRINITY_DN782_c1_g1	Antenna	Thorex	26.4119	562.013	294.213	4.413	-4.413	0.811483	-5.43819	5.38242e-08	3.64483e-07	6.43832
TRINITY_DN4271_c0_g1	Antenna	Thorex	217.584	41.6266	129.605	-2.39011	2.39011	0.207323	11.5284	9.4845e-31	2.11549e-29	28.6746	TRINITY_DN2546_c0_g1	Antenna	Thorex	4.01725	799.136	401.577	7.58555	-7.58555	1.39744	-5.42816	5.69378e-08	3.83741e-07	6.41596
TRINITY_DN75448_c0_g1	Antenna	Thorex	1176.24	0	588.118	-13.47	13.47	1.18153	11.4005	4.15816e-30	9.10095e-29	28.0409	TRINITY_DN8554_c0_g1	Antenna	Thorex	0	96.3427	48.1713	8.24207	-8.24207	1.5221	-5.41493	6.13138e-08	4.11454e-07	6.38568
TRINITY_DN7408_c0_g1	Antenna	Thorex	215.785	1.20487	108.495	-7.58899	7.58899	0.666133	11.3926	4.55202e-30	9.94304e-29	28.0025	TRINITY_DN6329_c2_g1	Antenna	Thorex	0	119.493	59.7466	8.55241	-8.55241	1.58104	-5.40936	6.32489e-08	4.23744e-07	6.3729
TRINITY_DN2197_c0_g1	Antenna	Thorex	1191.69	0	595.846	-13.4888	13.4888	1.18438	11.3888	4.75222e-30	1.03734e-28	27.9841	TRINITY_DN445_c0_g1	Antenna	Thorex	6.79405	92.9082	49.8511	3.76553	-3.76553	0.699251	-5.38508	7.24104e-08	4.8011e-07	6.31866
TRINITY_DN103852_c0_g1	Antenna	Thorex	167.736	4.76369	86.25	-5.125	5.125	0.454864	11.2671	1.90717e-29	4.11369e-28	27.3858	TRINITY_DN3525_c0_g1	Antenna	Thorex	8.6846	100.078	54.3813	3.53575	-3.53575	0.664589	-5.3202	1.03654e-07	6.67519e-07	6.17554
TRINITY_DN95909_c0_g1	Antenna	Thorex	322.351	0.643694	161.498	-8.77822	8.77822	0.78096	11.2403	2.58539e-29	5.55826e-28	27.2551	TRINITY_DN8608_c0_g1	Antenna	Thorex	23.399	125.124	74.2615	2.4339	-2.4339	0.459858	-5.29273	1.20504e-07	7.68466e-07	6.11438
TRINITY_DN3902_c0_g1	Antenna	Thorex	292.964	64.9139	178.939	-2.17153	2.17153	0.193848	11.2022	3.97671e-29	8.51026e-28	27.0701	TRINITY_DN41061_c0_g1	Antenna	Thorex	7.10417	97.8141	52.4591	3.75105	-3.75105	0.709748	-5.28504	1.25675e-07	7.9849e-07	6.09773
TRINITY_DN3719_c0_g2	Antenna	Thorex	928.432	0	464.216	-13.1244	13.1244	1.18067	11.1161	1.04783e-28	2.21629e-27	26.6544	TRINITY_DN7583_c0_g1	Antenna	Thorex	22.8229	120.733	71.7779	2.40066	-2.40066	0.458931	-5.23098	1.68613e-07	1.0513e-06	5.97828
TRINITY_DN2988_c0_g1	Antenna	Thorex	180.261	11.9584	96.1094	-3.9197	3.9197	0.353994	11.0728	1.7003e-28	3.56866e-27	26.4475	TRINITY_DN63650_c0_g1	Antenna	Thorex	0	105.274	52.6368	8.37034	-8.37034	1.60086	-5.22865	1.70754e-07	1.06363e-06	5.97321
TRINITY_DN49_c0_g1	Antenna	Thorex	241.189	15.2595	128.224	-4.01874	4.01874	0.364101	11.0375	2.52062e-28	5.27684e-27	26.2776	TRINITY_DN418_c6_g1	Antenna	Thorex	34.9486	165.348	100.148	2.22882	-2.22882	0.428907	-5.19651	2.03062e-07	1.24683e-06	5.90419
TRINITY_DN3240_c0_g4	Antenna	Thorex	810.798	0	405.399	-12.9293	12.9293	1.18147	10.9434	7.14573e-28	1.48172e-26	25.8292	TRINITY_DN4660_c0_g1	Antenna	Thorex	0	110.312	55.1562	8.43808	-8.43808	1.62471	-5.19358	2.06292e-07	1.26477e-06	5.89799
TRINITY_DN92899_c0_g1	Antenna	Thorex	550.591	23.9203	287.255	-4.54842	4.54842	0.418372	10.8717	1.57212e-27	3.2353e-26	25.4901	TRINITY_DN2035_c1_g4	Antenna	Thorex	1.79454	90.8942	46.3444	5.70838	-5.70838	1.10589	-5.1618	2.44583e-07	1.48286e-06	5.8289
TRINITY_DN2407_c0_g1	Antenna	Thorex	211.99	33.6578	122.824	-2.64291	2.64291	0.24391	10.8356	2.33397e-27	4.78807e-26	25.3198	TRINITY_DN13719_c0_g1	Antenna	Thorex	0	110.967	55.4834	8.4454	-8.4454	1.64781	-5.12522	2.97195e-07	1.77487e-06	5.75083
TRINITY_DN103818_c0_g1	Antenna	Thorex	255.357	9.34811	132.353	-4.7336	4.7336	0.437574	10.8178	2.83433e-27	5.79639e-26	25.2368	TRINITY_DN888_c3_g1	Antenna	Thorex	13.7321	96.1667	54.9494	2.80866	-2.80866	0.550394	-5.103	3.3431e-07	1.98206e-06	5.70288
TRINITY_DN3016_c0_g3	Antenna	Thorex	666.156	0	333.078	-12.6449	12.6449	1.19142	10.6133	2.58477e-26	5.1697e-25	24.2865	TRINITY_DN2743_c0_g3	Antenna	Thorex	22.7749	108.549	65.6619	2.25041	-2.25041	0.444582	-5.06186	4.15185e-07	2.42464e-06	5.61535
TRINITY_DN3068_c0_g1	Antenna	Thorex	596.054	0	298.027	-12.4867	12.4867	1.18469	10.54	5.64725e-26	1.11855e-24	23.9513	TRINITY_DN441_c0_g2	Antenna	Thorex	0	66.5559	33.2779	7.70869	-7.70869	1.52296	-5.06164	4.15676e-07	2.42708e-06	5.61492
TRINITY_DN6994_c0_g2	Antenna	Thorex	608.204	0	304.102	-12.5123	12.5123	1.19389	10.4803	1.0637e-25	2.0879e-24	23.6803	TRINITY_DN4304_c1_g1	Antenna	Thorex	0	83.4888	41.7444	8.03466	-8.03466	1.58925	-5.05564	4.2896e-07	2.49616e-06	5.60273
TRINITY_DN6537_c0_g1	Antenna	Thorex	634.741	0	317.371	-12.5761	12.5761	1.20062	10.4747	1.12892e-25	2.21327e-24	23.655	TRINITY_DN5354_c0_g1	Antenna	Thorex	37.0533	150.308	93.6807	2.00237	-2.00237	0.397468	-5.03782	4.70862e-07	2.71586e-06	5.56609
TRINITY_DN25308_c0_g1	Antenna	Thorex	174.822	6.03711	90.4297	-4.86605	4.86605	0.465728	10.4482	1.49262e-25	2.91408e-24	23.5355	TRINITY_DN2622_c0_g2	Antenna	Thorex	5.78974	77.6157	41.7027	3.75516	-3.75516	0.748367	-5.0178	5.22668e-07	2.9899e-06	5.52434
TRINITY_DN5442_c0_g1	Antenna	Thorex	558.26	0	279.13	-12.39	12.39	1.19636	10.3564	3.91604e-25	7.56416e-24	23.1212	TRINITY_DN1663_c0_g2	Antenna	Thorex	0	98.774	49.387	8.2786	-8.2786	1.65042	-5.01605	5.27449e-07	3.01567e-06	5.52062
TRINITY_DN65221_c0_g1	Antenna	Thorex	177.107	6.94669	92.027	-4.64498	4.64498	0.449088	10.3431	4.49599e-25	8.66391e-24	23.0623	TRINITY_DN14286_c0_g2	Antenna	Thorex	0	109.298	54.6492	8.42304	-8.42304	1.68388	-5.00217	5.66892e-07	3.23045e-06	5.49074
TRINITY_DN921_c0_g3	Antenna	Thorex	18205.1	3096.42	10650.8	-2.55595	2.55595	0.251141	10.1773	2.50353e-24	4.76544e-23	22.3219	TRINITY_DN1961_c0_g1	Antenna	Thorex	26.2458	119.425	72.8353	2.19762	-2.19762	0.439489	-5.0004	5.72121e-07	3.25289e-06	5.48773
TRINITY_DN1076_c1_g1	Antenna	Thorex	220.711	40.5192	130.615	-2.44518	2.44518	0.240491	10.1674	2.77148e-24	5.26935e-23	22.2782	TRINITY_DN2996_c0_g1	Antenna	Thorex	47.1666	249.93	148.549	2.38559	-2.38559	0.47874	-4.98306	6.25853e-07	3.53427e-06	5.4517
TRINITY_DN18833_c0_g1	Antenna	Thorex	504.457	0	252.228	-12.2483	12.2483	1.20551	10.1602	2.98333e-24	5.65898e-23	22.2473	TRINITY_DN88088_c0_g1	Antenna	Thorex	11.9155	99.6861	55.8008	3.0897	-3.0897	0.621487	-4.97147	6.64458e-07	3.73762e-06	5.42741
TRINITY_DN3016_c1_g2	Antenna	Thorex	454.57	0	227.285	-12.0986	12.0986	1.19541	10.1209	4.46274e-24	8.4359e-23	22.0739	TRINITY_DN568_c3_g1	Antenna	Thorex	23.7091	106.367	65.0382	2.1735	-2.1735	0.440467	-4.93454	8.03386e-07	4.44047e-06	5.35257
TRINITY_DN5346_c0_g1	Antenna	Thorex	428.193	0	214.096	-12.0067	12.0067	1.18685	10.1165	4.66864e-24	8.82001e-23	22.0545	TRINITY_DN3814_c0_g1	Antenna	Thorex	0	57.6136	28.8068	7.50067	-7.50067	1.525	-4.91847	8.72238e-07	4.79028e-06	5.31964
TRINITY_DN209_c0_g3	Antenna	Thorex	177.351	24.4133	100.882	-2.85623	2.85623	0.282501	10.1105	4.96306e-24	9.37082e-23	22.0282	TRINITY_DN1098_c0_g2	Antenna	Thorex	1.00431	93.9551	47.4797	6.40065	-6.40065	1.30386	-4.90901	9.15381e-07	5.00454e-06	5.30064
TRINITY_DN3719_c0_g1	Antenna	Thorex	414.497	0	207.248	-11.9626	11.9626	1.188	10.0695	7.53409e-24	1.41193e-22	21.8502	TRINITY_DN2062_c1_g1	Antenna	Thorex	0	59.1214	29.5607	7.53702	-7.53702	1.54185	-4.8883	1.0171e-06	5.51274e-06	5.25863
TRINITY_DN3628_c0_g1	Antenna	Thorex	491.7	0	245.85	-12.2065	12.2065	1.21845	10.0181	1.26955e-23	2.36836e-22	21.6256	TRINITY_DN2331_c0_g1	Antenna	Thorex	18.9976	126.18	72.5886	2.75172	-2.75172	0.564663	-4.87321	1.09797e-06	5.92489e-06	5.22732
TRINITY_DN18118_c0_g1	Antenna	Thorex	385.79	0	192.895	-11.8551	11.8551	1.19545	9.91684	3.51701e-23	6.48339e-22	21.1882	TRINITY_DN57335_c0_g1	Antenna	Thorex	0	60.1751	30.0875	7.56306	-7.56306	1.5621	-4.84159	1.28801e-06	6.86513e-06	5.16335
TRINITY_DN16007_c0_g1	Antenna	Thorex	468.369	0	234.184	-12.1372	12.1372	1.2287	9.87809	5.18105e-23	9.50275e-22	21.0222	TRINITY_DN438_c6_g1	Antenna	Thorex	0	49.5485	24.7743	7.28248	-7.28248	1.505	-4.83887	1.30576e-06	6.95408e-06	5.15776
TRINITY_DN70793_c0_g1	Antenna	Thorex	364.137	0	182.069	-11.7718	11.7718	1.19629	9.84026	7.55172e-23	1.38122e-21	20.8597	TRINITY_DN26078_c0_g1	Antenna	Thorex	19.0197	107.547	63.2832	2.50427	-2.50427	0.518364	-4.83111	1.35777e-06	7.20644e-06	5.14228
TRINITY_DN97197_c0_g1	Antenna	Thorex	364.137	0	182.069	-11.7718	11.7718	1.19629	9.84026	7.55172e-23	1.38122e-21	20.8597	TRINITY_DN315_c0_g1	Antenna	Thorex	25.2857	111.131	68.2082	2.12472	-2.12472	0.442647	-4.80003	1.58644e-06	8.34295e-06	5.07868
TRINITY_DN9939_c0_g1	Antenna	Thorex	341.491	0	170.745	-11.6814	11.6814	1.19255	9.7953	1.17945e-22	2.14763e-21	20.668	TRINITY_DN85_c1_g1	Antenna	Thorex	0	56.9956	28.4978	7.48477	-7.48477	1.55988	-4.79829	1.60028e-06	8.41439e-06	5.07498
TRINITY_DN7136_c0_g1	Antenna	Thorex	68177	15473.1	41825	-2.13958	2.13958	0.219221	9.75997	1.6721e-22	3.03454e-21	20.5179	TRINITY_DN11523_c0_g1	Antenna	Thorex	0	64.7618	32.3809	7.66948	-7.66948	1.5984	-4.79822	1.60084e-06	8.41599e-06	5.07489
TRINITY_DN72701_c0_g1	Antenna	Thorex	427.017	0	213.509	-12.0029	12.0029	1.22986	9.75953	1.67936e-22	3.04603e-21	20.5163	TRINITY_DN7741_c0_g1	Antenna	Thorex	0	50.4658	25.2329	7.30931	-7.30931	1.52582	-4.79042	1.66433e-06	8.72875e-06	5.05905
TRINITY_DN3590_c0_g1	Antenna	Thorex	20514.5	251.366	10382.9	-6.35108	6.35108	0.65079	9.75903	1.68755e-22	3.05919e-21	20.5144	TRINITY_DN3407_c2_g1	Antenna	Thorex	0	55.5262	27.7631	7.44709	-7.44709	1.55849	-4.77839	1.76708e-06	9.22472e-06	5.03505
TRINITY_DN1536_c0_g1	Antenna	Thorex	156.743	9.66174	83.2025	-4.04623	4.04623	0.416287	9.7198	2.48258e-22	4.48303e-21	20.3484	TRINITY_DN24234_c0_g1	Antenna	Thorex	0	55.7826	27.8913	7.45337	-7.45337	1.56026	-4.77702	1.77915e-06	9.28329e-06	5.0323
TRINITY_DN4466_c0_g1	Antenna	Thorex	189.307	26.9433	108.125	-2.80024	2.80024	0.288216	9.71575	2.58332e-22	4.66238e-21	20.3314	TRINITY_DN3183_c0_g1	Antenna	Thorex	21.3865	106.031	63.7087	2.30158	-2.30158	0.481996	-4.7751	1.79614e-06	9.36259e-06	5.0286
TRINITY_DN3232_c0_g1	Antenna	Thorex	201.071	45.5324	123.302	-2.14301	2.14301	0.220774	9.70677	2.82142e-22	5.08648e-21	20.2936	TRINITY_DN3856_c0_g1	Antenna	Thorex	0	45.381	22.6905	7.15564	-7.15564	1.50209	-4.76379	1.89992e-06	9.86467e-06	5.00592
TRINITY_DN1354_c0_g1	Antenna	Thorex	156.791	11.6491	84.2203	-3.74943	3.74943	0.387083	9.68638	3.44529e-22	6.19414e-21	20.208	TRINITY_DN1149_c3_g1	Antenna	Thorex	0	45.0845	22.5423	7.14654	-7.14654	1.50127	-4.76033	1.93275e-06	1.00256e-05	4.99889
TRINITY_DN1347_c0_g1	Antenna	Thorex	2242.56	56.8052	1149.68	-5.30437	5.30437	0.549022	9.66148	4.39448e-22	7.879e-21	20.1035	TRINITY_DN27_c0_g1	Antenna	Thorex	10.025	92.7358	51.3804	3.23022	-3.23022	0.678671	-4.75963	1.93945e-06	1.00588e-05	4.99746
TRINITY_DN5168_c0_g2	Antenna	Thorex	307.841	0	153.921	-11.5351	11.5351	1.19498	9.65292	4.7777e-22	8.56139e-21	20.0675	TRINITY_DN3733_c0_g5	Antenna	Thorex	2.48873	79.0226	40.7557	5.0642	-5.0642	1.06626	-4.74952	2.03902e-06	1.05401e-05	4.97716
TRINITY_DN589_c1_g1	Antenna	Thorex	704.902	0.643694	352.773	-9.95277	9.95277	1.03141	9.64966	4.93187e-22	8.83282e-21	20.0539	TRINITY_DN398_c2_g2	Antenna	Thorex	0	54.0456	27.0228	7.40811	-7.40811	1.5601	-4.74849	2.0494e-06	1.05904e-05	4.97509
TRINITY_DN4561_c0_g1	Antenna	Thorex	239.479	6.25948	122.869	-5.22517	5.22517	0.542031	9.63999	5.4193e-22	9.69519e-21	20.0134	TRINITY_DN548_c2_g1	Antenna	Thorex	36.5109	147.831	92.1709	2.03032	-2.03032	0.427935	-4.74446	2.09059e-06	1.07896e-05	4.96699
TRINITY_DN5350_c0_g1	Antenna	Thorex	795.947	36.1816	416.064	-4.46167	4.46167	0.465727	9.58	9.70424e-22	1.72854e-20	19.7623	TRINITY_DN1316_c2_g1	Antenna	Thorex	0	47.3567	23.6784	7.21705	-7.21705	1.52123	-4.74423	2.09304e-06	1.08006e-05	4.96655
TRINITY_DN4204_c0_g1	Antenna	Thorex	322.596	0	161.298	-11.6025	11.6025	1.21493	9.54994	1.29772e-21	2.29777e-20	19.6387	TRINITY_DN21725_c0_g1	Antenna	Thorex	0	49.1372	24.5686	7.26969	-7.26969	1.53721	-4.72914	2.25474e-06	1.15693e-05	4.93669
TRINITY_DN40014_c0_g1	Antenna	Thorex	295.617	0	147.808	-11.4712	11.4712	1.20261	9.53858	1.44805e-21	2.55979e-20	19.5918	TRINITY_DN39569_c0_g1	Antenna	Thorex	0	50.7535	25.3768	7.31632	-7.31632	1.54915	-4.72279	2.32633e-06	1.189e-05	4.92482
TRINITY_DN78903_c0_g1	Antenna	Thorex	344.357	0	172.179	-11.6982	11.6982	1.23053	9.50657	1.97054e-21	3.4703e-20	19.4596	TRINITY_DN819_c0_g2	Antenna	Thorex	23.0149	100.902	61.9586	2.13677	-2.13677	0.452442	-4.72275	2.32677e-06	1.18904e-05	4.9248
TRINITY_DN98918_c0_g1	Antenna	Thorex	289.181	0	144.59	-11.4396	11.4396	1.20351	9.50515	1.99765e-21	3.51615e-20	19.4539	TRINITY_DN48607_c0_g1	Antenna	Thorex	0	54.1912	27.0956	7.41252	-7.41252	1.57204	-4.71522	2.41449e-06	1.23041e-05	4.90995
TRINITY_DN96585_c0_g1	Antenna	Thorex	300.816	0	150.408	-11.4962	11.4962	1.21099	9.4932	2.24052e-21	3.93728e-20	19.4048	TRINITY_DN28760_c0_g1	Antenna	Thorex	0	47.3012	23.6506	7.21477	-7.21477	1.53134	-4.7114	2.46023e-06	1.25177e-05	4.90248
TRINITY_DN98093_c0_g1	Antenna	Thorex	346.105	0	173.052	-11.6988	11.6988	1.23385	9.48158	2.50468e-21	4.39676e-20	19.3569	TRINITY_DN6802_c0_g3	Antenna	Thorex	3.9952	60.8297	32.4124	3.92757	-3.92757	0.837869	-4.68757	2.76462e-06	1.39601e-05	4.85511
TRINITY_DN18193_c0_g1	Antenna	Thorex	268.125	0	134.063	-11.3363	11.3363	1.20258	9.42664	4.2345e-21	7.38577e-20	19.1316	TRINITY_DN27_c2_g1	Antenna	Thorex	0	72.8977	36.4488	7.84017	-7.84017	1.67323	-4.68564	2.7908e-06	1.40857e-05	4.85122
TRINITY_DN98003_c0_g1	Antenna	Thorex	273.627	0	136.814	-11.3654	11.3654	1.20782	9.40981	4.97039e-21	8.66007e-20	19.0625	TRINITY_DN58579_c0_g1	Antenna	Thorex	0	45.2095	22.6048	7.15072	-7.15072	1.52766	-4.68083	2.85721e-06	1.44046e-05	4.8415
TRINITY_DN83760_c0_g1	Antenna	Thorex	290.37	0	145.185	-11.4479	11.4479	1.21742	9.40338	5.28391e-21	9.19164e-20	19.0366	TRINITY_DN1762_c1_g1	Antenna	Thorex	0	56.8354	28.4177	7.48035	-7.48035	1.60436	-4.66251	3.12372e-06	1.56119e-05	4.80654
TRINITY_DN120_c7_g1	Antenna	Thorex	195.765	40.549	118.157	-2.27292	2.27292	0.241901	9.39606	5.66449e-21	9.84321e-20	19.0069	TRINITY_DN71719_c0_g1	Antenna	Thorex	6.60202	74.5891	40.5956	3.47005	-3.47005	0.747408	-4.64278	3.4376e-06	1.70945e-05	4.76714
TRINITY_DN822_c0_g4	Antenna	Thorex	335.431	29.3765	182.404	-3.52912	3.52912	0.37638	9.3765	6.82001e-21	1.18261e-19	18.9272	TRINITY_DN35248_c0_g1	Antenna	Thorex	0	57.5927	28.7963	7.50009	-7.50009	1.62146	-4.62553	3.73642e-06	1.84822e-05	4.73325
TRINITY_DN10626_c0_g1	Antenna	Thorex	267.628	0	133.814	-11.3278	11.3278	1.21284	9.33994	9.63892e-21	1.66435e-19	18.7788	TRINITY_DN3409_c0_g2	Antenna	Thorex	0	46.7169	23.3585	7.19748	-7.19748	1.55684	-4.62314	3.7797e-06	1.86708e-05	4.72884
TRINITY_DN65767_c0_g1	Antenna	Thorex	618.55	14.3404	316.445	-5.41241	5.41241	0.579617	9.33792	9.82474e-21	1.69554e-19	18.7707	TRINITY_DN1176_c0_g1	Antenna	Thorex	0	52.66	26.33	7.37007	-7.37007	1.59449	-4.62221	3.79664e-06	1.8746e-05	4.72709
TRINITY_DN56576_c0_g1	Antenna	Thorex	304.199	0	152.099	-11.5131	11.5131	1.23311	9.33667	9.94159e-21	1.71481e-19	18.7658	TRINITY_DN4974_c0_g1	Antenna	Thorex	0	58.8575	29.4288	7.53199	-7.53199	1.63327	-4.6116	3.99586e-06	1.96792e-05	4.70599
TRINITY_DN2965_c0_g2	Antenna	Thorex	145.23	2.95986	74.095	-5.66924	5.66924	0.608482	9.31702	1.19652e-20	2.05519e-19	18.6871	TRINITY_DN26_c1_g1	Antenna	Thorex	0	42.5635	21.2817	7.06341	-7.06341	1.53784	-4.59307	4.36781e-06	2.14047e-05	4.66949
TRINITY_DN13714_c0_g1	Antenna	Thorex	568.238	0	284.119	-12.4174	12.4174	1.33333	9.31309	1.24166e-20	2.13161e-19	18.6713	TRINITY_DN1166_c1_g4	Antenna	Thorex	0	43.2055	21.6027	7.08579	-7.08579	1.54929	-4.57358	4.79456e-06	2.32557e-05	4.63347
TRINITY_DN64483_c0_g1	Antenna	Thorex	261.054	0	130.527	-11.295	11.295	1.21389	9.30476	1.34298e-20	2.29951e-19	18.6384	TRINITY_DN14157_c0_g1	Antenna	Thorex	0	53.4264	26.7132	7.3918	-7.3918	1.61637	-4.57308	4.80612e-06	2.33048e-05	4.63255
TRINITY_DN5346_c0_g2	Antenna	Thorex	251.806	0	125.903	-11.2411	11.2411	1.20872	9.29995	1.40511e-20	2.40463e-19	18.619	TRINITY_DN79292_c0_g1	Antenna	Thorex	0	44.2024	22.1012	7.11898	-7.11898	1.56125	-4.5598	5.1202e-06	2.47399e-05	4.6066
TRINITY_DN87640_c0_g1	Antenna	Thorex	300.894	0	150.447	-11.5036	11.5036	1.23703	9.29935	1.413e-20	2.41688e-19	18.6167	TRINITY_DN90196_c0_g1	Antenna	Thorex	22.0807	101.394	61.7372	2.19277	-2.19277	0.481679	-4.55234	5.30528e-06	2.55737e-05	4.59221
TRINITY_DN30852_c0_g1	Antenna	Thorex	264.096	0	132.048	-11.315	11.315	1.22121	9.26545	1.94264e-20	3.31068e-19	18.4801	TRINITY_DN110446_c0_g1	Antenna	Thorex	0	47.0041	23.502	7.20649	-7.20649	1.58309	-4.55217	5.30953e-06	2.55904e-05	4.59192
TRINITY_DN91106_c0_g1	Antenna	Thorex	264.096	0	132.048	-11.315	11.315	1.22121	9.26545	1.94264e-20	3.31068e-19	18.4801	TRINITY_DN61119_c0_g1	Antenna	Thorex	0	54.8741	27.437	7.42895	-7.42895	1.63448	-4.54514	5.48981e-06	2.64048e-05	4.57832
TRINITY_DN81675_c0_g1	Antenna	Thorex	175.773	11.1912	93.4823	-3.98051	3.98051	0.429765	9.26208	2.0049e-20	3.41145e-19	18.4671	TRINITY_DN13731_c0_g1	Antenna	Thorex	0	41.3948	20.6974	7.02341	-7.02341	1.55234	-4.5244	6.05664e-06	2.88933e-05	4.5392
TRINITY_DN8238_c0_g1	Antenna	Thorex	244.594	0	122.297	-11.2016	11.2016	1.21006	9.25708	2.10096e-20	3.56933e-19	18.4474	TRINITY_DN84903_c0_g1	Antenna	Thorex	0	35.7866	17.8933	6.81322	-6.81322	1.50646	-4.52266	6.10665e-06	2.91234e-05	4.53576
TRINITY_DN849_c0_g1	Antenna	Thorex	762.622	162.835	462.729	-2.22998	2.22998	0.24256	9.19352	3.80179e-20	6.43218e-19	18.1916	TRINITY_DN3759_c0_g1	Antenna	Thorex	0	36.1475	18.0737	6.82827	-6.82827	1.51514	-4.50668	6.58507e-06	3.12094e-05	4.50571
TRINITY_DN62421_c0_g1	Antenna	Thorex	358.032	0	179.016	-11.7524	11.7524	1.27856	9.19191	3.85943e-20	6.52633e-19	18.1853	TRINITY_DN4553_c0_g1	Antenna	Thorex	0	34.6166	17.3083	6.76533	-6.76533	1.50557	-4.49352	7.00538e-06	3.30501e-05	4.48083
TRINITY_DN52753_c0_g1	Antenna	Thorex	362.959	0	181.48	-11.7694	11.7694	1.28142	9.18471	4.12655e-20	6.97083e-19	18.1567	TRINITY_DN568_c3_g2	Antenna	Thorex	29.9712	144.2	87.0858	2.24561	-2.24561	0.50028	-4.4887	7.16582e-06	3.37614e-05	4.47158
TRINITY_DN109743_c0_g1	Antenna	Thorex	288.641	0	144.321	-11.4403	11.4403	1.2463	9.17941	4.33479e-20	7.31504e-19	18.1358	TRINITY_DN3884_c0_g1	Antenna	Thorex	11.6275	85.4433	48.5354	2.88655	-2.88655	0.643897	-4.48293	7.36255e-06	3.46484e-05	4.46032
TRINITY_DN30319_c0_g2	Antenna	Thorex	227.439	0	113.719	-11.0971	11.0971	1.20907	9.17817	4.38481e-20	7.39182e-19	18.1312	TRINITY_DN3599_c0_g2	Antenna	Thorex	0	36.3152	18.1576	6.83397	-6.83397	1.52498	-4.48135	7.41729e-06	3.48809e-05	4.45741
TRINITY_DN112463_c0_g1	Antenna	Thorex	296.819	0	148.409	-11.4825	11.4825	1.25262	9.1668	4.8728e-20	8.20179e-19	18.0861	TRINITY_DN1119_c0_g1	Antenna	Thorex	0.694195	54.2508	27.4725	6.45122	-6.45122	1.43966	-4.48108	7.42658e-06	3.49196e-05	4.45693
TRINITY_DN1383_c0_g1	Antenna	Thorex	3596.63	644.757	2120.69	-2.48108	2.48108	0.270853	9.16026	5.17705e-20	8.70048e-19	18.0605	TRINITY_DN6093_c0_g4	Antenna	Thorex	0	70.6456	35.3228	7.7945	-7.7945	1.74118	-4.47657	7.58512e-06	3.56548e-05	4.44788
TRINITY_DN29177_c0_g1	Antenna	Thorex	236.235	0	118.117	-11.1485	11.1485	1.21745	9.15727	5.32249e-20	8.94031e-19	18.0486	TRINITY_DN89281_c0_g1	Antenna	Thorex	0	51.1413	25.5706	7.32884	-7.32884	1.63909	-4.47128	7.77514e-06	3.6506e-05	4.43764
TRINITY_DN9123_c0_g1	Antenna	Thorex	229.561	0	114.781	-11.1117	11.1117	1.21499	9.14552	5.93461e-20	9.94807e-19	18.0023	TRINITY_DN4403_c0_g1	Antenna	Thorex	0.694195	57.7336	29.2139	6.54219	-6.54219	1.46435	-4.46763	7.9091e-06	3.70977e-05	4.43065
TRINITY_DN110872_c0_g1	Antenna	Thorex	247.303	0	123.652	-11.2201	11.2201	1.22695	9.14469	5.98038e-20	1.00145e-18	17.9994	TRINITY_DN27339_c0_g3	Antenna	Thorex	0	36.9378	18.4689	6.85879	-6.85879	1.53611	-4.46504	8.00534e-06	3.75061e-05	4.4259
TRINITY_DN68982_c0_g1	Antenna	Thorex	247.303	0	123.652	-11.2201	11.2201	1.22695	9.14469	5.98038e-20	1.00145e-18	17.9994	TRINITY_DN249_c0_g4	Antenna	Thorex	13.3481	89.2343	51.2912	2.72634	-2.72634	0.613047	-4.4472	8.69963e-06	4.05095e-05	4.39244
TRINITY_DN78583_c0_g1	Antenna	Thorex	231.626	0	115.813	-11.123	11.123	1.2174	9.13671	6.43804e-20	1.07534e-18	17.9685	TRINITY_DN12756_c0_g1	Antenna	Thorex	0	33.6088	16.8044	6.72276	-6.72276	1.51323	-4.44267	8.88514e-06	4.13263e-05	4.38377
TRINITY_DN10440_c0_g1	Antenna	Thorex	954.208	26.1593	490.184	-5.20066	5.20066	0.569365	9.13413	6.59323e-20	1.1007e-18	17.9583	TRINITY_DN102417_c0_g1	Antenna	Thorex	0	80.4451	40.2225	7.98072	-7.98072	1.7996	-4.43472	9.21908e-06	4.27818e-05	4.36874
TRINITY_DN10026_c0_g1	Antenna	Thorex	238.893	0	119.447	-11.1644	11.1644	1.22275	9.13055	6.81525e-20	1.13718e-18	17.9442	TRINITY_DN1805_c2_g1	Antenna	Thorex	0	38.2235	19.1118	6.90767	-6.90767	1.55901	-4.4308	9.38832e-06	4.34444e-05	4.36207
TRINITY_DN20063_c0_g1	Antenna	Thorex	285.219	0	142.609	-11.421	11.421	1.2517	9.12436	7.21645e-20	1.2029e-18	17.9198	TRINITY_DN13441_c0_g3	Antenna	Thorex	0	34.8391	17.4196	6.77332	-6.77332	1.53437	-4.41439	1.01294e-05	4.66628e-05	4.33103
TRINITY_DN94603_c0_g1	Antenna	Thorex	288.016	0	144.008	-11.439	11.439	1.25447	9.11862	7.60892e-20	1.26639e-18	17.8974	TRINITY_DN2836_c0_g1	Antenna	Thorex	4.18724	56.084	30.1356	3.78305	-3.78305	0.85752	-4.41162	1.02602e-05	4.72317e-05	4.32577
TRINITY_DN1461_c1_g1	Antenna	Thorex	141.789	5.07157	73.4302	-4.841	4.841	0.532026	9.09917	9.10243e-20	1.51265e-18	17.8203	TRINITY_DN1308_c0_g1	Antenna	Thorex	24.1412	116.819	70.4803	2.28729	-2.28729	0.518825	-4.4086	1.0404e-05	4.78468e-05	4.32015
TRINITY_DN5346_c3_g1	Antenna	Thorex	308.827	0	154.413	-11.5394	11.5394	1.26886	9.0943	9.51939e-20	1.57713e-18	17.8021	TRINITY_DN34331_c0_g1	Antenna	Thorex	0	39.2093	19.6046	6.94627	-6.94627	1.57772	-4.40272	1.06903e-05	4.91079e-05	4.30885
TRINITY_DN68035_c0_g1	Antenna	Thorex	263.4	0	131.7	-11.3056	11.3056	1.24355	9.09138	9.77866e-20	1.61927e-18	17.7907	TRINITY_DN3462_c0_g1	Antenna	Thorex	0	33.538	16.769	6.7201	-6.7201	1.52821	-4.39738	1.09567e-05	5.01559e-05	4.29968
TRINITY_DN7130_c0_g1	Antenna	Thorex	234.579	0	117.29	-11.1434	11.1434	1.2259	9.09002	9.90252e-20	1.63729e-18	17.7859	TRINITY_DN6596_c0_g1	Antenna	Thorex	0	79.0234	39.5117	7.95635	-7.95635	1.81101	-4.39332	1.11635e-05	5.10239e-05	4.29223
TRINITY_DN22673_c0_g1	Antenna	Thorex	284.785	0	142.392	-11.4178	11.4178	1.25926	9.06705	1.22279e-19	2.01974e-18	17.6947	TRINITY_DN169_c1_g3	Antenna	Thorex	0	36.4636	18.2318	6.84145	-6.84145	1.55905	-4.38822	1.14284e-05	5.21181e-05	4.28301
TRINITY_DN64346_c0_g1	Antenna	Thorex	366.363	0	183.182	-11.7817	11.7817	1.29952	9.06623	1.23205e-19	2.034e-18	17.6916	TRINITY_DN12247_c0_g2	Antenna	Thorex	0	37.829	18.9145	6.89381	-6.89381	1.57164	-4.38639	1.1525e-05	5.25149e-05	4.27972
TRINITY_DN31819_c0_g1	Antenna	Thorex	224.009	0	112.005	-11.072	11.072	1.22292	9.05375	1.38141e-19	2.27943e-18	17.6422	TRINITY_DN42320_c0_g1	Antenna	Thorex	0	33.6916	16.8458	6.72496	-6.72496	1.53438	-4.38285	1.17137e-05	5.33374e-05	4.27297
TRINITY_DN11205_c0_g1	Antenna	Thorex	234.295	0	117.147	-11.1409	11.1409	1.23207	9.04242	1.5324e-19	2.52221e-18	17.5982	TRINITY_DN94290_c0_g1	Antenna	Thorex	0	45.8247	22.9123	7.17024	-7.17024	1.63627	-4.38207	1.17555e-05	5.35131e-05	4.27154
TRINITY_DN8773_c0_g1	Antenna	Thorex	231.744	0	115.872	-11.1239	11.1239	1.23105	9.03609	1.62375e-19	2.6672e-18	17.5739	TRINITY_DN11495_c0_g1	Antenna	Thorex	0	31.9351	15.9676	6.6496	-6.6496	1.5178	-4.38108	1.1809e-05	5.37491e-05	4.26963
TRINITY_DN3756_c0_g1	Antenna	Thorex	167.274	25.2052	96.2398	-2.73351	2.73351	0.302655	9.03178	1.68908e-19	2.77173e-18	17.5572	TRINITY_DN15708_c0_g1	Antenna	Thorex	0	39.2677	19.6338	6.94804	-6.94804	1.58595	-4.38099	1.18141e-05	5.37647e-05	4.2695
TRINITY_DN96445_c0_g1	Antenna	Thorex	136.867	6.77044	71.8188	-4.36429	4.36429	0.485065	8.99733	2.31268e-19	3.78177e-18	17.4223	TRINITY_DN1195_c0_g1	Antenna	Thorex	8.6846	80.3997	44.5421	3.22027	-3.22027	0.735869	-4.37615	1.20796e-05	5.48891e-05	4.26051
TRINITY_DN17536_c0_g1	Antenna	Thorex	235.212	0	117.606	-11.1426	11.1426	1.24124	8.97695	2.78371e-19	4.53615e-18	17.3433	TRINITY_DN35332_c0_g1	Antenna	Thorex	0	54.8216	27.4108	7.42711	-7.42711	1.69829	-4.37328	1.22393e-05	5.55606e-05	4.25523
TRINITY_DN75925_c0_g1	Antenna	Thorex	234.317	0	117.158	-11.1411	11.1411	1.24126	8.97563	2.81736e-19	4.5864e-18	17.3385	TRINITY_DN8033_c0_g1	Antenna	Thorex	2.89486	68.7801	35.8375	4.58343	-4.58343	1.04847	-4.37153	1.23379e-05	5.59774e-05	4.25199
TRINITY_DN91079_c0_g1	Antenna	Thorex	234.317	0	117.158	-11.1411	11.1411	1.24126	8.97563	2.81736e-19	4.5864e-18	17.3385	TRINITY_DN82513_c0_g1	Antenna	Thorex	0	45.1938	22.5969	7.15057	-7.15057	1.63701	-4.36806	1.25358e-05	5.67649e-05	4.24592
TRINITY_DN113118_c0_g1	Antenna	Thorex	250.326	0	125.163	-11.2379	11.2379	1.2525	8.97243	2.90041e-19	4.71692e-18	17.3263	TRINITY_DN25913_c0_g2	Antenna	Thorex	0	38.799	19.3995	6.92971	-6.92971	1.58658	-4.36771	1.25555e-05	5.68464e-05	4.2453
TRINITY_DN86417_c0_g1	Antenna	Thorex	225.607	0	112.803	-11.0873	11.0873	1.2359	8.97105	2.93693e-19	4.77393e-18	17.3211	TRINITY_DN13466_c0_g1	Antenna	Thorex	0	35.1824	17.5912	6.78965	-6.78965	1.55766	-4.35889	1.30722e-05	5.90631e-05	4.22868
TRINITY_DN101518_c0_g1	Antenna	Thorex	286.039	0	143.019	-11.4292	11.4292	1.27409	8.97049	2.95203e-19	4.79371e-18	17.3193	TRINITY_DN33_c2_g5	Antenna	Thorex	0	30.2796	15.1398	6.57231	-6.57231	1.50844	-4.35702	1.31845e-05	5.95541e-05	4.22509
TRINITY_DN93940_c0_g1	Antenna	Thorex	286.039	0	143.019	-11.4292	11.4292	1.27409	8.97049	2.95203e-19	4.79371e-18	17.3193	TRINITY_DN90422_c0_g1	Antenna	Thorex	0	31.6973	15.8486	6.63714	-6.63714	1.52349	-4.35654	1.32137e-05	5.96612e-05	4.22431
TRINITY_DN83049_c0_g1	Antenna	Thorex	306.086	0	153.043	-11.5254	11.5254	1.28786	8.9493	3.57759e-19	5.79517e-18	17.2369	TRINITY_DN4332_c0_g1	Antenna	Thorex	15.9107	89.3614	52.6361	2.5077	-2.5077	0.57765	-4.3412	1.41705e-05	6.37262e-05	4.19568
TRINITY_DN67632_c0_g1	Antenna	Thorex	286.816	0	143.408	-11.4311	11.4311	1.27733	8.94924	3.57947e-19	5.79534e-18	17.2369	TRINITY_DN1879_c4_g1	Antenna	Thorex	0	61.1935	30.5967	7.58813	-7.58813	1.75073	-4.33428	1.46239e-05	6.57118e-05	4.18236
TRINITY_DN73363_c0_g1	Antenna	Thorex	140.186	5.66067	72.9236	-4.60134	4.60134	0.515102	8.93286	4.15124e-19	6.69456e-18	17.1743	TRINITY_DN2447_c1_g1	Antenna	Thorex	12.1296	82.7356	47.4326	2.77681	-2.77681	0.641191	-4.3307	1.48635e-05	6.66891e-05	4.17595
TRINITY_DN230_c1_g1	Antenna	Thorex	252.157	0	126.078	-11.2429	11.2429	1.2597	8.92508	4.4539e-19	7.17557e-18	17.1441	TRINITY_DN1199_c4_g1	Antenna	Thorex	0	29.8502	14.9251	6.55098	-6.55098	1.5127	-4.33066	1.4866e-05	6.66891e-05	4.17595
TRINITY_DN9807_c0_g1	Antenna	Thorex	215.523	0	107.761	-11.0193	11.0193	1.23733	8.90574	5.30315e-19	8.50609e-18	17.0703	TRINITY_DN6408_c0_g1	Antenna	Thorex	0	32.0316	16.0158	6.65236	-6.65236	1.53723	-4.32749	1.50816e-05	6.75731e-05	4.17023
TRINITY_DN43167_c0_g1	Antenna	Thorex	218.765	0	109.382	-11.0429	11.0429	1.2407	8.90054	5.55757e-19	8.88803e-18	17.0512	TRINITY_DN15221_c0_g1	Antenna	Thorex	0	34.8895	17.4448	6.77799	-6.77799	1.56876	-4.32061	1.55599e-05	6.94783e-05	4.15815
TRINITY_DN97764_c0_g1	Antenna	Thorex	218.765	0	109.382	-11.0429	11.0429	1.2407	8.90054	5.55757e-19	8.88803e-18	17.0512	TRINITY_DN10350_c0_g1	Antenna	Thorex	0	29.885	14.9425	6.55228	-6.55228	1.52157	-4.30626	1.6604e-05	7.38481e-05	4.13166
TRINITY_DN4627_c0_g1	Antenna	Thorex	206.687	0	103.343	-10.9608	10.9608	1.23338	8.88675	6.29198e-19	1.0038e-17	16.9984	TRINITY_DN165_c10_g1	Antenna	Thorex	0	38.3677	19.1839	6.91268	-6.91268	1.60883	-4.29672	1.73344e-05	7.68873e-05	4.11415
TRINITY_DN5188_c0_g3	Antenna	Thorex	135.505	1.2161	68.3604	-6.89594	6.89594	0.776618	8.87946	6.71877e-19	1.07033e-17	16.9705	TRINITY_DN19180_c0_g1	Antenna	Thorex	0	32.3583	16.1791	6.66896	-6.66896	1.55249	-4.29567	1.74167e-05	7.719e-05	4.11244
TRINITY_DN102441_c0_g1	Antenna	Thorex	250.048	0	125.024	-11.2312	11.2312	1.26646	8.86815	7.43709e-19	1.1836e-17	16.9268	TRINITY_DN4975_c0_g1	Antenna	Thorex	2.05664	56.9643	29.5105	4.6927	-4.6927	1.09269	-4.29464	1.74977e-05	7.74963e-05	4.11072
TRINITY_DN102072_c0_g1	Antenna	Thorex	266.783	0	133.392	-11.3287	11.3287	1.28137	8.84105	9.48224e-19	1.50106e-17	16.8236	TRINITY_DN6047_c0_g1	Antenna	Thorex	0	41.7722	20.8861	7.03704	-7.03704	1.63931	-4.29268	1.76529e-05	7.81414e-05	4.10712
TRINITY_DN77525_c0_g1	Antenna	Thorex	202.501	0	101.25	-10.9268	10.9268	1.23595	8.84076	9.50705e-19	1.50426e-17	16.8227	TRINITY_DN5060_c0_g1	Antenna	Thorex	0	35.8153	17.9076	6.81426	-6.81426	1.58789	-4.29139	1.77562e-05	7.85667e-05	4.10476
TRINITY_DN93153_c0_g1	Antenna	Thorex	218.576	0	109.288	-11.0406	11.0406	1.24998	8.83269	1.02189e-18	1.61532e-17	16.7917	TRINITY_DN6607_c1_g8	Antenna	Thorex	0	32.2171	16.1085	6.66219	-6.66219	1.55248	-4.29132	1.77617e-05	7.85778e-05	4.1047
TRINITY_DN77981_c0_g1	Antenna	Thorex	240.411	0	120.205	-11.1765	11.1765	1.26581	8.82952	1.05129e-18	1.657e-17	16.7807	TRINITY_DN50144_c0_g2	Antenna	Thorex	9.85501	80.5364	45.1957	3.0053	-3.0053	0.700336	-4.29122	1.7769e-05	7.85915e-05	4.10462
TRINITY_DN82390_c0_g1	Antenna	Thorex	240.411	0	120.205	-11.1765	11.1765	1.26581	8.82952	1.05129e-18	1.657e-17	16.7807	TRINITY_DN10125_c0_g2	Antenna	Thorex	28.7788	120.234	74.5065	2.05522	-2.05522	0.479398	-4.28709	1.81032e-05	8.00154e-05	4.09683
TRINITY_DN83323_c0_g1	Antenna	Thorex	240.411	0	120.205	-11.1765	11.1765	1.26581	8.82952	1.05129e-18	1.657e-17	16.7807	TRINITY_DN587_c0_g3	Antenna	Thorex	0	80.5204	40.2602	7.98244	-7.98244	1.86218	-4.2866	1.81427e-05	8.01791e-05	4.09594
TRINITY_DN3240_c0_g2	Antenna	Thorex	197.139	0	98.5696	-10.8884	10.8884	1.23572	8.81141	1.23586e-18	1.94323e-17	16.7115	TRINITY_DN5166_c0_g1	Antenna	Thorex	9.68891	73.5225	41.6057	2.92257	-2.92257	0.68209	-4.28473	1.82959e-05	8.07798e-05	4.0927
TRINITY_DN55464_c0_g2	Antenna	Thorex	256.282	0	128.141	-11.2664	11.2664	1.28003	8.80171	1.34753e-18	2.11576e-17	16.6745	TRINITY_DN109757_c0_g1	Antenna	Thorex	0	47.8929	23.9465	7.23195	-7.23195	1.69158	-4.27526	1.9091e-05	8.40977e-05	4.07522
TRINITY_DN36547_c0_g1	Antenna	Thorex	206.517	0	103.258	-10.9596	10.9596	1.24831	8.77952	1.64168e-18	2.56898e-17	16.5902	TRINITY_DN14751_c0_g1	Antenna	Thorex	0	36.9683	18.4841	6.85907	-6.85907	1.60575	-4.27156	1.94111e-05	8.54269e-05	4.06841
TRINITY_DN33971_c4_g1	Antenna	Thorex	241.082	0	120.541	-11.1823	11.1823	1.27382	8.77857	1.65568e-18	2.58965e-17	16.5868	TRINITY_DN625_c0_g2	Antenna	Thorex	0	28.319	14.1595	6.47625	-6.47625	1.51686	-4.26951	1.95899e-05	8.61563e-05	4.06471
TRINITY_DN108792_c0_g1	Antenna	Thorex	257.98	0	128.99	-11.2802	11.2802	1.28642	8.76871	1.80721e-18	2.82396e-17	16.5491	TRINITY_DN12549_c0_g1	Antenna	Thorex	0	51.1269	25.5634	7.32861	-7.32861	1.71823	-4.26521	1.99718e-05	8.7612e-05	4.05744
TRINITY_DN87140_c0_g1	Antenna	Thorex	232.971	0	116.485	-11.1312	11.1312	1.26958	8.76756	1.82578e-18	2.85162e-17	16.5449	TRINITY_DN3312_c0_g3	Antenna	Thorex	0	35.7455	17.8728	6.81011	-6.81011	1.59974	-4.25702	2.07171e-05	9.06139e-05	4.0428
TRINITY_DN2154_c1_g1	Antenna	Thorex	221.095	42.4285	131.762	-2.37135	2.37135	0.270599	8.76332	1.89584e-18	2.9554e-17	16.5294	TRINITY_DN58707_c0_g1	Antenna	Thorex	0	39.6591	19.8296	6.96217	-6.96217	1.63717	-4.25256	2.11342e-05	9.23521e-05	4.03455
TRINITY_DN106853_c0_g1	Antenna	Thorex	211.28	0	105.64	-10.9916	10.9916	1.25581	8.7526	2.08498e-18	3.24251e-17	16.4891	TRINITY_DN1213_c0_g2	Antenna	Thorex	0	27.1198	13.5599	6.4127	-6.4127	1.5086	-4.25076	2.13049e-05	9.30359e-05	4.03135
TRINITY_DN61279_c0_g1	Antenna	Thorex	211.28	0	105.64	-10.9916	10.9916	1.25581	8.7526	2.08498e-18	3.24251e-17	16.4891	TRINITY_DN35776_c0_g1	Antenna	Thorex	0	28.8607	14.4304	6.50153	-6.50153	1.53137	-4.24556	2.18048e-05	9.51048e-05	4.0218
TRINITY_DN71975_c0_g1	Antenna	Thorex	211.28	0	105.64	-10.9916	10.9916	1.25581	8.7526	2.08498e-18	3.24251e-17	16.4891	TRINITY_DN12799_c0_g5	Antenna	Thorex	0	30.9838	15.4919	6.60672	-6.60672	1.55842	-4.23938	2.24137e-05	9.76044e-05	4.01053
TRINITY_DN84786_c0_g1	Antenna	Thorex	211.28	0	105.64	-10.9916	10.9916	1.25581	8.7526	2.08498e-18	3.24251e-17	16.4891	TRINITY_DN77148_c0_g1	Antenna	Thorex	0	52.7781	26.3891	7.37268	-7.37268	1.73996	-4.23728	2.26247e-05	9.84054e-05	4.00698
TRINITY_DN92152_c0_g1	Antenna	Thorex	204.362	0	102.181	-10.9414	10.9414	1.25309	8.73157	2.51166e-18	3.89129e-17	16.4099	TRINITY_DN3946_c1_g3	Antenna	Thorex	0	26.8482	13.4241	6.39903	-6.39903	1.5103	-4.23693	2.266e-05	9.85458e-05	4.00636
TRINITY_DN13396_c0_g1	Antenna	Thorex	181.985	0	90.9925	-10.7752	10.7752	1.23868	8.69893	3.35035e-18	5.15406e-17	16.2879	TRINITY_DN2341_c0_g1	Antenna	Thorex	25.6438	104.416	65.0299	2.01233	-2.01233	0.475015	-4.23636	2.27173e-05	9.87688e-05	4.00538
TRINITY_DN14026_c0_g1	Antenna	Thorex	216.05	0	108.025	-11.0252	11.0252	1.26804	8.69465	3.47888e-18	5.34676e-17	16.2719	TRINITY_DN7504_c0_g1	Antenna	Thorex	0	34.9713	17.4856	6.78058	-6.78058	1.60183	-4.23302	2.30576e-05	0.000100208	3.9991
TRINITY_DN15485_c0_g1	Antenna	Thorex	181.841	0	90.9205	-10.7741	10.7741	1.23923	8.69419	3.49313e-18	5.36362e-17	16.2705	TRINITY_DN3742_c0_g1	Antenna	Thorex	0	26.9629	13.4814	6.40493	-6.40493	1.5151	-4.2274	2.36404e-05	0.000102577	3.98895
TRINITY_DN95508_c0_g1	Antenna	Thorex	228.754	0	114.377	-11.1029	11.1029	1.27771	8.68968	3.63462e-18	5.57564e-17	16.2537	TRINITY_DN45700_c0_g1	Antenna	Thorex	0	28.5276	14.2638	6.48471	-6.48471	1.53426	-4.22659	2.37258e-05	0.000102893	3.98761
TRINITY_DN78926_c0_g1	Antenna	Thorex	204.534	0	102.267	-10.9447	10.9447	1.2608	8.68077	3.93105e-18	6.01908e-17	16.2205	TRINITY_DN10674_c0_g1	Antenna	Thorex	0	76.2361	38.118	7.90351	-7.90351	1.87129	-4.22355	2.4048e-05	0.000104181	3.98221
TRINITY_DN65905_c0_g1	Antenna	Thorex	224.334	0	112.167	-11.0767	11.0767	1.27609	8.68013	3.95308e-18	6.04999e-17	16.2182	TRINITY_DN3510_c0_g1	Antenna	Thorex	19.8061	120.533	70.1696	2.58851	-2.58851	0.613051	-4.22235	2.41771e-05	0.000104698	3.98006
TRINITY_DN78078_c0_g1	Antenna	Thorex	265.648	0	132.824	-11.3219	11.3219	1.30461	8.67837	4.01493e-18	6.14177e-17	16.2117	TRINITY_DN62074_c0_g1	Antenna	Thorex	0	39.7167	19.8583	6.9621	-6.9621	1.65242	-4.21326	2.51708e-05	0.000108642	3.964
TRINITY_DN92854_c0_g1	Antenna	Thorex	240.778	0	120.389	-11.1764	11.1764	1.28852	8.67384	4.17777e-18	6.38789e-17	16.1946	TRINITY_DN4948_c0_g1	Antenna	Thorex	13.5881	116.366	64.9771	3.09219	-3.09219	0.734595	-4.20939	2.56065e-05	0.00011045	3.95684
TRINITY_DN79318_c0_g1	Antenna	Thorex	273.881	0	136.94	-11.3622	11.3622	1.31	8.67346	4.19185e-18	6.40643e-17	16.1934	TRINITY_DN70310_c0_g1	Antenna	Thorex	0	54.5218	27.2609	7.42096	-7.42096	1.76364	-4.20776	2.57914e-05	0.000111159	3.95405
TRINITY_DN31896_c0_g1	Antenna	Thorex	201.373	0	100.687	-10.923	10.923	1.2594	8.67317	4.20236e-18	6.41949e-17	16.1925	TRINITY_DN596_c4_g1	Antenna	Thorex	0	27.9539	13.9769	6.45536	-6.45536	1.53444	-4.207	2.58786e-05	0.000111506	3.9527
TRINITY_DN3794_c1_g1	Antenna	Thorex	179.05	0.722103	89.886	-8.27401	8.27401	0.954655	8.66701	4.43613e-18	6.77027e-17	16.1694	TRINITY_DN80091_c0_g1	Antenna	Thorex	0	35.939	17.9695	6.82095	-6.82095	1.62225	-4.20461	2.61528e-05	0.000112643	3.9483
TRINITY_DN108922_c0_g1	Antenna	Thorex	261.799	0	130.899	-11.2983	11.2983	1.30397	8.66453	4.53377e-18	6.91606e-17	16.1601	TRINITY_DN32806_c0_g1	Antenna	Thorex	0	29.399	14.6995	6.52985	-6.52985	1.55343	-4.2035	2.62819e-05	0.000113134	3.94641
TRINITY_DN109785_c0_g1	Antenna	Thorex	253.595	0	126.797	-11.2505	11.2505	1.2992	8.65956	4.73571e-18	7.21066e-17	16.142	TRINITY_DN7949_c0_g1	Antenna	Thorex	0	29.399	14.6995	6.52985	-6.52985	1.55343	-4.2035	2.62819e-05	0.000113134	3.94641
TRINITY_DN16736_c1_g1	Antenna	Thorex	253.595	0	126.797	-11.2505	11.2505	1.2992	8.65956	4.73571e-18	7.21066e-17	16.142	TRINITY_DN17893_c1_g1	Antenna	Thorex	0	26.7125	13.3562	6.39232	-6.39232	1.52164	-4.20095	2.65799e-05	0.000114362	3.94172
TRINITY_DN46710_c0_g2	Antenna	Thorex	253.595	0	126.797	-11.2505	11.2505	1.2992	8.65956	4.73571e-18	7.21066e-17	16.142	TRINITY_DN2743_c0_g2	Antenna	Thorex	0	43.1783	21.5891	7.08226	-7.08226	1.68784	-4.19606	2.71604e-05	0.000116599	3.93331
TRINITY_DN4070_c1_g3	Antenna	Thorex	122.337	4.53421	63.4357	-4.74051	4.74051	0.547676	8.65567	4.90022e-18	7.45075e-17	16.1278	TRINITY_DN9786_c0_g1	Antenna	Thorex	0	31.7279	15.8639	6.6378	-6.6378	1.5824	-4.19476	2.73158e-05	0.000117203	3.93106
TRINITY_DN104057_c0_g1	Antenna	Thorex	227.686	0	113.843	-11.0998	11.0998	1.28254	8.65454	4.94883e-18	7.52116e-17	16.1237	TRINITY_DN11553_c0_g1	Antenna	Thorex	0	62.9926	31.4963	7.62989	-7.62989	1.81896	-4.19464	2.73304e-05	0.000117206	3.93105
TRINITY_DN96681_c0_g1	Antenna	Thorex	195.321	0	97.6607	-10.879	10.879	1.25732	8.65254	5.03671e-18	7.64762e-17	16.1165	TRINITY_DN11757_c0_g1	Antenna	Thorex	5.67164	106.479	56.0754	4.28237	-4.28237	1.02193	-4.19046	2.78395e-05	0.000119186	3.92378
TRINITY_DN93150_c0_g1	Antenna	Thorex	238.807	0	119.404	-11.1665	11.1665	1.29056	8.65248	5.03941e-18	7.64818e-17	16.1164	TRINITY_DN871_c2_g1	Antenna	Thorex	0	29.066	14.533	6.51336	-6.51336	1.5551	-4.18838	2.80947e-05	0.000120231	3.91998
TRINITY_DN1126_c0_g2	Antenna	Thorex	938.424	4.66299	471.544	-7.61827	7.61827	0.88067	8.65054	5.12583e-18	7.77573e-17	16.1093	TRINITY_DN5611_c0_g1	Antenna	Thorex	0	33.3815	16.6907	6.71414	-6.71414	1.60399	-4.18591	2.84027e-05	0.000121454	3.91559
TRINITY_DN5945_c0_g1	Antenna	Thorex	206.649	7.19877	106.924	-4.81922	4.81922	0.557258	8.64811	5.23611e-18	7.93933e-17	16.1002	TRINITY_DN702_c0_g1	Antenna	Thorex	5.59768	100.991	53.2945	4.16442	-4.16442	0.995476	-4.18335	2.87251e-05	0.000122752	3.91097
TRINITY_DN3495_c0_g1	Antenna	Thorex	180.648	0	90.3242	-10.7638	10.7638	1.24613	8.63774	5.73353e-18	8.66945e-17	16.062	TRINITY_DN8334_c0_g3	Antenna	Thorex	0	26.132	13.066	6.35932	-6.35932	1.52191	-4.17851	2.93428e-05	0.000125261	3.90218
TRINITY_DN2813_c0_g1	Antenna	Thorex	173.585	0.51644	87.0505	-8.29642	8.29642	0.960672	8.63605	5.81879e-18	8.79431e-17	16.0558	TRINITY_DN70781_c0_g1	Antenna	Thorex	0	25.0095	12.5047	6.29634	-6.29634	1.50948	-4.1712	3.03005e-05	0.000128945	3.88959
TRINITY_DN2599_c0_g1	Antenna	Thorex	72968.4	17120.9	45044.6	-2.09157	2.09157	0.242238	8.63437	5.90517e-18	8.9192e-17	16.0497	TRINITY_DN1489_c0_g2	Antenna	Thorex	0	34.8161	17.4081	6.77506	-6.77506	1.62527	-4.16856	3.06528e-05	0.000130276	3.88514
TRINITY_DN4944_c0_g1	Antenna	Thorex	208.711	0	104.356	-10.9725	10.9725	1.2708	8.63434	5.90688e-18	8.9192e-17	16.0497	TRINITY_DN65742_c0_g1	Antenna	Thorex	0	31.1297	15.5649	6.61326	-6.61326	1.58708	-4.16693	3.08731e-05	0.000131178	3.88214
TRINITY_DN100629_c0_g1	Antenna	Thorex	241.475	0	120.738	-11.1848	11.1848	1.2957	8.63222	6.01709e-18	9.07724e-17	16.042	TRINITY_DN1449_c0_g1	Antenna	Thorex	18.3476	89.6385	53.9931	2.27302	-2.27302	0.546276	-4.16094	3.1694e-05	0.000134334	3.87181
TRINITY_DN10317_c1_g1	Antenna	Thorex	190.086	0	95.0429	-10.8394	10.8394	1.25632	8.62792	6.24777e-18	9.41655e-17	16.0261	TRINITY_DN61287_c0_g2	Antenna	Thorex	0	34.8088	17.4044	6.77349	-6.77349	1.62929	-4.15732	3.22008e-05	0.000136358	3.86532
TRINITY_DN2020_c1_g3	Antenna	Thorex	177.635	0	88.8177	-10.7392	10.7392	1.2453	8.62384	6.47477e-18	9.74521e-17	16.0112	TRINITY_DN4878_c0_g1	Antenna	Thorex	0	41.029	20.5145	7.01031	-7.01031	1.68892	-4.15077	3.3136e-05	0.000140011	3.85384
TRINITY_DN6423_c0_g1	Antenna	Thorex	213.31	0	106.655	-11.0053	11.0053	1.27635	8.62248	6.55187e-18	9.84314e-17	16.0069	TRINITY_DN11612_c0_g1	Antenna	Thorex	0	41.3772	20.6886	7.02072	-7.02072	1.69158	-4.1504	3.31896e-05	0.000140185	3.8533
TRINITY_DN14478_c0_g1	Antenna	Thorex	224.615	0	112.307	-11.0767	11.0767	1.28736	8.60416	7.6878e-18	1.15391e-16	15.9378	TRINITY_DN2456_c0_g1	Antenna	Thorex	24.3813	105.622	65.0015	2.1344	-2.1344	0.514859	-4.14561	3.38916e-05	0.000143028	3.84458
TRINITY_DN102749_c0_g1	Antenna	Thorex	182.093	0	91.0463	-10.7738	10.7738	1.25262	8.60106	7.89855e-18	1.18175e-16	15.9275	TRINITY_DN5856_c0_g1	Antenna	Thorex	0	27.5988	13.7994	6.43793	-6.43793	1.55337	-4.1445	3.40554e-05	0.000143506	3.84313
TRINITY_DN111674_c0_g1	Antenna	Thorex	182.093	0	91.0463	-10.7738	10.7738	1.25262	8.60106	7.89855e-18	1.18175e-16	15.9275	TRINITY_DN96993_c0_g1	Antenna	Thorex	0	26.2326	13.1163	6.36358	-6.36358	1.53556	-4.14416	3.41068e-05	0.000143704	3.84253
TRINITY_DN92371_c0_g1	Antenna	Thorex	182.093	0	91.0463	-10.7738	10.7738	1.25262	8.60106	7.89855e-18	1.18175e-16	15.9275	TRINITY_DN14593_c1_g1	Antenna	Thorex	0	27.7575	13.8787	6.44695	-6.44695	1.55722	-4.14004	3.47252e-05	0.000146184	3.8351
TRINITY_DN93386_c0_g1	Antenna	Thorex	182.093	0	91.0463	-10.7738	10.7738	1.25262	8.60106	7.89855e-18	1.18175e-16	15.9275	TRINITY_DN48877_c0_g1	Antenna	Thorex	0	39.322	19.661	6.95052	-6.95052	1.681	-4.13476	3.55333e-05	0.000149292	3.82596
TRINITY_DN98837_c0_g1	Antenna	Thorex	182.093	0	91.0463	-10.7738	10.7738	1.25262	8.60106	7.89855e-18	1.18175e-16	15.9275	TRINITY_DN2786_c0_g1	Antenna	Thorex	0	30.839	15.4195	6.59754	-6.59754	1.59732	-4.13039	3.62149e-05	0.000151882	3.81849
TRINITY_DN65164_c0_g1	Antenna	Thorex	233.049	0	116.525	-11.1294	11.1294	1.29449	8.59751	8.14613e-18	1.21712e-16	15.9147	TRINITY_DN2287_c1_g1	Antenna	Thorex	23.3951	98.6088	61.002	2.06305	-2.06305	0.500725	-4.12013	3.7866e-05	0.000158421	3.80019
TRINITY_DN96670_c0_g1	Antenna	Thorex	175.379	0	87.6895	-10.7224	10.7224	1.24779	8.59313	8.46345e-18	1.2628e-16	15.8987	TRINITY_DN5933_c0_g1	Antenna	Thorex	0	28.4225	14.2113	6.47884	-6.47884	1.57251	-4.12008	3.78746e-05	0.000158437	3.80014
TRINITY_DN33117_c0_g1	Antenna	Thorex	231.917	0	115.959	-11.1243	11.1243	1.2951	8.58954	8.73202e-18	1.3005e-16	15.8859	TRINITY_DN94375_c0_g1	Antenna	Thorex	0	27.934	13.967	6.45753	-6.45753	1.57066	-4.11134	3.93367e-05	0.000163925	3.78536
TRINITY_DN108890_c0_g1	Antenna	Thorex	245.028	0	122.514	-11.201	11.201	1.30416	8.58866	8.79867e-18	1.30924e-16	15.883	TRINITY_DN18284_c0_g1	Antenna	Thorex	0	35.4481	17.724	6.79753	-6.79753	1.65387	-4.11007	3.95543e-05	0.000164789	3.78307
TRINITY_DN81687_c0_g1	Antenna	Thorex	245.028	0	122.514	-11.201	11.201	1.30416	8.58866	8.79867e-18	1.30924e-16	15.883	TRINITY_DN44392_c0_g1	Antenna	Thorex	0	24.6999	12.35	6.27775	-6.27775	1.52853	-4.10704	4.00769e-05	0.000166775	3.77787
TRINITY_DN72506_c0_g1	Antenna	Thorex	189.724	0	94.8619	-10.837	10.837	1.26236	8.58474	9.1039e-18	1.3522e-16	15.869	TRINITY_DN53296_c0_g1	Antenna	Thorex	0	29.2693	14.6347	6.52103	-6.52103	1.58857	-4.10496	4.04379e-05	0.000168149	3.7743
TRINITY_DN25000_c0_g1	Antenna	Thorex	242.875	0	121.437	-11.1939	11.1939	1.30421	8.58285	9.25515e-18	1.37341e-16	15.8622	TRINITY_DN14648_c4_g1	Antenna	Thorex	0	29.7585	14.8792	6.54778	-6.54778	1.59611	-4.10233	4.09017e-05	0.000169668	3.7704
TRINITY_DN96892_c0_g1	Antenna	Thorex	234.419	0	117.21	-11.142	11.142	1.30021	8.56934	1.0408e-17	1.54239e-16	15.8118	TRINITY_DN5857_c0_g4	Antenna	Thorex	0	53.7957	26.8978	7.40029	-7.40029	1.80495	-4.1	4.13146e-05	0.000171229	3.76642
TRINITY_DN21465_c0_g1	Antenna	Thorex	202.992	0	101.496	-10.9327	10.9327	1.2797	8.54316	1.30605e-17	1.92849e-16	15.7148	TRINITY_DN683_c3_g1	Antenna	Thorex	0	25.643	12.8215	6.33216	-6.33216	1.54538	-4.09748	4.17673e-05	0.000172952	3.76207
TRINITY_DN102631_c0_g1	Antenna	Thorex	227.068	0	113.534	-11.0919	11.0919	1.29887	8.5397	1.34576e-17	1.98622e-16	15.702	TRINITY_DN390_c1_g2	Antenna	Thorex	0	23.838	11.919	6.22632	-6.22632	1.52013	-4.09591	4.20517e-05	0.000174108	3.75918
TRINITY_DN11702_c1_g2	Antenna	Thorex	171.192	0	85.5959	-10.6876	10.6876	1.2519	8.53715	1.37571e-17	2.02952e-16	15.6926	TRINITY_DN58769_c0_g1	Antenna	Thorex	0	28.517	14.2585	6.48552	-6.48552	1.58403	-4.09432	4.23417e-05	0.000175264	3.75631
TRINITY_DN106949_c0_g1	Antenna	Thorex	191.736	0	95.868	-10.8514	10.8514	1.27124	8.53608	1.38853e-17	2.04658e-16	15.689	TRINITY_DN4416_c1_g1	Antenna	Thorex	0	24.3361	12.168	6.25755	-6.25755	1.52842	-4.09412	4.23771e-05	0.000175366	3.75605
TRINITY_DN63147_c0_g1	Antenna	Thorex	191.736	0	95.868	-10.8514	10.8514	1.27124	8.53608	1.38853e-17	2.04658e-16	15.689	TRINITY_DN6326_c1_g2	Antenna	Thorex	0	39.5703	19.7851	6.95943	-6.95943	1.70095	-4.0915	4.28585e-05	0.000177224	3.75148
TRINITY_DN74717_c0_g1	Antenna	Thorex	210.004	0	105.002	-10.9814	10.9814	1.28668	8.5347	1.40514e-17	2.06919e-16	15.6842	TRINITY_DN107855_c0_g1	Antenna	Thorex	0	29.1292	14.5646	6.51812	-6.51812	1.59353	-4.09037	4.30677e-05	0.000178067	3.74942
TRINITY_DN92614_c0_g1	Antenna	Thorex	210.004	0	105.002	-10.9814	10.9814	1.28668	8.5347	1.40514e-17	2.06919e-16	15.6842	TRINITY_DN1861_c0_g3	Antenna	Thorex	0	24.059	12.0295	6.2404	-6.2404	1.52861	-4.08239	4.45746e-05	0.000183786	3.73569
TRINITY_DN50085_c0_g1	Antenna	Thorex	199.435	0	99.7174	-10.9088	10.9088	1.27826	8.53413	1.41219e-17	2.07864e-16	15.6822	TRINITY_DN10770_c0_g1	Antenna	Thorex	3.8992	48.4698	26.1845	3.6129	-3.6129	0.885206	-4.08142	4.47614e-05	0.000184301	3.73447
TRINITY_DN112119_c0_g1	Antenna	Thorex	186.682	0	93.341	-10.8105	10.8105	1.26712	8.53155	1.44398e-17	2.12257e-16	15.6731	TRINITY_DN5857_c0_g3	Antenna	Thorex	0	34.603	17.3015	6.76492	-6.76492	1.65863	-4.07862	4.53043e-05	0.000186302	3.72978
TRINITY_DN92695_c0_g1	Antenna	Thorex	255.664	0	127.832	-11.2677	11.2677	1.32093	8.53016	1.46151e-17	2.14737e-16	15.6681	TRINITY_DN102354_c0_g1	Antenna	Thorex	0	48.0899	24.045	7.23987	-7.23987	1.77539	-4.0779	4.54441e-05	0.000186853	3.7285
TRINITY_DN56343_c0_g1	Antenna	Thorex	170.409	0	85.2046	-10.6796	10.6796	1.25223	8.52846	1.48313e-17	2.17817e-16	15.6619	TRINITY_DN1269_c0_g2	Antenna	Thorex	14.4264	86.7974	50.6119	2.5934	-2.5934	0.636017	-4.07757	4.55088e-05	0.000187072	3.72799
TRINITY_DN4783_c0_g4	Antenna	Thorex	176.303	0	88.1514	-10.7273	10.7273	1.25832	8.52506	1.52734e-17	2.24007e-16	15.6497	TRINITY_DN6232_c0_g1	Antenna	Thorex	0	23.0111	11.5055	6.1756	-6.1756	1.51608	-4.07339	4.63335e-05	0.000190199	3.72079
TRINITY_DN94756_c0_g1	Antenna	Thorex	176.303	0	88.1514	-10.7273	10.7273	1.25832	8.52506	1.52734e-17	2.24007e-16	15.6497	TRINITY_DN31160_c0_g1	Antenna	Thorex	0	28.4999	14.2499	6.48284	-6.48284	1.59195	-4.07226	4.65586e-05	0.000191051	3.71885
TRINITY_DN3837_c0_g1	Antenna	Thorex	190.662	0	95.331	-10.8433	10.8433	1.27385	8.51227	1.70561e-17	2.49482e-16	15.603	TRINITY_DN2513_c0_g5	Antenna	Thorex	0	26.0392	13.0196	6.35623	-6.35623	1.56532	-4.06067	4.89324e-05	0.00020014	3.69867
TRINITY_DN86718_c0_g1	Antenna	Thorex	236.51	0	118.255	-11.15	11.15	1.30999	8.51149	1.71709e-17	2.5105e-16	15.6002	TRINITY_DN55331_c0_g1	Antenna	Thorex	0	25.5534	12.7767	6.32761	-6.32761	1.55864	-4.05969	4.91378e-05	0.000200929	3.69696
TRINITY_DN91536_c0_g1	Antenna	Thorex	207.204	0.344293	103.774	-9.12859	9.12859	1.07432	8.49709	1.944e-17	2.83719e-16	15.5471	TRINITY_DN74489_c0_g1	Antenna	Thorex	0	25.3925	12.6962	6.31846	-6.31846	1.55659	-4.05917	4.92483e-05	0.000201331	3.69609
TRINITY_DN73517_c0_g1	Antenna	Thorex	214.003	0	107.002	-11.0061	11.0061	1.29711	8.48509	2.15555e-17	3.14033e-16	15.503	TRINITY_DN56_c1_g1	Antenna	Thorex	0	71.3936	35.6968	7.80914	-7.80914	1.92562	-4.05538	5.00526e-05	0.000204466	3.68938
TRINITY_DN70615_c0_g1	Antenna	Thorex	220.536	0	110.268	-11.0498	11.0498	1.30383	8.47489	2.35302e-17	3.42496e-16	15.4653	TRINITY_DN43935_c0_g1	Antenna	Thorex	0	26.4668	13.2334	6.37877	-6.37877	1.57354	-4.05377	5.03982e-05	0.000205775	3.68661
TRINITY_DN75303_c0_g1	Antenna	Thorex	180.275	0	90.1374	-10.7632	10.7632	1.27071	8.47022	2.44923e-17	3.56025e-16	15.4485	TRINITY_DN3121_c0_g1	Antenna	Thorex	12.3918	91.7627	52.0772	2.87922	-2.87922	0.710267	-4.05372	5.04098e-05	0.000205796	3.68656
TRINITY_DN3541_c0_g1	Antenna	Thorex	171.942	40.1361	106.039	-2.09745	2.09745	0.247774	8.46516	2.5579e-17	3.71163e-16	15.4304	TRINITY_DN62378_c0_g1	Antenna	Thorex	0	37.1908	18.5954	6.86721	-6.86721	1.69433	-4.05304	5.05554e-05	0.000206365	3.68536
TRINITY_DN112804_c0_g1	Antenna	Thorex	203.114	0	101.557	-10.9333	10.9333	1.29296	8.45603	2.76627e-17	4.00155e-16	15.3978	TRINITY_DN12761_c0_g1	Antenna	Thorex	0	34.4617	17.2309	6.75714	-6.75714	1.66739	-4.05253	5.06667e-05	0.000206742	3.68457
TRINITY_DN77268_c0_g1	Antenna	Thorex	203.114	0	101.557	-10.9333	10.9333	1.29296	8.45603	2.76627e-17	4.00155e-16	15.3978	TRINITY_DN15152_c0_g1	Antenna	Thorex	0	23.9375	11.9687	6.23136	-6.23136	1.53934	-4.04808	5.16402e-05	0.000210557	3.67663
TRINITY_DN100765_c0_g1	Antenna	Thorex	169.867	0	84.9335	-10.6737	10.6737	1.26459	8.44048	3.1605e-17	4.55772e-16	15.3413	TRINITY_DN15715_c0_g1	Antenna	Thorex	0	32.6314	16.3157	6.67929	-6.67929	1.6504	-4.04707	5.18636e-05	0.000211415	3.67486
TRINITY_DN65171_c0_g1	Antenna	Thorex	169.867	0	84.9335	-10.6737	10.6737	1.26459	8.44048	3.1605e-17	4.55772e-16	15.3413	TRINITY_DN86859_c0_g1	Antenna	Thorex	0	35.2308	17.6154	6.791	-6.791	1.67945	-4.04358	5.26414e-05	0.000214406	3.66876
TRINITY_DN76834_c0_g1	Antenna	Thorex	169.867	0	84.9335	-10.6737	10.6737	1.26459	8.44048	3.1605e-17	4.55772e-16	15.3413	TRINITY_DN46737_c0_g1	Antenna	Thorex	0	47.6939	23.847	7.22646	-7.22646	1.78734	-4.04313	5.27434e-05	0.000214761	3.66805
TRINITY_DN80639_c0_g1	Antenna	Thorex	169.867	0	84.9335	-10.6737	10.6737	1.26459	8.44048	3.1605e-17	4.55772e-16	15.3413	TRINITY_DN60383_c0_g1	Antenna	Thorex	0	38.6093	19.3046	6.92372	-6.92372	1.7169	-4.03269	5.51426e-05	0.000223141	3.65142
TRINITY_DN90183_c0_g1	Antenna	Thorex	169.867	0	84.9335	-10.6737	10.6737	1.26459	8.44048	3.1605e-17	4.55772e-16	15.3413	TRINITY_DN56299_c0_g1	Antenna	Thorex	0	24.9616	12.4808	6.29213	-6.29213	1.561	-4.03082	5.55822e-05	0.000224893	3.64802
TRINITY_DN72745_c0_g1	Antenna	Thorex	220.665	0	110.333	-11.0547	11.0547	1.31068	8.43433	3.33117e-17	4.80173e-16	15.3186	TRINITY_DN4089_c0_g1	Antenna	Thorex	0	57.7501	28.875	7.50462	-7.50462	1.86216	-4.03006	5.57628e-05	0.000225568	3.64672
TRINITY_DN107721_c0_g1	Antenna	Thorex	126.052	6.03848	66.0453	-4.37662	4.37662	0.519513	8.42447	3.624e-17	5.21922e-16	15.2824	TRINITY_DN596_c9_g1	Antenna	Thorex	22.2468	105.535	63.8909	2.23478	-2.23478	0.555188	-4.02526	5.69115e-05	0.000229958	3.63835
TRINITY_DN95528_c0_g1	Antenna	Thorex	234.02	0	117.01	-11.1365	11.1365	1.32286	8.41853	3.81243e-17	5.48819e-16	15.2606	TRINITY_DN319_c4_g1	Antenna	Thorex	0	49.8146	24.9073	7.29137	-7.29137	1.81201	-4.0239	5.72418e-05	0.000231207	3.636
TRINITY_DN7487_c0_g1	Antenna	Thorex	172.152	42.9699	107.561	-2.00679	2.00679	0.2385	8.41421	3.95541e-17	5.68651e-16	15.2452	TRINITY_DN6818_c0_g2	Antenna	Thorex	0	23.3637	11.6819	6.19633	-6.19633	1.5409	-4.02124	5.78919e-05	0.000233545	3.63163
TRINITY_DN71530_c0_g1	Antenna	Thorex	175.729	0	87.8647	-10.7263	10.7263	1.2764	8.40359	4.33042e-17	6.21745e-16	15.2064	TRINITY_DN49184_c0_g1	Antenna	Thorex	0	25.1324	12.5662	6.30516	-6.30516	1.56857	-4.0197	5.82725e-05	0.000234906	3.62911
TRINITY_DN70988_c0_g1	Antenna	Thorex	197.97	0	98.985	-10.8963	10.8963	1.29709	8.40057	4.44325e-17	6.37385e-16	15.1956	TRINITY_DN83458_c0_g1	Antenna	Thorex	0	30.7184	15.3592	6.59437	-6.59437	1.64169	-4.01682	5.89893e-05	0.00023762	3.62412
TRINITY_DN3538_c0_g1	Antenna	Thorex	115.053	1.40084	58.2267	-6.30193	6.30193	0.750499	8.39699	4.58088e-17	6.56841e-16	15.1825	TRINITY_DN65914_c0_g1	Antenna	Thorex	0	24.1195	12.0597	6.24204	-6.24204	1.55598	-4.01164	6.02982e-05	0.00024191	3.61635
TRINITY_DN22804_c0_g1	Antenna	Thorex	164.077	0	82.0386	-10.6237	10.6237	1.27069	8.36059	6.24073e-17	8.90549e-16	15.0503	TRINITY_DN9705_c0_g1	Antenna	Thorex	0	22.9777	11.4889	6.17459	-6.17459	1.54035	-4.00856	6.10889e-05	0.000244992	3.61085
TRINITY_DN72167_c0_g1	Antenna	Thorex	164.077	0	82.0386	-10.6237	10.6237	1.27069	8.36059	6.24073e-17	8.90549e-16	15.0503	TRINITY_DN2377_c0_g1	Antenna	Thorex	13.0159	94.2664	53.6411	2.87445	-2.87445	0.71726	-4.00754	6.13539e-05	0.000245904	3.60923
TRINITY_DN93446_c0_g1	Antenna	Thorex	164.077	0	82.0386	-10.6237	10.6237	1.27069	8.36059	6.24073e-17	8.90549e-16	15.0503	TRINITY_DN106510_c0_g1	Antenna	Thorex	0	33.9796	16.9898	6.73882	-6.73882	1.68209	-4.00622	6.16991e-05	0.000247197	3.60696
TRINITY_DN1498_c0_g1	Antenna	Thorex	216.672	1.12647	108.899	-7.46453	7.46453	0.893296	8.35616	6.47914e-17	9.24167e-16	15.0342	TRINITY_DN25270_c0_g1	Antenna	Thorex	0	22.9621	11.481	6.17133	-6.17133	1.54107	-4.00457	6.21309e-05	0.000248714	3.6043
TRINITY_DN2658_c0_g1	Antenna	Thorex	107.128	1.72131	54.4248	-5.98926	5.98926	0.716942	8.3539	6.60479e-17	9.41679e-16	15.0261	TRINITY_DN23604_c0_g1	Antenna	Thorex	0	24.194	12.097	6.24912	-6.24912	1.56142	-4.00221	6.2754e-05	0.000251055	3.60023
TRINITY_DN74800_c0_g1	Antenna	Thorex	242.976	0	121.488	-11.1894	11.1894	1.34068	8.34603	7.05967e-17	1.00478e-15	14.9979	TRINITY_DN16_c0_g4	Antenna	Thorex	0	25.6011	12.8006	6.32799	-6.32799	1.58215	-3.99961	6.34476e-05	0.000253612	3.59583
TRINITY_DN10545_c0_g2	Antenna	Thorex	175.301	0	87.6505	-10.7221	10.7221	1.28801	8.3245	8.46884e-17	1.20169e-15	14.9202	TRINITY_DN88956_c0_g1	Antenna	Thorex	0	22.7215	11.3608	6.15675	-6.15675	1.54015	-3.99751	6.40133e-05	0.00025578	3.59213
TRINITY_DN19247_c0_g1	Antenna	Thorex	175.301	0	87.6505	-10.7221	10.7221	1.28801	8.3245	8.46884e-17	1.20169e-15	14.9202	TRINITY_DN5109_c0_g1	Antenna	Thorex	0	36.5913	18.2957	6.8432	-6.8432	1.71374	-3.99315	6.52014e-05	0.000260209	3.58468
TRINITY_DN82739_c0_g1	Antenna	Thorex	905.686	46.8713	476.279	-4.26697	4.26697	0.5131	8.31605	9.09448e-17	1.28934e-15	14.8896	TRINITY_DN420_c3_g1	Antenna	Thorex	36.1749	154.933	95.5539	2.10629	-2.10629	0.527773	-3.99089	6.58246e-05	0.000262568	3.58076
TRINITY_DN111304_c0_g1	Antenna	Thorex	191.08	0	95.5399	-10.8452	10.8452	1.3043	8.31498	9.17674e-17	1.29932e-15	14.8863	TRINITY_DN43491_c0_g1	Antenna	Thorex	0	22.2439	11.122	6.12666	-6.12666	1.53669	-3.98693	6.69345e-05	0.000266833	3.57376
TRINITY_DN75700_c0_g1	Antenna	Thorex	191.08	0	95.5399	-10.8452	10.8452	1.3043	8.31498	9.17674e-17	1.29932e-15	14.8863	TRINITY_DN107013_c0_g1	Antenna	Thorex	9.81089	82.8104	46.3106	3.11226	-3.11226	0.780643	-3.98679	6.69737e-05	0.000266956	3.57356
TRINITY_DN67917_c0_g1	Antenna	Thorex	192.554	0	96.2769	-10.8549	10.8549	1.30585	8.31249	9.37132e-17	1.32629e-15	14.8774	TRINITY_DN46315_c0_g1	Antenna	Thorex	0	33.0841	16.5421	6.69759	-6.69759	1.68044	-3.98563	6.7302e-05	0.0002682	3.57154
TRINITY_DN3008_c0_g1	Antenna	Thorex	171.787	0	85.8936	-10.6894	10.6894	1.28762	8.30167	1.02658e-16	1.44913e-15	14.8389	TRINITY_DN37272_c0_g1	Antenna	Thorex	0	32.8894	16.4447	6.69178	-6.69178	1.6796	-3.98415	6.77234e-05	0.000269814	3.56894
TRINITY_DN111500_c0_g1	Antenna	Thorex	192.889	0	96.4447	-10.8571	10.8571	1.30983	8.28892	1.14281e-16	1.6118e-15	14.7927	TRINITY_DN67149_c0_g1	Antenna	Thorex	0	23.2711	11.6355	6.19371	-6.19371	1.55504	-3.98298	6.80555e-05	0.00027107	3.56692
TRINITY_DN97845_c0_g1	Antenna	Thorex	166.783	0	83.3914	-10.6509	10.6509	1.28528	8.28676	1.16372e-16	1.64059e-15	14.785	TRINITY_DN21634_c0_g2	Antenna	Thorex	0	30.4243	15.2121	6.57714	-6.57714	1.65143	-3.98269	6.81401e-05	0.000271374	3.56643
TRINITY_DN87632_c0_g1	Antenna	Thorex	207.413	0	103.706	-10.9653	10.9653	1.32352	8.28495	1.18163e-16	1.66406e-15	14.7788	TRINITY_DN7311_c0_g1	Antenna	Thorex	0	22.7127	11.3564	6.1561	-6.1561	1.54609	-3.98173	6.84157e-05	0.00027234	3.56489
TRINITY_DN100106_c0_g1	Antenna	Thorex	158.838	0	79.4188	-10.577	10.577	1.27667	8.28482	1.18291e-16	1.66406e-15	14.7788	TRINITY_DN61014_c0_g1	Antenna	Thorex	0	22.6178	11.3089	6.14943	-6.14943	1.54477	-3.98081	6.86814e-05	0.000273231	3.56347
TRINITY_DN79699_c0_g1	Antenna	Thorex	158.838	0	79.4188	-10.577	10.577	1.27667	8.28482	1.18291e-16	1.66406e-15	14.7788	TRINITY_DN39743_c0_g1	Antenna	Thorex	0	33.8062	16.9031	6.72877	-6.72877	1.69097	-3.97924	6.91362e-05	0.000274907	3.56081
TRINITY_DN87451_c0_g1	Antenna	Thorex	158.838	0	79.4188	-10.577	10.577	1.27667	8.28482	1.18291e-16	1.66406e-15	14.7788	TRINITY_DN3878_c0_g1	Antenna	Thorex	0	22.1268	11.0634	6.11951	-6.11951	1.54044	-3.97258	7.10975e-05	0.000281712	3.55019
TRINITY_DN88660_c0_g1	Antenna	Thorex	158.838	0	79.4188	-10.577	10.577	1.27667	8.28482	1.18291e-16	1.66406e-15	14.7788	TRINITY_DN1118_c0_g1	Antenna	Thorex	0	28.0989	14.0495	6.4662	-6.4662	1.62888	-3.96972	7.19568e-05	0.00028491	3.54529
TRINITY_DN107002_c0_g1	Antenna	Thorex	202.59	0	101.295	-10.9275	10.9275	1.32059	8.27471	1.2877e-16	1.80836e-15	14.7427	TRINITY_DN3568_c1_g1	Antenna	Thorex	0	28.5272	14.2636	6.48428	-6.48428	1.6337	-3.96908	7.2152e-05	0.000285649	3.54417
TRINITY_DN3148_c0_g1	Antenna	Thorex	248.021	15.4918	131.757	-4.01037	4.01037	0.485156	8.26615	1.38351e-16	1.94125e-15	14.7119	TRINITY_DN37546_c0_g1	Antenna	Thorex	0	38.4094	19.2047	6.9168	-6.9168	1.74272	-3.96896	7.2188e-05	0.000285756	3.544
TRINITY_DN1897_c5_g1	Antenna	Thorex	185.936	0	92.9682	-10.8058	10.8058	1.30899	8.25506	1.51826e-16	2.12485e-15	14.6727	TRINITY_DN4317_c2_g1	Antenna	Thorex	0	22.5588	11.2794	6.14892	-6.14892	1.54957	-3.96814	7.24358e-05	0.000286668	3.54262
TRINITY_DN64004_c0_g1	Antenna	Thorex	185.936	0	92.9682	-10.8058	10.8058	1.30899	8.25506	1.51826e-16	2.12485e-15	14.6727	TRINITY_DN1327_c8_g1	Antenna	Thorex	0	22.3102	11.1551	6.13144	-6.13144	1.54753	-3.96209	7.42968e-05	0.000293642	3.53218
TRINITY_DN98867_c0_g1	Antenna	Thorex	185.936	0	92.9682	-10.8058	10.8058	1.30899	8.25506	1.51826e-16	2.12485e-15	14.6727	TRINITY_DN63652_c0_g1	Antenna	Thorex	0	21.6002	10.8001	6.08401	-6.08401	1.53599	-3.96098	7.46421e-05	0.000294972	3.53022
TRINITY_DN44488_c0_g1	Antenna	Thorex	169.751	0	84.8756	-10.6756	10.6756	1.29443	8.24735	1.61943e-16	2.26063e-15	14.6458	TRINITY_DN3796_c0_g2	Antenna	Thorex	3.61112	68.1561	35.8836	4.1685	-4.1685	1.05341	-3.95716	7.5847e-05	0.000298615	3.52489
TRINITY_DN105909_c0_g1	Antenna	Thorex	188.248	0	94.124	-10.8219	10.8219	1.31365	8.23806	1.75021e-16	2.43904e-15	14.6128	TRINITY_DN18700_c0_g1	Antenna	Thorex	0	21.7123	10.8562	6.09073	-6.09073	1.53935	-3.95668	7.59974e-05	0.000299171	3.52408
TRINITY_DN89138_c0_g1	Antenna	Thorex	258.713	0	129.357	-11.2798	11.2798	1.36971	8.2352	1.79252e-16	2.49694e-15	14.6026	TRINITY_DN633_c3_g1	Antenna	Thorex	0	22.9477	11.4738	6.17255	-6.17255	1.56183	-3.95212	7.74617e-05	0.000304752	3.51605
TRINITY_DN2862_c0_g1	Antenna	Thorex	185.612	25.0948	105.353	-2.87314	2.87314	0.34896	8.23342	1.81941e-16	2.53331e-15	14.5963	TRINITY_DN91618_c0_g1	Antenna	Thorex	0	21.4311	10.7156	6.07478	-6.07478	1.53806	-3.94964	7.82683e-05	0.000307777	3.51176
TRINITY_DN104638_c0_g1	Antenna	Thorex	106.91	2.86886	54.8896	-5.2455	5.2455	0.637321	8.23054	1.86365e-16	2.59382e-15	14.5861	TRINITY_DN18951_c0_g1	Antenna	Thorex	0	27.575	13.7875	6.43899	-6.43899	1.63075	-3.94849	7.86444e-05	0.000309145	3.50984
TRINITY_DN5860_c1_g1	Antenna	Thorex	174.999	42.7907	108.895	-2.03071	2.03071	0.246975	8.22235	1.99561e-16	2.77511e-15	14.5567	TRINITY_DN224_c0_g1	Antenna	Thorex	0	20.7621	10.381	6.02718	-6.02718	1.52674	-3.94775	7.88904e-05	0.000310038	3.50859
TRINITY_DN13730_c0_g3	Antenna	Thorex	176.935	0	88.4674	-10.7321	10.7321	1.30528	8.22211	1.9995e-16	2.77934e-15	14.5561	TRINITY_DN1627_c1_g2	Antenna	Thorex	0	20.716	10.358	6.02414	-6.02414	1.5265	-3.94636	7.93477e-05	0.000311797	3.50613
TRINITY_DN33211_c0_g1	Antenna	Thorex	163.219	0	81.6097	-10.6192	10.6192	1.29345	8.21002	2.21159e-16	3.072e-15	14.5126	TRINITY_DN16439_c0_g1	Antenna	Thorex	0	50.9077	25.4538	7.32012	-7.32012	1.85496	-3.94625	7.93861e-05	0.000311911	3.50597
TRINITY_DN35137_c0_g1	Antenna	Thorex	207.867	0	103.934	-10.9639	10.9639	1.33543	8.21	2.21192e-16	3.072e-15	14.5126	TRINITY_DN3147_c0_g1	Antenna	Thorex	3.47098	118.038	60.7543	5.18644	-5.18644	1.31671	-3.93893	8.18457e-05	0.000321073	3.4934
TRINITY_DN2747_c0_g1	Antenna	Thorex	175.591	0	87.7953	-10.7217	10.7217	1.30645	8.20671	2.27329e-16	3.15589e-15	14.5009	TRINITY_DN19_c0_g1	Antenna	Thorex	14.2343	74.7165	44.4754	2.39033	-2.39033	0.606993	-3.93799	8.21663e-05	0.000322254	3.4918
TRINITY_DN106524_c0_g1	Antenna	Thorex	153.598	0	76.799	-10.5286	10.5286	1.28351	8.20299	2.34479e-16	3.24826e-15	14.4883	TRINITY_DN2807_c0_g1	Antenna	Thorex	0	23.5629	11.7814	6.21116	-6.21116	1.57819	-3.93562	8.29831e-05	0.000325301	3.48771
TRINITY_DN110073_c0_g1	Antenna	Thorex	153.598	0	76.799	-10.5286	10.5286	1.28351	8.20299	2.34479e-16	3.24826e-15	14.4883	TRINITY_DN8853_c0_g1	Antenna	Thorex	17.1772	79.2741	48.2256	2.20664	-2.20664	0.561068	-3.93293	8.39154e-05	0.000328641	3.48328
TRINITY_DN30172_c0_g1	Antenna	Thorex	153.598	0	76.799	-10.5286	10.5286	1.28351	8.20299	2.34479e-16	3.24826e-15	14.4883	TRINITY_DN43703_c0_g1	Antenna	Thorex	0	26.292	13.146	6.36888	-6.36888	1.62046	-3.93029	8.48425e-05	0.000332192	3.47861
TRINITY_DN66761_c0_g1	Antenna	Thorex	153.598	0	76.799	-10.5286	10.5286	1.28351	8.20299	2.34479e-16	3.24826e-15	14.4883	TRINITY_DN16698_c0_g1	Antenna	Thorex	0	27.0757	13.5379	6.41216	-6.41216	1.63167	-3.92981	8.50142e-05	0.000332705	3.47794
TRINITY_DN66425_c0_g1	Antenna	Thorex	150.592	0	75.2958	-10.503	10.503	1.28209	8.1921	2.56717e-16	3.55482e-15	14.4492	TRINITY_DN41697_c0_g1	Antenna	Thorex	0	26.8702	13.4351	6.40178	-6.40178	1.62915	-3.92953	8.51129e-05	0.000333052	3.47749
TRINITY_DN9643_c0_g1	Antenna	Thorex	147.797	0	73.8983	-10.4752	10.4752	1.27885	8.1911	2.5884e-16	3.5827e-15	14.4458	TRINITY_DN3946_c1_g4	Antenna	Thorex	1.00431	44.0938	22.5491	5.31486	-5.31486	1.35262	-3.9293	8.51933e-05	0.000333326	3.47713
TRINITY_DN32040_c0_g1	Antenna	Thorex	211.674	0	105.837	-10.9918	10.9918	1.34232	8.18866	2.64147e-16	3.65462e-15	14.4372	TRINITY_DN5200_c0_g2	Antenna	Thorex	0	27.2914	13.6457	6.42086	-6.42086	1.63576	-3.92532	8.66146e-05	0.000338523	3.47041
TRINITY_DN67640_c0_g1	Antenna	Thorex	165.254	0	82.627	-10.6368	10.6368	1.29929	8.18663	2.68639e-16	3.71206e-15	14.4304	TRINITY_DN17559_c0_g1	Antenna	Thorex	0	26.1343	13.0672	6.3619	-6.3619	1.62104	-3.92457	8.68832e-05	0.000339451	3.46922
TRINITY_DN74888_c0_g1	Antenna	Thorex	165.254	0	82.627	-10.6368	10.6368	1.29929	8.18663	2.68639e-16	3.71206e-15	14.4304	TRINITY_DN5590_c0_g2	Antenna	Thorex	0	26.6656	13.3328	6.38788	-6.38788	1.62833	-3.92298	8.74614e-05	0.000341588	3.4665
TRINITY_DN34651_c0_g1	Antenna	Thorex	150.669	0	75.3347	-10.5025	10.5025	1.28469	8.17511	2.95592e-16	4.08104e-15	14.3892	TRINITY_DN9720_c0_g1	Antenna	Thorex	0	20.5003	10.2502	6.00965	-6.00965	1.53194	-3.9229	8.74904e-05	0.00034166	3.46641
TRINITY_DN6578_c0_g1	Antenna	Thorex	197.032	1.20503	99.1183	-7.28396	7.28396	0.89115	8.17366	2.9916e-16	4.12682e-15	14.3844	TRINITY_DN5591_c0_g1	Antenna	Thorex	0	25.961	12.9805	6.35235	-6.35235	1.61962	-3.92214	8.77671e-05	0.000342538	3.46529
TRINITY_DN1836_c0_g2	Antenna	Thorex	165.229	0	82.6146	-10.6337	10.6337	1.30145	8.17065	3.06744e-16	4.22965e-15	14.3737	TRINITY_DN2430_c0_g1	Antenna	Thorex	20.5742	82.9577	51.766	2.01145	-2.01145	0.51308	-3.92035	8.8422e-05	0.000344611	3.46267
TRINITY_DN559_c0_g1	Antenna	Thorex	177.812	10.4429	94.1275	-4.0932	4.0932	0.501062	8.16904	3.10855e-16	4.28453e-15	14.3681	TRINITY_DN384_c4_g1	Antenna	Thorex	10.4311	64.1502	37.2907	2.62962	-2.62962	0.67125	-3.9175	8.94718e-05	0.00034811	3.45828
TRINITY_DN63333_c0_g1	Antenna	Thorex	179.596	0	89.7982	-10.7558	10.7558	1.31744	8.16416	3.23682e-16	4.45195e-15	14.3514	TRINITY_DN869_c2_g1	Antenna	Thorex	13.6841	77.4892	45.5867	2.50083	-2.50083	0.640053	-3.90722	9.33659e-05	0.000362313	3.44092
TRINITY_DN81810_c0_g1	Antenna	Thorex	179.596	0	89.7982	-10.7558	10.7558	1.31744	8.16416	3.23682e-16	4.45195e-15	14.3514	TRINITY_DN2530_c1_g2	Antenna	Thorex	0	55.0803	27.5401	7.43382	-7.43382	1.90314	-3.90609	9.38033e-05	0.000363549	3.43944
TRINITY_DN87813_c0_g1	Antenna	Thorex	224	0	112	-11.0721	11.0721	1.3573	8.15746	3.42152e-16	4.69809e-15	14.3281	TRINITY_DN4873_c0_g2	Antenna	Thorex	0	45.3925	22.6962	7.1545	-7.1545	1.8334	-3.90231	9.52774e-05	0.000368856	3.43314
TRINITY_DN78855_c0_g1	Antenna	Thorex	192.373	0	96.1867	-10.8529	10.8529	1.33051	8.15694	3.43609e-16	4.71611e-15	14.3264	TRINITY_DN24608_c0_g1	Antenna	Thorex	0	19.9939	9.99694	5.97348	-5.97348	1.53129	-3.90093	9.58222e-05	0.000370921	3.43072
TRINITY_DN86133_c0_g1	Antenna	Thorex	196.41	0	98.2048	-10.8866	10.8866	1.33513	8.15395	3.52214e-16	4.83018e-15	14.316	TRINITY_DN200_c4_g1	Antenna	Thorex	0	35.0999	17.55	6.78688	-6.78688	1.74131	-3.89756	9.71653e-05	0.00037572	3.42514
TRINITY_DN7411_c0_g1	Antenna	Thorex	124.69	6.44859	65.5691	-4.3036	4.3036	0.527899	8.15231	3.57039e-16	4.89429e-15	14.3103	TRINITY_DN16702_c0_g1	Antenna	Thorex	0	35.8788	17.9394	6.81465	-6.81465	1.74946	-3.89529	9.8083e-05	0.00037909	3.42126
TRINITY_DN6151_c0_g1	Antenna	Thorex	172.539	0	86.2694	-10.7003	10.7003	1.31453	8.14	3.95263e-16	5.41147e-15	14.2667	TRINITY_DN4128_c0_g1	Antenna	Thorex	7.51029	87.0537	47.282	3.50504	-3.50504	0.899889	-3.89496	9.8213e-05	0.000379547	3.42073
TRINITY_DN11_c0_g1	Antenna	Thorex	743.726	26.5174	385.122	-4.80221	4.80221	0.59008	8.13824	4.0105e-16	5.4861e-15	14.2607	TRINITY_DN731_c0_g3	Antenna	Thorex	0	26.4576	13.2288	6.3749	-6.3749	1.63694	-3.89441	9.84383e-05	0.000380328	3.41984
TRINITY_DN35247_c1_g1	Antenna	Thorex	149.555	0	74.7774	-10.4902	10.4902	1.28969	8.13387	4.15794e-16	5.6712e-15	14.2463	TRINITY_DN61435_c0_g1	Antenna	Thorex	0	22.2564	11.1282	6.12745	-6.12745	1.57494	-3.8906	9.99984e-05	0.000386174	3.41322
TRINITY_DN68604_c0_g1	Antenna	Thorex	149.555	0	74.7774	-10.4902	10.4902	1.28969	8.13387	4.15794e-16	5.6712e-15	14.2463	TRINITY_DN17306_c0_g1	Antenna	Thorex	5.04753	43.349	24.1982	3.08618	-3.08618	0.793636	-3.88866	0.000100801	0.000389088	3.40995
TRINITY_DN78387_c0_g1	Antenna	Thorex	149.555	0	74.7774	-10.4902	10.4902	1.28969	8.13387	4.15794e-16	5.6712e-15	14.2463	TRINITY_DN12508_c0_g1	Antenna	Thorex	0	36.3213	18.1606	6.83514	-6.83514	1.75844	-3.88705	0.000101468	0.000391371	3.40741
TRINITY_DN80922_c0_g1	Antenna	Thorex	149.555	0	74.7774	-10.4902	10.4902	1.28969	8.13387	4.15794e-16	5.6712e-15	14.2463	TRINITY_DN9103_c0_g1	Antenna	Thorex	0	25.4806	12.7403	6.32527	-6.32527	1.62727	-3.88704	0.000101476	0.000391371	3.40741
TRINITY_DN84604_c0_g1	Antenna	Thorex	149.555	0	74.7774	-10.4902	10.4902	1.28969	8.13387	4.15794e-16	5.6712e-15	14.2463	TRINITY_DN638_c1_g2	Antenna	Thorex	6.24388	48.5842	27.414	2.95491	-2.95491	0.760218	-3.88692	0.000101524	0.000391512	3.40726
TRINITY_DN5855_c1_g1	Antenna	Thorex	146.338	0	73.1691	-10.4608	10.4608	1.28625	8.13278	4.1957e-16	5.72032e-15	14.2426	TRINITY_DN54728_c0_g1	Antenna	Thorex	0	22.2536	11.1268	6.12644	-6.12644	1.57684	-3.88527	0.000102218	0.000394002	3.4045
TRINITY_DN12179_c0_g1	Antenna	Thorex	152.62	0	76.3098	-10.5192	10.5192	1.29423	8.12776	4.37293e-16	5.95946e-15	14.2248	TRINITY_DN13917_c0_g1	Antenna	Thorex	0	29.045	14.5225	6.51248	-6.51248	1.67665	-3.88422	0.000102658	0.000395603	3.40274
TRINITY_DN109356_c0_g1	Antenna	Thorex	160.757	0	80.3783	-10.597	10.597	1.30451	8.12338	4.53392e-16	6.17186e-15	14.2096	TRINITY_DN5145_c0_g1	Antenna	Thorex	0	19.8231	9.91156	5.96164	-5.96164	1.53488	-3.8841	0.000102709	0.000395732	3.4026
TRINITY_DN99157_c0_g1	Antenna	Thorex	160.757	0	80.3783	-10.597	10.597	1.30451	8.12338	4.53392e-16	6.17186e-15	14.2096	TRINITY_DN4096_c0_g1	Antenna	Thorex	0	21.2142	10.6071	6.06062	-6.06062	1.56095	-3.88264	0.000103328	0.000396971	3.40124
TRINITY_DN103937_c0_g1	Antenna	Thorex	604.514	19.0495	311.782	-4.97416	4.97416	0.612892	8.11588	4.82266e-16	6.5587e-15	14.1832	TRINITY_DN2322_c0_g1	Antenna	Thorex	6.98609	49.903	28.4445	2.85016	-2.85016	0.735467	-3.8753	0.000106492	0.000408169	3.38916
TRINITY_DN3482_c0_g1	Antenna	Thorex	150.597	1.32106	75.9589	-6.72694	6.72694	0.829697	8.1077	5.15854e-16	7.00966e-15	14.1543	TRINITY_DN4141_c0_g1	Antenna	Thorex	0	21.7057	10.8528	6.09329	-6.09329	1.57307	-3.87351	0.000107279	0.000411137	3.38601
TRINITY_DN3298_c0_g1	Antenna	Thorex	341.897	16.911	179.404	-4.32687	4.32687	0.533924	8.1039	5.3225e-16	7.22646e-15	14.1411	TRINITY_DN3106_c1_g1	Antenna	Thorex	0	43.7866	21.8933	7.10529	-7.10529	1.83505	-3.87199	0.000107952	0.000413568	3.38345
TRINITY_DN57704_c0_g1	Antenna	Thorex	147.808	0	73.9042	-10.4733	10.4733	1.29246	8.10333	5.34762e-16	7.25755e-15	14.1392	TRINITY_DN695_c0_g1	Antenna	Thorex	0	28.1462	14.0731	6.46623	-6.46623	1.67257	-3.86604	0.000110617	0.000422347	3.37433
TRINITY_DN85084_c0_g1	Antenna	Thorex	211.122	0	105.561	-10.9895	10.9895	1.35622	8.10303	5.36051e-16	7.27203e-15	14.1383	TRINITY_DN14044_c0_g2	Antenna	Thorex	0	24.7977	12.3989	6.28188	-6.28188	1.62887	-3.85659	0.00011498	0.000437929	3.3586
TRINITY_DN113296_c0_g1	Antenna	Thorex	175.003	0	87.5015	-10.7184	10.7184	1.32305	8.10126	5.43918e-16	7.36958e-15	14.1326	TRINITY_DN82114_c0_g1	Antenna	Thorex	0	28.3954	14.1977	6.47829	-6.47829	1.67994	-3.85626	0.000115134	0.000438465	3.35806
TRINITY_DN29550_c0_g1	Antenna	Thorex	175.003	0	87.5015	-10.7184	10.7184	1.32305	8.10126	5.43918e-16	7.36958e-15	14.1326	TRINITY_DN11981_c0_g1	Antenna	Thorex	0	24.5472	12.2736	6.26758	-6.26758	1.62617	-3.85421	0.000116105	0.000441956	3.35462
TRINITY_DN87827_c0_g1	Antenna	Thorex	188.83	0	94.4152	-10.8278	10.8278	1.33658	8.1011	5.44657e-16	7.37655e-15	14.1321	TRINITY_DN6814_c0_g1	Antenna	Thorex	0	23.4394	11.7197	6.20011	-6.20011	1.60873	-3.85404	0.000116183	0.000442205	3.35438
TRINITY_DN1945_c0_g1	Antenna	Thorex	156.684	0	78.3418	-10.561	10.561	1.30513	8.09192	5.87325e-16	7.94783e-15	14.0998	TRINITY_DN1166_c1_g1	Antenna	Thorex	0	20.5634	10.2817	6.01181	-6.01181	1.55992	-3.85392	0.000116244	0.000442383	3.3542
TRINITY_DN119_c3_g1	Antenna	Thorex	1865.09	56.3155	960.701	-5.05506	5.05506	0.626692	8.06627	7.24788e-16	9.78778e-15	14.0093	TRINITY_DN29970_c0_g1	Antenna	Thorex	0	19.991	9.9955	5.97151	-5.97151	1.54983	-3.85302	0.00011667	0.000443904	3.35271
TRINITY_DN913_c0_g1	Antenna	Thorex	88489.5	21584.8	55037.1	-2.03553	2.03553	0.252563	8.0595	7.66101e-16	1.03329e-14	13.9858	TRINITY_DN14867_c0_g2	Antenna	Thorex	0	19.6523	9.82617	5.94968	-5.94968	1.54509	-3.8507	0.000117781	0.000447972	3.34875
TRINITY_DN4163_c0_g1	Antenna	Thorex	187.075	0	93.5377	-10.817	10.817	1.34224	8.05887	7.70007e-16	1.03813e-14	13.9837	TRINITY_DN9139_c0_g1	Antenna	Thorex	17.4172	140.945	79.1813	3.01975	-3.01975	0.784305	-3.85022	0.00011801	0.00044874	3.348
TRINITY_DN79422_c0_g1	Antenna	Thorex	156.259	0	78.1296	-10.5561	10.5561	1.31034	8.05599	7.88371e-16	1.06245e-14	13.9737	TRINITY_DN41648_c0_g1	Antenna	Thorex	0	29.1601	14.58	6.51509	-6.51509	1.69365	-3.84676	0.000119688	0.000454148	3.3428
TRINITY_DN10404_c0_g3	Antenna	Thorex	144.865	0	72.4327	-10.4443	10.4443	1.2972	8.05144	8.18233e-16	1.10088e-14	13.9583	TRINITY_DN24359_c0_g3	Antenna	Thorex	0	22.1648	11.0824	6.12359	-6.12359	1.5952	-3.83876	0.000123655	0.000468246	3.32953
TRINITY_DN62978_c0_g1	Antenna	Thorex	144.865	0	72.4327	-10.4443	10.4443	1.2972	8.05144	8.18233e-16	1.10088e-14	13.9583	TRINITY_DN34725_c0_g1	Antenna	Thorex	1.69851	35.4087	18.5536	4.37427	-4.37427	1.13956	-3.83856	0.00012376	0.000468534	3.32926
TRINITY_DN88488_c0_g1	Antenna	Thorex	144.865	0	72.4327	-10.4443	10.4443	1.2972	8.05144	8.18233e-16	1.10088e-14	13.9583	TRINITY_DN96322_c0_g1	Antenna	Thorex	0	42.5182	21.2591	7.06159	-7.06159	1.84023	-3.83735	0.000124368	0.000470675	3.32728
TRINITY_DN3609_c0_g1	Antenna	Thorex	187.828	0.688587	94.2581	-8.00652	8.00652	0.994553	8.05037	8.25442e-16	1.11012e-14	13.9546	TRINITY_DN51281_c0_g1	Antenna	Thorex	0	23.8023	11.9012	6.22558	-6.22558	1.62325	-3.83525	0.000125438	0.000474505	3.32376
TRINITY_DN56889_c2_g1	Antenna	Thorex	169.859	0	84.9297	-10.6754	10.6754	1.32821	8.0374	9.17673e-16	1.23163e-14	13.9095	TRINITY_DN3876_c0_g3	Antenna	Thorex	0	36.1226	18.0613	6.82692	-6.82692	1.78228	-3.83044	0.000127917	0.000483154	3.31591
TRINITY_DN102169_c0_g1	Antenna	Thorex	185.406	0	92.7032	-10.8034	10.8034	1.348	8.01439	1.10687e-15	1.48131e-14	13.8294	TRINITY_DN28717_c0_g1	Antenna	Thorex	3.58905	56.518	30.0535	4.01188	-4.01188	1.04787	-3.8286	0.000128876	0.00048672	3.31272
TRINITY_DN7739_c0_g1	Antenna	Thorex	156.898	0	78.4489	-10.563	10.563	1.31834	8.01232	1.12562e-15	1.50578e-14	13.8222	TRINITY_DN925_c3_g1	Antenna	Thorex	0	19.9211	9.96054	5.96616	-5.96616	1.55891	-3.82713	0.000129646	0.00048946	3.31028
TRINITY_DN26170_c0_g1	Antenna	Thorex	197.909	0	98.9547	-10.8963	10.8963	1.36203	8.00006	1.24357e-15	1.66017e-14	13.7798	TRINITY_DN6545_c0_g2	Antenna	Thorex	0	33.5889	16.7944	6.72059	-6.72059	1.75637	-3.8264	0.000130029	0.000490849	3.30905
TRINITY_DN4672_c0_g2	Antenna	Thorex	119.712	5.51097	62.6115	-4.41613	4.41613	0.552843	7.98804	1.37106e-15	1.8259e-14	13.7385	TRINITY_DN3774_c0_g2	Antenna	Thorex	0	19.3303	9.66517	5.92504	-5.92504	1.54998	-3.82267	0.000132017	0.000497205	3.30346
TRINITY_DN65803_c0_g1	Antenna	Thorex	170.041	0	85.0203	-10.6753	10.6753	1.33731	7.98263	1.43248e-15	1.90538e-14	13.72	TRINITY_DN19228_c0_g1	Antenna	Thorex	6.65003	57.3846	32.0173	3.08718	-3.08718	0.807968	-3.82092	0.000132956	0.000500421	3.30066
TRINITY_DN90220_c0_g1	Antenna	Thorex	165.266	0	82.633	-10.6358	10.6358	1.33386	7.97371	1.53983e-15	2.04484e-14	13.6893	TRINITY_DN13462_c0_g1	Antenna	Thorex	0	18.8351	9.41756	5.88751	-5.88751	1.54087	-3.82091	0.000132962	0.000500421	3.30066
TRINITY_DN109544_c0_g1	Antenna	Thorex	140.822	0	70.4111	-10.4035	10.4035	1.30489	7.97268	1.55275e-15	2.05781e-14	13.6866	TRINITY_DN77738_c0_g1	Antenna	Thorex	0	21.8038	10.9019	6.09826	-6.09826	1.59617	-3.82056	0.000133147	0.000501057	3.30011
TRINITY_DN69682_c0_g1	Antenna	Thorex	140.822	0	70.4111	-10.4035	10.4035	1.30489	7.97268	1.55275e-15	2.05781e-14	13.6866	TRINITY_DN85378_c0_g1	Antenna	Thorex	0	21.5274	10.7637	6.07765	-6.07765	1.5917	-3.81835	0.00013435	0.000504946	3.29675
TRINITY_DN71728_c0_g1	Antenna	Thorex	140.822	0	70.4111	-10.4035	10.4035	1.30489	7.97268	1.55275e-15	2.05781e-14	13.6866	TRINITY_DN5900_c0_g4	Antenna	Thorex	0	32.4405	16.2203	6.67346	-6.67346	1.74861	-3.81643	0.000135396	0.000508236	3.29393
TRINITY_DN92431_c0_g1	Antenna	Thorex	140.822	0	70.4111	-10.4035	10.4035	1.30489	7.97268	1.55275e-15	2.05781e-14	13.6866	TRINITY_DN46540_c0_g1	Antenna	Thorex	0	19.865	9.93248	5.96222	-5.96222	1.56388	-3.81245	0.000137598	0.00051591	3.28743
TRINITY_DN112760_c0_g1	Antenna	Thorex	152.357	0	76.1787	-10.5168	10.5168	1.31945	7.97058	1.57926e-15	2.0921e-14	13.6794	TRINITY_DN53876_c0_g1	Antenna	Thorex	0	19.536	9.768	5.93962	-5.93962	1.55939	-3.80895	0.000139558	0.000522183	3.28218
TRINITY_DN29429_c0_g2	Antenna	Thorex	199.735	0	99.8675	-10.9095	10.9095	1.36973	7.96469	1.6564e-15	2.19163e-14	13.6592	TRINITY_DN92970_c0_g1	Antenna	Thorex	0	20.4105	10.2053	6.00345	-6.00345	1.57626	-3.80868	0.00013971	0.000522692	3.28175
TRINITY_DN4187_c0_g1	Antenna	Thorex	176.155	39.5077	107.831	-2.14942	2.14942	0.269989	7.96113	1.70477e-15	2.25472e-14	13.6469	TRINITY_DN31204_c0_g2	Antenna	Thorex	0	30.0354	15.0177	6.55936	-6.55936	1.72423	-3.80422	0.00014225	0.000531498	3.2745
TRINITY_DN2399_c0_g2	Antenna	Thorex	139.076	0	69.5378	-10.3855	10.3855	1.30837	7.93777	2.05844e-15	2.71153e-14	13.5668	TRINITY_DN2477_c0_g2	Antenna	Thorex	0	21.5132	10.7566	6.07929	-6.07929	1.59841	-3.80334	0.000142757	0.000533175	3.27313
TRINITY_DN18846_c0_g1	Antenna	Thorex	139.308	0	69.6539	-10.389	10.389	1.31001	7.93048	2.18307e-15	2.87222e-14	13.5418	TRINITY_DN27992_c0_g1	Antenna	Thorex	0	20.7777	10.3889	6.03078	-6.03078	1.58677	-3.80067	0.000144303	0.000538543	3.26878
TRINITY_DN109272_c0_g1	Antenna	Thorex	160.37	0	80.1851	-10.5915	10.5915	1.33689	7.92249	2.32799e-15	3.06043e-14	13.5142	TRINITY_DN2342_c3_g4	Antenna	Thorex	0	21.2986	10.6493	6.0643	-6.0643	1.59826	-3.7943	0.000148058	0.000551777	3.25824
TRINITY_DN2433_c0_g2	Antenna	Thorex	118.516	12.1429	65.3294	-3.29144	3.29144	0.416058	7.91101	2.55311e-15	3.35369e-14	13.4745	TRINITY_DN7979_c3_g1	Antenna	Thorex	0	27.6066	13.8033	6.44105	-6.44105	1.69825	-3.79277	0.000148976	0.000555112	3.25562
TRINITY_DN66868_c0_g1	Antenna	Thorex	147.767	0	73.8833	-10.4754	10.4754	1.32449	7.90904	2.59383e-15	3.40307e-14	13.4681	TRINITY_DN15548_c0_g1	Antenna	Thorex	0	20.0823	10.0412	5.97914	-5.97914	1.57654	-3.79257	0.000149097	0.000555458	3.25535
TRINITY_DN86470_c0_g1	Antenna	Thorex	147.767	0	73.8833	-10.4754	10.4754	1.32449	7.90904	2.59383e-15	3.40307e-14	13.4681	TRINITY_DN112505_c0_g1	Antenna	Thorex	0	23.6502	11.8251	6.21343	-6.21343	1.6388	-3.79145	0.000149768	0.000557831	3.2535
TRINITY_DN89505_c0_g1	Antenna	Thorex	147.767	0	73.8833	-10.4754	10.4754	1.32449	7.90904	2.59383e-15	3.40307e-14	13.4681	TRINITY_DN9055_c0_g1	Antenna	Thorex	0	24.1817	12.0909	6.24894	-6.24894	1.64835	-3.79102	0.00015003	0.000558745	3.25279
TRINITY_DN34272_c0_g2	Antenna	Thorex	184.154	0	92.0771	-10.7893	10.7893	1.36443	7.90756	2.6248e-15	3.43683e-14	13.4638	TRINITY_DN1860_c0_g1	Antenna	Thorex	12.868	89.8985	51.3832	2.7757	-2.7757	0.732308	-3.79035	0.000150437	0.000560007	3.25181
TRINITY_DN69124_c0_g1	Antenna	Thorex	184.154	0	92.0771	-10.7893	10.7893	1.36443	7.90756	2.6248e-15	3.43683e-14	13.4638	TRINITY_DN35475_c0_g1	Antenna	Thorex	0	19.3473	9.67365	5.92396	-5.92396	1.5636	-3.78867	0.000151455	0.000563354	3.24922
TRINITY_DN106944_c0_g1	Antenna	Thorex	160.673	0	80.3363	-10.5951	10.5951	1.33988	7.90756	2.62481e-15	3.43683e-14	13.4638	TRINITY_DN107923_c0_g1	Antenna	Thorex	0	23.0232	11.5116	6.17914	-6.17914	1.63155	-3.7873	0.000152296	0.000565896	3.24726
TRINITY_DN41113_c0_g2	Antenna	Thorex	160.673	0	80.3363	-10.5951	10.5951	1.33988	7.90756	2.62481e-15	3.43683e-14	13.4638	TRINITY_DN3792_c0_g2	Antenna	Thorex	2.3927	39.6377	21.0152	4.09468	-4.09468	1.08153	-3.78603	0.000153075	0.000568661	3.24515
TRINITY_DN73766_c0_g1	Antenna	Thorex	160.673	0	80.3363	-10.5951	10.5951	1.33988	7.90756	2.62481e-15	3.43683e-14	13.4638	TRINITY_DN79085_c0_g1	Antenna	Thorex	0	28.3549	14.1774	6.47559	-6.47559	1.71075	-3.78525	0.000153556	0.000570382	3.24383
TRINITY_DN68373_c0_g1	Antenna	Thorex	199.209	0	99.6047	-10.9069	10.9069	1.37963	7.90566	2.66519e-15	3.48691e-14	13.4576	TRINITY_DN17796_c0_g3	Antenna	Thorex	0	18.3411	9.17056	5.84895	-5.84895	1.54553	-3.78443	0.00015406	0.000572125	3.24251
TRINITY_DN16365_c0_g1	Antenna	Thorex	222.985	0	111.493	-11.0655	11.0655	1.40197	7.89281	2.95452e-15	3.85466e-14	13.414	TRINITY_DN4461_c0_g1	Antenna	Thorex	0	29.6762	14.8381	6.54519	-6.54519	1.72977	-3.78386	0.000154415	0.000573249	3.24166
TRINITY_DN100795_c0_g1	Antenna	Thorex	136.133	0	68.0664	-10.3547	10.3547	1.31434	7.87828	3.31907e-15	4.31479e-14	13.365	TRINITY_DN33321_c0_g1	Antenna	Thorex	0	23.6332	11.8166	6.21369	-6.21369	1.64225	-3.78364	0.000154548	0.000573679	3.24133
TRINITY_DN71232_c0_g1	Antenna	Thorex	136.133	0	68.0664	-10.3547	10.3547	1.31434	7.87828	3.31907e-15	4.31479e-14	13.365	TRINITY_DN6878_c0_g1	Antenna	Thorex	0	44.3821	22.191	7.12313	-7.12313	1.88337	-3.78211	0.000155506	0.000576775	3.23899
TRINITY_DN85360_c0_g1	Antenna	Thorex	136.133	0	68.0664	-10.3547	10.3547	1.31434	7.87828	3.31907e-15	4.31479e-14	13.365	TRINITY_DN2504_c0_g2	Antenna	Thorex	0.550172	28.3362	14.4432	5.51481	-5.51481	1.45851	-3.78113	0.000156119	0.000578919	3.23738
TRINITY_DN86421_c0_g1	Antenna	Thorex	136.133	0	68.0664	-10.3547	10.3547	1.31434	7.87828	3.31907e-15	4.31479e-14	13.365	TRINITY_DN80_c1_g2	Antenna	Thorex	4.40138	130.48	67.4409	4.86934	-4.86934	1.289	-3.7776	0.000158346	0.000586429	3.23178
TRINITY_DN86660_c0_g1	Antenna	Thorex	136.133	0	68.0664	-10.3547	10.3547	1.31434	7.87828	3.31907e-15	4.31479e-14	13.365	TRINITY_DN59274_c0_g1	Antenna	Thorex	0	19.4623	9.73114	5.93345	-5.93345	1.57069	-3.7776	0.00015835	0.000586429	3.23178
TRINITY_DN438_c8_g1	Antenna	Thorex	170.946	0	85.4728	-10.6838	10.6838	1.35786	7.86813	3.59993e-15	4.6762e-14	13.3301	TRINITY_DN74430_c0_g1	Antenna	Thorex	0	25.665	12.8325	6.33234	-6.33234	1.6776	-3.77464	0.000160236	0.000592372	3.22741
TRINITY_DN101928_c0_g1	Antenna	Thorex	144.514	0	72.2568	-10.4433	10.4433	1.32776	7.86531	3.68195e-15	4.77705e-14	13.3208	TRINITY_DN28_c3_g1	Antenna	Thorex	0	21.5637	10.7818	6.08051	-6.08051	1.61304	-3.7696	0.000163513	0.000604144	3.21886
TRINITY_DN67711_c0_g1	Antenna	Thorex	144.514	0	72.2568	-10.4433	10.4433	1.32776	7.86531	3.68195e-15	4.77705e-14	13.3208	TRINITY_DN104350_c0_g1	Antenna	Thorex	0	19.9657	9.98285	5.97348	-5.97348	1.5877	-3.76234	0.000168333	0.000619365	3.20805
TRINITY_DN4799_c0_g1	Antenna	Thorex	164.504	0	82.2522	-10.6309	10.6309	1.3524	7.86079	3.81724e-15	4.94865e-14	13.3055	TRINITY_DN5972_c0_g1	Antenna	Thorex	0	19.5149	9.75746	5.93866	-5.93866	1.58	-3.75865	0.00017083	0.000627919	3.2021
TRINITY_DN65997_c0_g1	Antenna	Thorex	161.902	0	80.9508	-10.6076	10.6076	1.34968	7.8593	3.86277e-15	5.00569e-14	13.3005	TRINITY_DN3557_c0_g1	Antenna	Thorex	18.0855	80.165	49.1252	2.14269	-2.14269	0.570506	-3.75576	0.000172816	0.000634931	3.19727
TRINITY_DN10568_c0_g2	Antenna	Thorex	147.988	0	73.9942	-10.4767	10.4767	1.33399	7.85361	4.04238e-15	5.2343e-14	13.2811	TRINITY_DN20716_c0_g1	Antenna	Thorex	0	20.7248	10.3624	6.02494	-6.02494	1.605	-3.75386	0.000174132	0.000639696	3.19403
TRINITY_DN2020_c0_g1	Antenna	Thorex	147.759	0	73.8795	-10.4763	10.4763	1.33473	7.84902	4.19298e-15	5.42501e-14	13.2656	TRINITY_DN52802_c0_g1	Antenna	Thorex	0	18.1018	9.0509	5.83087	-5.83087	1.55432	-3.7514	0.000175852	0.00064558	3.19005
TRINITY_DN75057_c0_g1	Antenna	Thorex	179.273	0	89.6364	-10.7506	10.7506	1.37087	7.84213	4.42952e-15	5.72653e-14	13.2421	TRINITY_DN249_c5_g1	Antenna	Thorex	0	25.3225	12.6613	6.3117	-6.3117	1.68307	-3.75012	0.000176747	0.000647922	3.18848
TRINITY_DN78463_c0_g1	Antenna	Thorex	179.273	0	89.6364	-10.7506	10.7506	1.37087	7.84213	4.42952e-15	5.72653e-14	13.2421	TRINITY_DN898_c0_g3	Antenna	Thorex	0	17.9157	8.95784	5.81459	-5.81459	1.55086	-3.74926	0.000177359	0.000649872	3.18717
TRINITY_DN18991_c1_g1	Antenna	Thorex	171.741	0	85.8703	-10.6936	10.6936	1.36392	7.84033	4.49363e-15	5.80483e-14	13.2362	TRINITY_DN347_c0_g2	Antenna	Thorex	0	18.7735	9.38677	5.8805	-5.8805	1.56882	-3.74835	0.000177999	0.000651926	3.1858
TRINITY_DN32976_c0_g1	Antenna	Thorex	207.693	0	103.847	-10.9638	10.9638	1.39895	7.83711	4.61028e-15	5.9508e-14	13.2254	TRINITY_DN75955_c0_g1	Antenna	Thorex	0	18.7735	9.38677	5.8805	-5.8805	1.56882	-3.74835	0.000177999	0.000651926	3.1858
TRINITY_DN2224_c0_g1	Antenna	Thorex	137.561	0	68.7807	-10.3708	10.3708	1.3242	7.83179	4.80987e-15	6.20599e-14	13.2072	TRINITY_DN39175_c0_g1	Antenna	Thorex	0	18.7737	9.38684	5.8812	-5.8812	1.56998	-3.74604	0.000179645	0.000657585	3.18205
TRINITY_DN6994_c0_g3	Antenna	Thorex	167.955	0	83.9773	-10.6584	10.6584	1.36221	7.82433	5.10352e-15	6.58227e-14	13.1816	TRINITY_DN50917_c0_g1	Antenna	Thorex	0	19.2034	9.60169	5.91663	-5.91663	1.58082	-3.74276	0.000182011	0.00066565	3.17675
TRINITY_DN93222_c0_g1	Antenna	Thorex	188.898	0	94.4488	-10.829	10.829	1.38519	7.81771	5.37938e-15	6.9217e-14	13.1598	TRINITY_DN11145_c0_g1	Antenna	Thorex	0	35.3627	17.6814	6.79704	-6.79704	1.81888	-3.73694	0.000186272	0.000678806	3.16825
TRINITY_DN55713_c0_g1	Antenna	Thorex	141.383	0	70.6913	-10.4112	10.4112	1.33335	7.80832	5.79564e-15	7.45144e-14	13.1278	TRINITY_DN14380_c0_g1	Antenna	Thorex	0	21.5488	10.7744	6.08376	-6.08376	1.62805	-3.73683	0.000186352	0.000679023	3.16812
TRINITY_DN34211_c2_g1	Antenna	Thorex	214.468	0	107.234	-11.0123	11.0123	1.41182	7.80006	6.18785e-15	7.94946e-14	13.0997	TRINITY_DN7742_c0_g1	Antenna	Thorex	0	20.0681	10.034	5.98106	-5.98106	1.60074	-3.73644	0.000186644	0.000679936	3.16753
TRINITY_DN33840_c0_g2	Antenna	Thorex	131.051	0	65.5257	-10.3014	10.3014	1.32189	7.79289	6.5495e-15	8.41076e-14	13.0752	TRINITY_DN103232_c0_g1	Antenna	Thorex	0	23.1051	11.5525	6.17959	-6.17959	1.65451	-3.735	0.000187719	0.000683774	3.16509
TRINITY_DN107292_c0_g1	Antenna	Thorex	132.09	0	66.0448	-10.3113	10.3113	1.32391	7.78851	6.78063e-15	8.69392e-14	13.0608	TRINITY_DN70904_c0_g1	Antenna	Thorex	0	20.1398	10.0699	5.98368	-5.98368	1.60283	-3.73319	0.000189067	0.000688227	3.16227
TRINITY_DN43677_c0_g1	Antenna	Thorex	132.09	0	66.0448	-10.3113	10.3113	1.32391	7.78851	6.78063e-15	8.69392e-14	13.0608	TRINITY_DN7808_c0_g1	Antenna	Thorex	0	36.4119	18.2059	6.8394	-6.8394	1.83251	-3.73226	0.000189768	0.000690622	3.16076
TRINITY_DN90557_c0_g1	Antenna	Thorex	132.09	0	66.0448	-10.3113	10.3113	1.32391	7.78851	6.78063e-15	8.69392e-14	13.0608	TRINITY_DN30873_c0_g1	Antenna	Thorex	0	18.3607	9.18034	5.84848	-5.84848	1.57018	-3.72471	0.00019554	0.000709147	3.14926
TRINITY_DN102239_c0_g1	Antenna	Thorex	140.518	0	70.2592	-10.4028	10.4028	1.33668	7.78255	7.10778e-15	9.10982e-14	13.0405	TRINITY_DN97545_c0_g1	Antenna	Thorex	0	21.2365	10.6183	6.05723	-6.05723	1.62851	-3.71949	0.000199627	0.000723207	3.14074
TRINITY_DN111133_c0_g1	Antenna	Thorex	184.4	0	92.2001	-10.7942	10.7942	1.38825	7.77544	7.51833e-15	9.61717e-14	13.017	TRINITY_DN6068_c1_g1	Antenna	Thorex	0	23.3658	11.6829	6.19897	-6.19897	1.66667	-3.71938	0.000199713	0.000723438	3.1406
TRINITY_DN111020_c0_g1	Antenna	Thorex	174.391	0	87.1957	-10.7108	10.7108	1.37753	7.77533	7.52506e-15	9.62202e-14	13.0167	TRINITY_DN23324_c0_g2	Antenna	Thorex	19.3298	87.5154	53.4226	2.17698	-2.17698	0.585716	-3.71679	0.000201773	0.000730496	3.13638
TRINITY_DN23177_c0_g1	Antenna	Thorex	134.249	0	67.1244	-10.3375	10.3375	1.32989	7.77317	7.6543e-15	9.78345e-14	13.0095	TRINITY_DN68309_c0_g1	Antenna	Thorex	0	22.9671	11.4835	6.17229	-6.17229	1.66081	-3.71644	0.000202047	0.000731406	3.13584
TRINITY_DN39919_c0_g1	Antenna	Thorex	152.036	0	76.018	-10.5154	10.5154	1.35452	7.76323	8.27936e-15	1.05618e-13	12.9763	TRINITY_DN3111_c0_g1	Antenna	Thorex	7.48825	48.509	27.9986	2.70258	-2.70258	0.727668	-3.71403	0.000203983	0.000737844	3.13204
TRINITY_DN72904_c0_g1	Antenna	Thorex	152.036	0	76.018	-10.5154	10.5154	1.35452	7.76323	8.27936e-15	1.05618e-13	12.9763	TRINITY_DN75391_c0_g1	Antenna	Thorex	0	18.9411	9.47057	5.89567	-5.89567	1.58766	-3.71344	0.000204465	0.000739504	3.13106
TRINITY_DN13730_c0_g1	Antenna	Thorex	138.432	0	69.2161	-10.3821	10.3821	1.33869	7.75542	8.80513e-15	1.12281e-13	12.9497	TRINITY_DN7850_c0_g1	Antenna	Thorex	0	20.3101	10.1551	5.99852	-5.99852	1.61607	-3.71179	0.000205801	0.000743799	3.12854
TRINITY_DN31093_c0_g1	Antenna	Thorex	178.215	0	89.1073	-10.7459	10.7459	1.3866	7.74981	9.20274e-15	1.1726e-13	12.9309	TRINITY_DN31615_c0_g2	Antenna	Thorex	0	23.3868	11.6934	6.1999	-6.1999	1.67226	-3.7075	0.000209319	0.000755142	3.12197
TRINITY_DN16622_c0_g1	Antenna	Thorex	175.225	0	87.6125	-10.7198	10.7198	1.38331	7.74944	9.23005e-15	1.17516e-13	12.9299	TRINITY_DN70017_c0_g1	Antenna	Thorex	0	18.1998	9.09988	5.83569	-5.83569	1.57464	-3.70604	0.000210526	0.000759329	3.11957
TRINITY_DN10391_c0_g1	Antenna	Thorex	142.807	0	71.4037	-10.427	10.427	1.34575	7.74811	9.32668e-15	1.187e-13	12.9255	TRINITY_DN5238_c0_g1	Antenna	Thorex	2.24868	30.0641	16.1564	3.72628	-3.72628	1.00653	-3.70211	0.000213816	0.000770005	3.11351
TRINITY_DN8847_c1_g1	Antenna	Thorex	177.36	0	88.6801	-10.7352	10.7352	1.38778	7.73556	1.02946e-14	1.30512e-13	12.8844	TRINITY_DN12470_c0_g3	Antenna	Thorex	0	19.6302	9.8151	5.94903	-5.94903	1.60712	-3.70167	0.000214185	0.00077125	3.11281
TRINITY_DN13217_c0_g1	Antenna	Thorex	168.397	10.6317	89.5143	-3.96005	3.96005	0.512361	7.72902	1.08376e-14	1.37236e-13	12.8625	TRINITY_DN1928_c0_g2	Antenna	Thorex	8.42247	85.065	46.7437	3.35997	-3.35997	0.907752	-3.70142	0.000214397	0.000771929	3.11242
TRINITY_DN12054_c0_g1	Antenna	Thorex	125.886	0	62.943	-10.2431	10.2431	1.32818	7.71207	1.23789e-14	1.56329e-13	12.806	TRINITY_DN36042_c0_g1	Antenna	Thorex	0	25.2343	12.6171	6.30955	-6.30955	1.70679	-3.69673	0.000218392	0.000785276	3.10498
TRINITY_DN112346_c0_g1	Antenna	Thorex	128.597	0	64.2983	-10.2726	10.2726	1.33274	7.70792	1.27882e-14	1.61125e-13	12.7928	TRINITY_DN13624_c1_g1	Antenna	Thorex	0	23.4568	11.7284	6.20441	-6.20441	1.6785	-3.6964	0.00021868	0.000786223	3.10445
TRINITY_DN19698_c0_g2	Antenna	Thorex	128.597	0	64.2983	-10.2726	10.2726	1.33274	7.70792	1.27882e-14	1.61125e-13	12.7928	TRINITY_DN13475_c0_g1	Antenna	Thorex	0	18.2826	9.14129	5.84463	-5.84463	1.58215	-3.69409	0.000220672	0.000792514	3.10099
TRINITY_DN31965_c0_g1	Antenna	Thorex	128.597	0	64.2983	-10.2726	10.2726	1.33274	7.70792	1.27882e-14	1.61125e-13	12.7928	TRINITY_DN9981_c0_g1	Antenna	Thorex	0	54.5691	27.2846	7.42234	-7.42234	2.01184	-3.68934	0.000224838	0.000803421	3.09506
TRINITY_DN69080_c0_g1	Antenna	Thorex	128.597	0	64.2983	-10.2726	10.2726	1.33274	7.70792	1.27882e-14	1.61125e-13	12.7928	TRINITY_DN33268_c0_g1	Antenna	Thorex	0	19.6777	9.83883	5.95279	-5.95279	1.61397	-3.68828	0.000225771	0.000806579	3.09335
TRINITY_DN80376_c0_g1	Antenna	Thorex	128.597	0	64.2983	-10.2726	10.2726	1.33274	7.70792	1.27882e-14	1.61125e-13	12.7928	TRINITY_DN56606_c0_g1	Antenna	Thorex	0	24.3819	12.191	6.26196	-6.26196	1.7042	-3.67443	0.000238381	0.000848663	3.07126
TRINITY_DN94254_c0_g1	Antenna	Thorex	128.597	0	64.2983	-10.2726	10.2726	1.33274	7.70792	1.27882e-14	1.61125e-13	12.7928	TRINITY_DN1135_c3_g1	Antenna	Thorex	0	31.9235	15.9618	6.6471	-6.6471	1.80956	-3.67333	0.00023941	0.00085103	3.07005
TRINITY_DN90464_c0_g1	Antenna	Thorex	151.854	0	75.9272	-10.5151	10.5151	1.36525	7.70197	1.33988e-14	1.68624e-13	12.7731	TRINITY_DN5336_c0_g1	Antenna	Thorex	1.10034	38.2721	19.6862	5.0773	-5.0773	1.38317	-3.67076	0.000241827	0.000859154	3.06593
TRINITY_DN31786_c0_g1	Antenna	Thorex	136.523	0	68.2616	-10.3612	10.3612	1.34651	7.69483	1.4168e-14	1.77826e-13	12.75	TRINITY_DN5134_c0_g1	Antenna	Thorex	0	31.6869	15.8435	6.63562	-6.63562	1.80916	-3.66779	0.000244659	0.000868563	3.0612
TRINITY_DN33204_c0_g1	Antenna	Thorex	136.523	0	68.2616	-10.3612	10.3612	1.34651	7.69483	1.4168e-14	1.77826e-13	12.75	TRINITY_DN66018_c0_g1	Antenna	Thorex	0	21.3339	10.667	6.06828	-6.06828	1.65453	-3.66768	0.000244766	0.000868563	3.0612
TRINITY_DN78788_c0_g1	Antenna	Thorex	136.523	0	68.2616	-10.3612	10.3612	1.34651	7.69483	1.4168e-14	1.77826e-13	12.75	TRINITY_DN48297_c3_g1	Antenna	Thorex	14.5445	85.9229	50.2337	2.55171	-2.55171	0.696184	-3.66528	0.000247063	0.000875952	3.05752
TRINITY_DN99687_c0_g1	Antenna	Thorex	136.523	0	68.2616	-10.3612	10.3612	1.34651	7.69483	1.4168e-14	1.77826e-13	12.75	TRINITY_DN2668_c2_g1	Antenna	Thorex	0	20.3659	10.183	5.99691	-5.99691	1.6375	-3.66223	0.000250027	0.000885883	3.05262
TRINITY_DN3406_c0_g1	Antenna	Thorex	162.331	0.481402	81.4061	-8.72893	8.72893	1.13508	7.69016	1.46954e-14	1.84374e-13	12.7343	TRINITY_DN29893_c0_g2	Antenna	Thorex	0	25.7787	12.8894	6.33725	-6.33725	1.73056	-3.66196	0.000250288	0.000886713	3.05222
TRINITY_DN100431_c0_g1	Antenna	Thorex	150.637	0	75.3184	-10.5006	10.5006	1.36585	7.68792	1.49545e-14	1.87481e-13	12.727	TRINITY_DN17990_c0_g1	Antenna	Thorex	0	17.626	8.81299	5.78944	-5.78944	1.58118	-3.66147	0.000250772	0.000888234	3.05147
TRINITY_DN112536_c0_g1	Antenna	Thorex	205.564	0	102.782	-10.9482	10.9482	1.42542	7.68067	1.58263e-14	1.98107e-13	12.7031	TRINITY_DN57324_c0_g1	Antenna	Thorex	0	17.626	8.81299	5.78944	-5.78944	1.58118	-3.66147	0.000250772	0.000888234	3.05147
TRINITY_DN98643_c0_g1	Antenna	Thorex	695.83	20.8795	358.355	-5.04641	5.04641	0.658232	7.66661	1.766e-14	2.20723e-13	12.6562	TRINITY_DN30308_c0_g1	Antenna	Thorex	0	18.4038	9.20189	5.85528	-5.85528	1.60048	-3.65844	0.000253753	0.000898111	3.04667
TRINITY_DN110390_c0_g1	Antenna	Thorex	126.148	0	63.074	-10.2462	10.2462	1.33699	7.66362	1.80766e-14	2.25844e-13	12.6462	TRINITY_DN109791_c0_g1	Antenna	Thorex	0	18.0455	9.02276	5.82573	-5.82573	1.59336	-3.65626	0.000255922	0.000905202	3.04325
TRINITY_DN18207_c0_g1	Antenna	Thorex	126.909	0	63.4543	-10.2559	10.2559	1.34005	7.65331	1.95875e-14	2.44347e-13	12.612	TRINITY_DN2329_c0_g1	Antenna	Thorex	9.44888	57.2537	33.3513	2.58186	-2.58186	0.706619	-3.65382	0.000258369	0.000913562	3.03926
TRINITY_DN86658_c0_g1	Antenna	Thorex	163.998	0	81.9992	-10.6265	10.6265	1.38951	7.64764	2.04695e-14	2.55155e-13	12.5932	TRINITY_DN60620_c1_g2	Antenna	Thorex	0	18.0809	9.04044	5.83042	-5.83042	1.59613	-3.65285	0.000259348	0.000916627	3.03781
TRINITY_DN2720_c0_g1	Antenna	Thorex	144.312	0.51644	72.414	-8.03567	8.03567	1.05135	7.64321	2.11879e-14	2.63808e-13	12.5787	TRINITY_DN32158_c0_g1	Antenna	Thorex	0	28.8973	14.4487	6.50619	-6.50619	1.78138	-3.65232	0.000259879	0.000918405	3.03697
TRINITY_DN103179_c0_g1	Antenna	Thorex	164.628	0	82.3142	-10.6277	10.6277	1.39068	7.64209	2.13728e-14	2.65807e-13	12.5754	TRINITY_DN9057_c0_g1	Antenna	Thorex	0	22.8872	11.4436	6.17017	-6.17017	1.69005	-3.65089	0.000261334	0.000923347	3.03464
TRINITY_DN70298_c0_g1	Antenna	Thorex	164.628	0	82.3142	-10.6277	10.6277	1.39068	7.64209	2.13728e-14	2.65807e-13	12.5754	TRINITY_DN6271_c0_g1	Antenna	Thorex	0	18.3422	9.1711	5.84829	-5.84829	1.6027	-3.64902	0.000263242	0.000929083	3.03195
TRINITY_DN101160_c0_g1	Antenna	Thorex	125.103	0	62.5517	-10.233	10.233	1.34237	7.62306	2.47729e-14	3.07159e-13	12.5126	TRINITY_DN2479_c0_g1	Antenna	Thorex	1.69851	30.4728	16.0857	4.15754	-4.15754	1.14097	-3.64387	0.000268566	0.000946342	3.02395
TRINITY_DN20811_c2_g1	Antenna	Thorex	125.103	0	62.5517	-10.233	10.233	1.34237	7.62306	2.47729e-14	3.07159e-13	12.5126	TRINITY_DN2712_c2_g1	Antenna	Thorex	0	16.9541	8.47705	5.73577	-5.73577	1.5755	-3.64061	0.000271996	0.000955445	3.01979
TRINITY_DN98467_c0_g1	Antenna	Thorex	125.103	0	62.5517	-10.233	10.233	1.34237	7.62306	2.47729e-14	3.07159e-13	12.5126	TRINITY_DN21730_c0_g1	Antenna	Thorex	0	18.7957	9.39785	5.8866	-5.8866	1.61716	-3.64008	0.000272551	0.00095719	3.019
TRINITY_DN54735_c0_g1	Antenna	Thorex	133.688	0	66.8442	-10.3296	10.3296	1.35519	7.62224	2.49311e-14	3.09004e-13	12.51	TRINITY_DN5461_c0_g3	Antenna	Thorex	0	22.1702	11.0851	6.12491	-6.12491	1.6845	-3.63604	0.000276865	0.000971505	3.01255
TRINITY_DN88692_c0_g1	Antenna	Thorex	122.349	0	61.1744	-10.2014	10.2014	1.33923	7.61735	2.58938e-14	3.20572e-13	12.4941	TRINITY_DN9444_c0_g2	Antenna	Thorex	0	19.8134	9.90669	5.95713	-5.95713	1.63877	-3.63512	0.000277856	0.000974566	3.01119
TRINITY_DN13529_c0_g1	Antenna	Thorex	256.778	0	128.389	-11.2726	11.2726	1.48053	7.61386	2.66031e-14	3.29228e-13	12.4825	TRINITY_DN8475_c0_g1	Antenna	Thorex	0	20.3224	10.1612	5.99438	-5.99438	1.64921	-3.63471	0.000278298	0.000976012	3.01054
TRINITY_DN3115_c0_g1	Antenna	Thorex	164.664	37.2365	100.95	-2.13894	2.13894	0.281701	7.59293	3.12751e-14	3.86025e-13	12.4134	TRINITY_DN47445_c0_g1	Antenna	Thorex	0	22.8052	11.4026	6.15979	-6.15979	1.69571	-3.63257	0.000280614	0.000983502	3.00722
TRINITY_DN7099_c0_g1	Antenna	Thorex	126.092	0	63.0461	-10.2468	10.2468	1.3513	7.5829	3.37909e-14	4.16606e-13	12.3803	TRINITY_DN39033_c0_g2	Antenna	Thorex	0	22.0336	11.0168	6.11406	-6.11406	1.68321	-3.63238	0.000280819	0.000984114	3.00695
TRINITY_DN90666_c0_g1	Antenna	Thorex	144.057	0	72.0284	-10.4362	10.4362	1.3765	7.5817	3.41051e-14	4.20163e-13	12.3766	TRINITY_DN112222_c0_g1	Antenna	Thorex	0	22.1887	11.0943	6.12221	-6.12221	1.68548	-3.63232	0.000280887	0.000984247	3.0069
TRINITY_DN103713_c0_g1	Antenna	Thorex	170.716	0	85.358	-10.683	10.683	1.40946	7.57952	3.46832e-14	4.26963e-13	12.3696	TRINITY_DN1451_c0_g5	Antenna	Thorex	0	19.7527	9.87636	5.95454	-5.95454	1.64012	-3.63055	0.000282817	0.000990693	3.00406
TRINITY_DN111268_c0_g1	Antenna	Thorex	178.963	0	89.4813	-10.7524	10.7524	1.41975	7.5734	3.63567e-14	4.46892e-13	12.3498	TRINITY_DN121_c1_g4	Antenna	Thorex	7.13012	49.1176	28.1239	2.80943	-2.80943	0.77451	-3.62737	0.000286323	0.00100133	2.99942
TRINITY_DN107389_c0_g1	Antenna	Thorex	159.747	0	79.8735	-10.5843	10.5843	1.39776	7.57229	3.66692e-14	4.50396e-13	12.3464	TRINITY_DN19689_c0_g2	Antenna	Thorex	0	30.1984	15.0992	6.56551	-6.56551	1.81066	-3.62602	0.000287818	0.00100595	2.99742
TRINITY_DN21867_c0_g2	Antenna	Thorex	159.747	0	79.8735	-10.5843	10.5843	1.39776	7.57229	3.66692e-14	4.50396e-13	12.3464	TRINITY_DN97246_c0_g1	Antenna	Thorex	0	17.8412	8.92062	5.8106	-5.8106	1.60356	-3.62356	0.00029058	0.00101506	2.99351
TRINITY_DN19690_c0_g2	Antenna	Thorex	413.299	0	206.65	-11.9582	11.9582	1.58147	7.56145	3.98612e-14	4.88867e-13	12.3108	TRINITY_DN4471_c0_g1	Antenna	Thorex	0	20.1371	10.0685	5.98267	-5.98267	1.6517	-3.62213	0.000292188	0.00102024	2.9913
TRINITY_DN36397_c0_g1	Antenna	Thorex	140.874	0	70.4371	-10.4042	10.4042	1.37656	7.55816	4.08805e-14	5.00617e-13	12.3005	TRINITY_DN37038_c0_g1	Antenna	Thorex	0	17.9911	8.99554	5.82339	-5.82339	1.60814	-3.62119	0.000293247	0.00102372	2.98982
TRINITY_DN104383_c0_g1	Antenna	Thorex	125.266	6.40401	65.8348	-4.28107	4.28107	0.566655	7.55497	4.18943e-14	5.12649e-13	12.2902	TRINITY_DN8210_c2_g1	Antenna	Thorex	0	18.1062	9.05309	5.8282	-5.8282	1.60992	-3.62018	0.000294398	0.00102763	2.98816
TRINITY_DN97848_c0_g1	Antenna	Thorex	140.002	0	70.0012	-10.3965	10.3965	1.37664	7.55209	4.28315e-14	5.23529e-13	12.2811	TRINITY_DN9030_c0_g1	Antenna	Thorex	0	26.6893	13.3446	6.38955	-6.38955	1.7669	-3.61626	0.000298895	0.00104077	2.98264
TRINITY_DN92311_c0_g1	Antenna	Thorex	129.777	0	64.8886	-10.288	10.288	1.36291	7.54858	4.40039e-14	5.37458e-13	12.2697	TRINITY_DN6239_c0_g3	Antenna	Thorex	0	17.0522	8.52611	5.74167	-5.74167	1.58843	-3.61469	0.000300705	0.00104685	2.98011
TRINITY_DN4667_c0_g1	Antenna	Thorex	118.9	0	59.4499	-10.1608	10.1608	1.34745	7.5408	4.67094e-14	5.69653e-13	12.2444	TRINITY_DN7648_c3_g1	Antenna	Thorex	0	17.0522	8.52611	5.74167	-5.74167	1.58843	-3.61469	0.000300705	0.00104685	2.98011
TRINITY_DN30542_c0_g1	Antenna	Thorex	143.092	0	71.5459	-10.4299	10.4299	1.38318	7.54058	4.67874e-14	5.70391e-13	12.2438	TRINITY_DN59000_c0_g1	Antenna	Thorex	0	18.5987	9.29934	5.87154	-5.87154	1.62478	-3.61375	0.000301796	0.00105043	2.97863
TRINITY_DN105418_c0_g1	Antenna	Thorex	121.61	0	60.8052	-10.1921	10.1921	1.35283	7.53397	4.92211e-14	5.98278e-13	12.2231	TRINITY_DN1294_c2_g1	Antenna	Thorex	47.0785	203.001	125.04	2.10293	-2.10293	0.582705	-3.60891	0.000307486	0.00106955	2.9708
TRINITY_DN106407_c0_g1	Antenna	Thorex	121.61	0	60.8052	-10.1921	10.1921	1.35283	7.53397	4.92211e-14	5.98278e-13	12.2231	TRINITY_DN49877_c0_g1	Antenna	Thorex	0	22.3786	11.1893	6.13852	-6.13852	1.70124	-3.60826	0.000308255	0.00107199	2.96981
TRINITY_DN38121_c0_g1	Antenna	Thorex	121.61	0	60.8052	-10.1921	10.1921	1.35283	7.53397	4.92211e-14	5.98278e-13	12.2231	TRINITY_DN6913_c0_g1	Antenna	Thorex	0	24.8831	12.4416	6.28607	-6.28607	1.74217	-3.60818	0.000308352	0.00107222	2.96972
TRINITY_DN75189_c0_g1	Antenna	Thorex	121.61	0	60.8052	-10.1921	10.1921	1.35283	7.53397	4.92211e-14	5.98278e-13	12.2231	TRINITY_DN1327_c3_g3	Antenna	Thorex	0	26.3273	13.1637	6.36753	-6.36753	1.76575	-3.60614	0.000310782	0.0010801	2.96654
TRINITY_DN93530_c0_g1	Antenna	Thorex	121.61	0	60.8052	-10.1921	10.1921	1.35283	7.53397	4.92211e-14	5.98278e-13	12.2231	TRINITY_DN7397_c0_g1	Antenna	Thorex	0	16.5484	8.27418	5.69877	-5.69877	1.58571	-3.59382	0.000325869	0.00112678	2.94816
TRINITY_DN96105_c0_g1	Antenna	Thorex	121.61	0	60.8052	-10.1921	10.1921	1.35283	7.53397	4.92211e-14	5.98278e-13	12.2231	TRINITY_DN8233_c0_g1	Antenna	Thorex	0	25.0644	12.5322	6.30167	-6.30167	1.75357	-3.59361	0.000326124	0.00112731	2.94796
TRINITY_DN5278_c0_g1	Antenna	Thorex	166.065	0	83.0325	-10.6405	10.6405	1.41341	7.52825	5.14264e-14	6.24619e-13	12.2044	TRINITY_DN638_c13_g1	Antenna	Thorex	14.9285	69.6392	42.2838	2.22556	-2.22556	0.619534	-3.5923	0.000327768	0.00113251	2.94596
TRINITY_DN1622_c0_g2	Antenna	Thorex	127.632	0	63.8162	-10.2629	10.2629	1.36412	7.52343	5.33559e-14	6.47813e-13	12.1886	TRINITY_DN17913_c0_g2	Antenna	Thorex	0	19.9156	9.9578	5.96455	-5.96455	1.66314	-3.58632	0.000335375	0.00115745	2.9365
TRINITY_DN2184_c0_g3	Antenna	Thorex	172.378	17.5039	94.9408	-3.3036	3.3036	0.439132	7.52303	5.35204e-14	6.4957e-13	12.1874	TRINITY_DN79032_c0_g1	Antenna	Thorex	0	20.1452	10.0726	5.98155	-5.98155	1.66919	-3.5835	0.000339021	0.00116905	2.93217
TRINITY_DN97030_c0_g1	Antenna	Thorex	166.075	0	83.0373	-10.6433	10.6433	1.41518	7.5208	5.44404e-14	6.60247e-13	12.1803	TRINITY_DN4903_c0_g5	Antenna	Thorex	0	17.902	8.95102	5.81375	-5.81375	1.62264	-3.58288	0.000339822	0.00117169	2.93119
TRINITY_DN1125_c1_g1	Antenna	Thorex	138.54	21.053	79.7964	-2.71372	2.71372	0.361365	7.50964	5.92917e-14	7.17487e-13	12.1442	TRINITY_DN56846_c0_g1	Antenna	Thorex	0	17.8553	8.92766	5.80755	-5.80755	1.6228	-3.57872	0.000345286	0.00118777	2.92527
TRINITY_DN10288_c0_g1	Antenna	Thorex	125.612	0	62.8061	-10.2414	10.2414	1.36393	7.50876	5.96903e-14	7.22043e-13	12.1414	TRINITY_DN5934_c0_g1	Antenna	Thorex	0	19.4238	9.71188	5.93156	-5.93156	1.65912	-3.57513	0.000350053	0.00120265	2.91986
TRINITY_DN68228_c0_g1	Antenna	Thorex	174.513	0	87.2566	-10.716	10.716	1.42721	7.50838	5.98646e-14	7.23884e-13	12.1403	TRINITY_DN10167_c0_g1	Antenna	Thorex	9.09075	52.5374	30.8141	2.52707	-2.52707	0.706975	-3.57448	0.000350922	0.00120501	2.91901
TRINITY_DN102739_c0_g1	Antenna	Thorex	146.96	0	73.4799	-10.4646	10.4646	1.39377	7.50814	5.99747e-14	7.24948e-13	12.1397	TRINITY_DN7663_c0_g1	Antenna	Thorex	0	17.7155	8.85775	5.80142	-5.80142	1.62485	-3.57044	0.000356385	0.0012217	2.91303
TRINITY_DN77485_c0_g1	Antenna	Thorex	137.156	0	68.5778	-10.3668	10.3668	1.38159	7.50356	6.21074e-14	7.49896e-13	12.125	TRINITY_DN3151_c0_g1	Antenna	Thorex	2.48873	41.9506	22.2196	4.14271	-4.14271	1.16029	-3.57041	0.000356419	0.0012217	2.91303
TRINITY_DN13796_c0_g1	Antenna	Thorex	150.166	0	75.083	-10.4998	10.4998	1.39988	7.50049	6.35813e-14	7.67408e-13	12.115	TRINITY_DN1173_c0_g1	Antenna	Thorex	16.0288	70.963	43.4959	2.14864	-2.14864	0.601962	-3.56939	0.000357808	0.00122595	2.91153
TRINITY_DN89959_c0_g1	Antenna	Thorex	124.25	0	62.1249	-10.2257	10.2257	1.36409	7.49631	6.5637e-14	7.91345e-13	12.1016	TRINITY_DN10096_c1_g1	Antenna	Thorex	0	23.0098	11.5049	6.173	-6.173	1.73022	-3.56776	0.000360044	0.00123336	2.90891
TRINITY_DN104067_c0_g1	Antenna	Thorex	117.707	0	58.8537	-10.1456	10.1456	1.35388	7.49372	6.69482e-14	8.06559e-13	12.0934	TRINITY_DN17409_c0_g1	Antenna	Thorex	0	34.1363	17.0681	6.74403	-6.74403	1.89045	-3.56742	0.000360517	0.00123459	2.90848
TRINITY_DN105181_c0_g1	Antenna	Thorex	127.026	0	63.5132	-10.2571	10.2571	1.36888	7.49306	6.72869e-14	8.10043e-13	12.0915	TRINITY_DN23602_c0_g1	Antenna	Thorex	0	17.3377	8.66883	5.76483	-5.76483	1.61678	-3.56563	0.000362978	0.00124237	2.90575
TRINITY_DN88024_c0_g1	Antenna	Thorex	127.026	0	63.5132	-10.2571	10.2571	1.36888	7.49306	6.72869e-14	8.10043e-13	12.0915	TRINITY_DN96171_c0_g1	Antenna	Thorex	0	19.2861	9.64303	5.92373	-5.92373	1.66257	-3.563	0.000366641	0.00125424	2.90162
TRINITY_DN1723_c0_g2	Antenna	Thorex	135.069	0.51644	67.7926	-7.94173	7.94173	1.06021	7.49071	6.84996e-14	8.24338e-13	12.0839	TRINITY_DN5927_c0_g1	Antenna	Thorex	0	29.818	14.909	6.54733	-6.54733	1.83907	-3.56013	0.000370669	0.0012675	2.89705
TRINITY_DN1172_c0_g1	Antenna	Thorex	166.683	0.481402	83.582	-8.75707	8.75707	1.17096	7.47851	7.51683e-14	9.03925e-13	12.0439	TRINITY_DN74248_c0_g1	Antenna	Thorex	0	20.7824	10.3912	6.02967	-6.02967	1.6937	-3.56007	0.00037076	0.00126767	2.89699
TRINITY_DN81672_c0_g1	Antenna	Thorex	134.542	0	67.271	-10.3368	10.3368	1.38523	7.46219	8.50985e-14	1.02109e-12	11.9909	TRINITY_DN35963_c0_g1	Antenna	Thorex	0	21.5656	10.7828	6.07949	-6.07949	1.70835	-3.5587	0.000372699	0.00127324	2.89509
TRINITY_DN72463_c0_g1	Antenna	Thorex	162.175	0	81.0877	-10.609	10.609	1.42228	7.45912	8.71022e-14	1.04398e-12	11.9813	TRINITY_DN1938_c2_g2	Antenna	Thorex	0	16.754	8.37702	5.71593	-5.71593	1.60745	-3.55589	0.0003767	0.00128396	2.89145
TRINITY_DN93052_c0_g1	Antenna	Thorex	162.175	0	81.0877	-10.609	10.609	1.42228	7.45912	8.71022e-14	1.04398e-12	11.9813	TRINITY_DN9284_c0_g1	Antenna	Thorex	0	20.1945	10.0973	5.98716	-5.98716	1.68576	-3.55161	0.000382877	0.00130379	2.88479
TRINITY_DN63541_c0_g1	Antenna	Thorex	152.425	0	76.2124	-10.5166	10.5166	1.40994	7.45889	8.7254e-14	1.04542e-12	11.9807	TRINITY_DN9631_c0_g1	Antenna	Thorex	0	22.3651	11.1826	6.13528	-6.13528	1.72933	-3.54777	0.000388508	0.00132035	2.87931
TRINITY_DN56483_c0_g1	Antenna	Thorex	118.158	0	59.0788	-10.1518	10.1518	1.36149	7.45639	8.8923e-14	1.06464e-12	11.9728	TRINITY_DN24643_c0_g1	Antenna	Thorex	0	16.1844	8.09218	5.66808	-5.66808	1.5983	-3.54631	0.00039066	0.00132666	2.87724
TRINITY_DN70842_c0_g1	Antenna	Thorex	118.158	0	59.0788	-10.1518	10.1518	1.36149	7.45639	8.8923e-14	1.06464e-12	11.9728	TRINITY_DN1798_c0_g1	Antenna	Thorex	11.2914	57.7759	34.5337	2.34784	-2.34784	0.662053	-3.5463	0.000390688	0.00132666	2.87724
TRINITY_DN68529_c0_g1	Antenna	Thorex	118.117	0	59.0587	-10.1501	10.1501	1.36414	7.44068	1.00168e-13	1.19533e-12	11.9225	TRINITY_DN89960_c0_g1	Antenna	Thorex	0	17.0842	8.54212	5.74886	-5.74886	1.62218	-3.5439	0.000394251	0.0013386	2.87335
TRINITY_DN76730_c0_g1	Antenna	Thorex	118.117	0	59.0587	-10.1501	10.1501	1.36414	7.44068	1.00168e-13	1.19533e-12	11.9225	TRINITY_DN31641_c0_g1	Antenna	Thorex	0	34.4856	17.2428	6.76051	-6.76051	1.90922	-3.54097	0.000398652	0.0013523	2.86893
TRINITY_DN78333_c0_g1	Antenna	Thorex	118.117	0	59.0587	-10.1501	10.1501	1.36414	7.44068	1.00168e-13	1.19533e-12	11.9225	TRINITY_DN2592_c1_g1	Antenna	Thorex	0	20.5223	10.2612	6.01356	-6.01356	1.6987	-3.5401	0.000399971	0.0013565	2.86758
TRINITY_DN96382_c0_g1	Antenna	Thorex	118.117	0	59.0587	-10.1501	10.1501	1.36414	7.44068	1.00168e-13	1.19533e-12	11.9225	TRINITY_DN11716_c0_g1	Antenna	Thorex	0	27.3973	13.6986	6.42986	-6.42986	1.81759	-3.53757	0.000403821	0.00136771	2.86401
TRINITY_DN5874_c0_g1	Antenna	Thorex	166.235	0	83.1175	-10.642	10.642	1.43045	7.4396	1.00988e-13	1.20468e-12	11.9191	TRINITY_DN27_c7_g1	Antenna	Thorex	0	19.6095	9.80477	5.94477	-5.94477	1.68288	-3.5325	0.000411651	0.00139235	2.85625
TRINITY_DN101805_c0_g1	Antenna	Thorex	133.614	0	66.8072	-10.3291	10.3291	1.38942	7.43412	1.05266e-13	1.25343e-12	11.9019	TRINITY_DN3963_c0_g1	Antenna	Thorex	3.9952	31.7616	17.8784	2.99113	-2.99113	0.847023	-3.53134	0.000413458	0.00139832	2.85439
TRINITY_DN1904_c1_g1	Antenna	Thorex	133.614	0	66.8072	-10.3291	10.3291	1.38942	7.43412	1.05266e-13	1.25343e-12	11.9019	TRINITY_DN55429_c0_g1	Antenna	Thorex	0	17.436	8.71798	5.77774	-5.77774	1.63649	-3.53058	0.000414652	0.00140091	2.85359
TRINITY_DN90804_c0_g1	Antenna	Thorex	133.614	0	66.8072	-10.3291	10.3291	1.38942	7.43412	1.05266e-13	1.25343e-12	11.9019	TRINITY_DN8960_c0_g1	Antenna	Thorex	0	23.252	11.626	6.19364	-6.19364	1.75441	-3.53032	0.000415062	0.00140172	2.85334
TRINITY_DN4156_c0_g1	Antenna	Thorex	121.019	0	60.5094	-10.1878	10.1878	1.37188	7.42614	1.11812e-13	1.32895e-12	11.8765	TRINITY_DN60199_c0_g1	Antenna	Thorex	0	30.9065	15.4533	6.59902	-6.59902	1.87124	-3.52655	0.000421008	0.00142062	2.84752
TRINITY_DN73513_c0_g1	Antenna	Thorex	121.451	0	60.7255	-10.1928	10.1928	1.37276	7.42504	1.12749e-13	1.3396e-12	11.873	TRINITY_DN97775_c0_g1	Antenna	Thorex	0	17.1561	8.57806	5.75234	-5.75234	1.63138	-3.52606	0.000421798	0.001423	2.8468
TRINITY_DN10351_c0_g1	Antenna	Thorex	157.841	0	78.9204	-10.5682	10.5682	1.42379	7.42261	1.14839e-13	1.36294e-12	11.8655	TRINITY_DN52180_c0_g1	Antenna	Thorex	0	16.7119	8.35594	5.71378	-5.71378	1.62107	-3.5247	0.000423963	0.00143001	2.84466
TRINITY_DN4138_c0_g2	Antenna	Thorex	97.6354	1.66398	49.6497	-5.86969	5.86969	0.791312	7.41766	1.19207e-13	1.41376e-12	11.8496	TRINITY_DN4789_c2_g1	Antenna	Thorex	0	18.5325	9.26626	5.8613	-5.8613	1.66324	-3.52402	0.00042506	0.00143229	2.84397
TRINITY_DN48966_c0_g1	Antenna	Thorex	124.228	0	62.1138	-10.2249	10.2249	1.37921	7.41358	1.22935e-13	1.45639e-12	11.8367	TRINITY_DN71556_c0_g1	Antenna	Thorex	0	18.5325	9.26626	5.8613	-5.8613	1.66324	-3.52402	0.00042506	0.00143229	2.84397
TRINITY_DN106408_c0_g1	Antenna	Thorex	137.494	0	68.7471	-10.3723	10.3723	1.39923	7.41286	1.23602e-13	1.46376e-12	11.8345	TRINITY_DN35562_c0_g1	Antenna	Thorex	0	21.1854	10.5927	6.05793	-6.05793	1.71915	-3.5238	0.000425412	0.00143312	2.84372
TRINITY_DN18081_c0_g1	Antenna	Thorex	166.131	0	83.0657	-10.6417	10.6417	1.43593	7.41103	1.25321e-13	1.48358e-12	11.8287	TRINITY_DN10076_c0_g1	Antenna	Thorex	0	22.5046	11.2523	6.14085	-6.14085	1.74508	-3.51896	0.000433249	0.00145279	2.8378
TRINITY_DN17497_c0_g1	Antenna	Thorex	120.923	0	60.4614	-10.1867	10.1867	1.3746	7.41064	1.25694e-13	1.48746e-12	11.8276	TRINITY_DN5664_c1_g1	Antenna	Thorex	3.03891	65.6554	34.3472	4.46645	-4.46645	1.2702	-3.51634	0.000437538	0.00146616	2.83382
TRINITY_DN6741_c0_g1	Antenna	Thorex	154.49	0	77.2452	-10.5389	10.5389	1.42281	7.40712	1.29067e-13	1.52683e-12	11.8162	TRINITY_DN49904_c0_g1	Antenna	Thorex	0	25.7728	12.8864	6.33782	-6.33782	1.80362	-3.51394	0.000441515	0.00147682	2.83067
TRINITY_DN22228_c0_g1	Antenna	Thorex	172.342	0	86.1712	-10.6939	10.6939	1.44509	7.40016	1.36021e-13	1.60735e-12	11.7939	TRINITY_DN4681_c0_g4	Antenna	Thorex	0	15.9047	7.95234	5.64111	-5.64111	1.60559	-3.51342	0.00044238	0.00147886	2.83007
TRINITY_DN6075_c0_g1	Antenna	Thorex	117.921	0	58.9607	-10.1484	10.1484	1.37173	7.39826	1.37976e-13	1.62868e-12	11.7882	TRINITY_DN75887_c0_g1	Antenna	Thorex	0	15.9047	7.95234	5.64111	-5.64111	1.60559	-3.51342	0.00044238	0.00147886	2.83007
TRINITY_DN73564_c0_g1	Antenna	Thorex	135.389	0	67.6947	-10.3501	10.3501	1.40091	7.38807	1.48973e-13	1.75723e-12	11.7552	TRINITY_DN83663_c0_g1	Antenna	Thorex	0	20.3618	10.1809	5.99598	-5.99598	1.70723	-3.51211	0.000444556	0.00148583	2.82803
TRINITY_DN7337_c0_g2	Antenna	Thorex	112.848	0	56.424	-10.0853	10.0853	1.36711	7.37709	1.61785e-13	1.90491e-12	11.7201	TRINITY_DN7393_c0_g1	Antenna	Thorex	0	16.404	8.202	5.68807	-5.68807	1.62007	-3.51099	0.000446434	0.00149181	2.82629
TRINITY_DN12659_c1_g1	Antenna	Thorex	180.987	0	90.4934	-10.7645	10.7645	1.45997	7.37312	1.66675e-13	1.96038e-12	11.7077	TRINITY_DN6719_c0_g2	Antenna	Thorex	0	22.7349	11.3674	6.15978	-6.15978	1.75555	-3.50874	0.000450233	0.00150235	2.82323
TRINITY_DN1126_c1_g1	Antenna	Thorex	114.713	0	57.3563	-10.1091	10.1091	1.37182	7.36912	1.71764e-13	2.01806e-12	11.6951	TRINITY_DN8784_c0_g1	Antenna	Thorex	0	16.1484	8.07421	5.66597	-5.66597	1.61716	-3.50365	0.000458932	0.00152966	2.81541
TRINITY_DN67812_c0_g1	Antenna	Thorex	180.497	0	90.2486	-10.7635	10.7635	1.46231	7.36062	1.83061e-13	2.14924e-12	11.6677	TRINITY_DN111195_c0_g1	Antenna	Thorex	0	15.4707	7.73537	5.6021	-5.6021	1.5998	-3.50174	0.000462225	0.00154017	2.81243
TRINITY_DN24648_c0_g1	Antenna	Thorex	109.761	0.825695	55.2934	-7.16423	7.16423	0.974302	7.35319	1.93533e-13	2.26975e-12	11.644	TRINITY_DN13362_c1_g1	Antenna	Thorex	0	15.9508	7.97539	5.6451	-5.6451	1.61256	-3.5007	0.000464032	0.00154588	2.81083
TRINITY_DN85038_c0_g1	Antenna	Thorex	154.687	0	77.3436	-10.5408	10.5408	1.434	7.3506	1.97321e-13	2.31252e-12	11.6359	TRINITY_DN9414_c1_g1	Antenna	Thorex	0	38.0958	19.0479	6.90234	-6.90234	1.97191	-3.50033	0.000464681	0.00154772	2.81031
TRINITY_DN12270_c0_g1	Antenna	Thorex	114.624	0	57.3122	-10.1069	10.1069	1.37633	7.34334	2.08326e-13	2.43538e-12	11.6134	TRINITY_DN25903_c0_g2	Antenna	Thorex	0	19.4328	9.71641	5.92907	-5.92907	1.69493	-3.49811	0.00046856	0.00156017	2.80683
TRINITY_DN79078_c0_g1	Antenna	Thorex	114.624	0	57.3122	-10.1069	10.1069	1.37633	7.34334	2.08326e-13	2.43538e-12	11.6134	TRINITY_DN9957_c0_g3	Antenna	Thorex	0.502156	22.4397	11.4709	5.17734	-5.17734	1.48101	-3.49583	0.00047259	0.00157071	2.8039
TRINITY_DN82270_c0_g1	Antenna	Thorex	114.624	0	57.3122	-10.1069	10.1069	1.37633	7.34334	2.08326e-13	2.43538e-12	11.6134	TRINITY_DN28570_c0_g1	Antenna	Thorex	0	18.5427	9.27136	5.86752	-5.86752	1.67863	-3.49543	0.000473303	0.00157292	2.80329
TRINITY_DN105948_c0_g1	Antenna	Thorex	131.783	0	65.8916	-10.3078	10.3078	1.40464	7.33839	2.16185e-13	2.52635e-12	11.5975	TRINITY_DN4610_c0_g1	Antenna	Thorex	0	19.1043	9.55216	5.90697	-5.90697	1.69119	-3.49278	0.000478022	0.0015865	2.79956
TRINITY_DN111060_c0_g1	Antenna	Thorex	114.074	0	57.0371	-10.0999	10.0999	1.37869	7.32576	2.37551e-13	2.77011e-12	11.5575	TRINITY_DN17437_c0_g1	Antenna	Thorex	0	20.2009	10.1004	5.98449	-5.98449	1.71437	-3.49078	0.000481618	0.00159747	2.79657
TRINITY_DN12484_c0_g1	Antenna	Thorex	146.257	0	73.1284	-10.4607	10.4607	1.42826	7.32405	2.406e-13	2.80465e-12	11.5521	TRINITY_DN3011_c0_g2	Antenna	Thorex	0	17.1429	8.57147	5.75401	-5.75401	1.64869	-3.49004	0.000482943	0.0016017	2.79542
TRINITY_DN102596_c0_g1	Antenna	Thorex	153.307	0	76.6535	-10.5254	10.5254	1.43856	7.31661	2.54321e-13	2.96039e-12	11.5287	TRINITY_DN97209_c0_g1	Antenna	Thorex	0	16.1633	8.08164	5.66696	-5.66696	1.62389	-3.48974	0.000483489	0.00160335	2.79497
TRINITY_DN3602_c0_g1	Antenna	Thorex	107.727	0.654918	54.1907	-7.22752	7.22752	0.988036	7.31503	2.57317e-13	2.99419e-12	11.5237	TRINITY_DN50881_c0_g1	Antenna	Thorex	0	28.3367	14.1683	6.47426	-6.47426	1.85604	-3.48822	0.000486255	0.00160863	2.79354
TRINITY_DN35090_c0_g1	Antenna	Thorex	139.367	0	69.6833	-10.3912	10.3912	1.42221	7.30635	2.74502e-13	3.18962e-12	11.4963	TRINITY_DN25892_c0_g1	Antenna	Thorex	0	15.4163	7.70815	5.5998	-5.5998	1.60552	-3.48783	0.000486956	0.0016106	2.79301
TRINITY_DN10747_c0_g1	Antenna	Thorex	128.873	15.9423	72.4076	-3.02124	3.02124	0.413809	7.30105	2.8554e-13	3.31435e-12	11.4796	TRINITY_DN15658_c0_g2	Antenna	Thorex	0	16.3623	8.18113	5.68124	-5.68124	1.62928	-3.48696	0.000488536	0.00161566	2.79165
TRINITY_DN104965_c0_g1	Antenna	Thorex	138.905	0	69.4523	-10.3869	10.3869	1.4227	7.30087	2.85911e-13	3.31748e-12	11.4792	TRINITY_DN4576_c0_g1	Antenna	Thorex	14.2343	66.637	40.4356	2.22381	-2.22381	0.637769	-3.48686	0.000488731	0.00161615	2.79152
TRINITY_DN31207_c0_g1	Antenna	Thorex	114.742	0	57.3712	-10.1086	10.1086	1.38512	7.29796	2.92154e-13	3.38512e-12	11.4704	TRINITY_DN12229_c1_g1	Antenna	Thorex	0	20.3379	10.169	6.00089	-6.00089	1.7212	-3.48646	0.00048946	0.00161839	2.79092
TRINITY_DN73961_c0_g1	Antenna	Thorex	112.878	0	56.4389	-10.0847	10.0847	1.38275	7.29323	3.02604e-13	3.49877e-12	11.4561	TRINITY_DN24067_c0_g1	Antenna	Thorex	0	15.3098	7.65491	5.58689	-5.58689	1.60293	-3.48543	0.000491348	0.00162414	2.78938
TRINITY_DN83734_c0_g1	Antenna	Thorex	112.878	0	56.4389	-10.0847	10.0847	1.38275	7.29323	3.02604e-13	3.49877e-12	11.4561	TRINITY_DN48350_c0_g1	Antenna	Thorex	0	16.0024	8.00118	5.65245	-5.65245	1.62296	-3.4828	0.000496203	0.0016387	2.7855
TRINITY_DN84777_c0_g1	Antenna	Thorex	112.878	0	56.4389	-10.0847	10.0847	1.38275	7.29323	3.02604e-13	3.49877e-12	11.4561	TRINITY_DN64710_c0_g1	Antenna	Thorex	0	20.6586	10.3293	6.01695	-6.01695	1.72799	-3.48206	0.00049758	0.00164226	2.78456
TRINITY_DN89261_c0_g1	Antenna	Thorex	112.878	0	56.4389	-10.0847	10.0847	1.38275	7.29323	3.02604e-13	3.49877e-12	11.4561	TRINITY_DN9065_c0_g1	Antenna	Thorex	0	15.9884	7.9942	5.6498	-5.6498	1.6226	-3.48194	0.000497799	0.00164281	2.78441
TRINITY_DN8048_c0_g1	Antenna	Thorex	128.777	0.482771	64.6298	-7.89894	7.89894	1.08328	7.2917	3.06073e-13	3.53637e-12	11.4514	TRINITY_DN4295_c2_g1	Antenna	Thorex	0	16.8211	8.41055	5.72664	-5.72664	1.645	-3.48124	0.000499101	0.00164661	2.78341
TRINITY_DN5926_c0_g1	Antenna	Thorex	149.946	0	74.9729	-10.4962	10.4962	1.43966	7.29073	3.08269e-13	3.5605e-12	11.4485	TRINITY_DN47128_c0_g2	Antenna	Thorex	0	18.5848	9.29242	5.8651	-5.8651	1.68762	-3.47536	0.000510164	0.00168023	2.77463
TRINITY_DN102757_c0_g1	Antenna	Thorex	130.037	0	65.0183	-10.2885	10.2885	1.41129	7.29014	3.09625e-13	3.57489e-12	11.4467	TRINITY_DN33706_c0_g1	Antenna	Thorex	0	15.2554	7.62769	5.58458	-5.58458	1.60768	-3.4737	0.00051334	0.00168984	2.77215
TRINITY_DN34870_c0_g1	Antenna	Thorex	121.61	1.8375	61.724	-5.96907	5.96907	0.818889	7.28922	3.11749e-13	3.59815e-12	11.4439	TRINITY_DN90323_c0_g1	Antenna	Thorex	0	15.2554	7.62769	5.58458	-5.58458	1.60768	-3.4737	0.00051334	0.00168984	2.77215
TRINITY_DN20894_c0_g1	Antenna	Thorex	121.355	9.60852	65.4817	-3.65157	3.65157	0.501013	7.28837	3.13734e-13	3.61977e-12	11.4413	TRINITY_DN47481_c0_g1	Antenna	Thorex	0	28.4311	14.2155	6.48259	-6.48259	1.86681	-3.47256	0.000515528	0.00169687	2.77035
TRINITY_DN9741_c0_g2	Antenna	Thorex	118.534	0	59.2669	-10.1572	10.1572	1.39655	7.2731	3.51337e-13	4.04649e-12	11.3929	TRINITY_DN17701_c0_g4	Antenna	Thorex	0	18.0824	9.0412	5.83116	-5.83116	1.68142	-3.46799	0.000524374	0.00172379	2.76352
TRINITY_DN108015_c0_g1	Antenna	Thorex	187.19	0	93.5952	-10.8132	10.8132	1.48709	7.27141	3.5575e-13	4.09588e-12	11.3877	TRINITY_DN498_c3_g2	Antenna	Thorex	0	21.5043	10.7521	6.0809	-6.0809	1.75452	-3.46584	0.000528578	0.00173385	2.76099
TRINITY_DN53803_c0_g1	Antenna	Thorex	192.217	0	96.1085	-10.8543	10.8543	1.49313	7.26948	3.60866e-13	4.15333e-12	11.3816	TRINITY_DN695_c7_g1	Antenna	Thorex	0	16.6985	8.34926	5.71427	-5.71427	1.64904	-3.4652	0.000529835	0.00173628	2.76038
TRINITY_DN71428_c0_g1	Antenna	Thorex	127.22	0	63.6098	-10.2563	10.2563	1.41111	7.26824	3.64203e-13	4.18878e-12	11.3779	TRINITY_DN3872_c1_g1	Antenna	Thorex	0	17.6298	8.81489	5.79054	-5.79054	1.67138	-3.46453	0.000531164	0.00174011	2.75942
TRINITY_DN54289_c0_g1	Antenna	Thorex	124.797	0	62.3987	-10.2293	10.2293	1.40775	7.26642	3.69146e-13	4.24414e-12	11.3722	TRINITY_DN44772_c0_g1	Antenna	Thorex	0	19.3686	9.68428	5.93022	-5.93022	1.71234	-3.46322	0.000533745	0.00174751	2.75758
TRINITY_DN4970_c0_g1	Antenna	Thorex	118.556	0	59.2779	-10.1577	10.1577	1.39897	7.26086	3.84647e-13	4.4177e-12	11.3548	TRINITY_DN856_c3_g1	Antenna	Thorex	0	16.3941	8.19707	5.68786	-5.68786	1.64358	-3.46066	0.000538854	0.00176301	2.75375
TRINITY_DN12058_c0_g2	Antenna	Thorex	125.978	0.482771	63.2304	-7.86741	7.86741	1.08443	7.25491	4.01937e-13	4.61304e-12	11.336	TRINITY_DN12191_c0_g3	Antenna	Thorex	0	17.6571	8.82854	5.79191	-5.79191	1.67448	-3.45893	0.000542319	0.00177399	2.75105
TRINITY_DN88467_c0_g1	Antenna	Thorex	114.336	0	57.1681	-10.1034	10.1034	1.39299	7.25305	4.07496e-13	4.67521e-12	11.3302	TRINITY_DN34001_c0_g2	Antenna	Thorex	0	24.7303	12.3652	6.2825	-6.2825	1.81704	-3.45755	0.000545107	0.0017808	2.74939
TRINITY_DN64112_c0_g1	Antenna	Thorex	132.448	5.92093	69.1844	-4.51207	4.51207	0.623315	7.23882	4.52617e-13	5.18923e-12	11.2849	TRINITY_DN1505_c0_g3	Antenna	Thorex	1.05233	23.7359	12.3941	4.39777	-4.39777	1.27244	-3.45617	0.000547906	0.0017894	2.74729
TRINITY_DN5759_c0_g1	Antenna	Thorex	113.358	0	56.6789	-10.0907	10.0907	1.39623	7.22707	4.93541e-13	5.65446e-12	11.2476	TRINITY_DN7413_c0_g1	Antenna	Thorex	0	16.2808	8.14042	5.67897	-5.67897	1.64357	-3.45527	0.000549742	0.00179486	2.74597
TRINITY_DN43748_c0_g1	Antenna	Thorex	132.7	0	66.3498	-10.3174	10.3174	1.42839	7.2231	5.0814e-13	5.81156e-12	11.2357	TRINITY_DN4883_c0_g1	Antenna	Thorex	0	14.7264	7.36318	5.53273	-5.53273	1.60242	-3.45273	0.000554939	0.00181038	2.74223
TRINITY_DN10324_c1_g2	Antenna	Thorex	114.31	0	57.1552	-10.1036	10.1036	1.40065	7.21349	5.4534e-13	6.23047e-12	11.2055	TRINITY_DN6055_c0_g1	Antenna	Thorex	0	19.0105	9.50523	5.90301	-5.90301	1.7117	-3.44863	0.000563435	0.00183627	2.73606
TRINITY_DN33269_c0_g1	Antenna	Thorex	84.0395	2.05438	43.0469	-5.36141	5.36141	0.744526	7.2011	5.97288e-13	6.81445e-12	11.1666	TRINITY_DN6458_c1_g1	Antenna	Thorex	0	23.6847	11.8423	6.21765	-6.21765	1.803	-3.44851	0.000563694	0.00183693	2.73591
TRINITY_DN9574_c0_g2	Antenna	Thorex	99.5661	1.09021	50.3282	-6.49263	6.49263	0.901997	7.19806	6.10751e-13	6.96078e-12	11.1573	TRINITY_DN28673_c0_g1	Antenna	Thorex	0	61.0219	30.511	7.58219	-7.58219	2.19969	-3.44693	0.000566992	0.00184401	2.73424
TRINITY_DN100565_c0_g1	Antenna	Thorex	137.781	0	68.8903	-10.371	10.371	1.44109	7.19662	6.17253e-13	7.02998e-12	11.153	TRINITY_DN8964_c0_g1	Antenna	Thorex	0	17.5905	8.79526	5.79006	-5.79006	1.67982	-3.44684	0.000567184	0.00184445	2.73413
TRINITY_DN101473_c0_g1	Antenna	Thorex	109.385	0	54.6924	-10.0394	10.0394	1.39623	7.19039	6.46086e-13	7.34048e-12	11.1343	TRINITY_DN81536_c0_g1	Antenna	Thorex	10.217	62.5397	36.3784	2.63865	-2.63865	0.765554	-3.44672	0.00056743	0.00184507	2.73399
TRINITY_DN101496_c0_g1	Antenna	Thorex	109.385	0	54.6924	-10.0394	10.0394	1.39623	7.19039	6.46086e-13	7.34048e-12	11.1343	TRINITY_DN89537_c0_g1	Antenna	Thorex	0	14.6228	7.31138	5.52213	-5.52213	1.60261	-3.4457	0.000569582	0.00185151	2.73247
TRINITY_DN101682_c0_g1	Antenna	Thorex	109.385	0	54.6924	-10.0394	10.0394	1.39623	7.19039	6.46086e-13	7.34048e-12	11.1343	TRINITY_DN44042_c0_g1	Antenna	Thorex	0	14.816	7.40799	5.5402	-5.5402	1.60792	-3.44557	0.000569855	0.00185221	2.73231
TRINITY_DN72190_c0_g1	Antenna	Thorex	109.385	0	54.6924	-10.0394	10.0394	1.39623	7.19039	6.46086e-13	7.34048e-12	11.1343	TRINITY_DN3860_c0_g1	Antenna	Thorex	16.579	70.5284	43.5537	2.08971	-2.08971	0.606905	-3.44322	0.000574831	0.00186746	2.72875
TRINITY_DN97806_c0_g1	Antenna	Thorex	109.385	0	54.6924	-10.0394	10.0394	1.39623	7.19039	6.46086e-13	7.34048e-12	11.1343	TRINITY_DN20305_c0_g1	Antenna	Thorex	0	17.7591	8.87957	5.79947	-5.79947	1.68488	-3.44206	0.000577298	0.0018738	2.72728
TRINITY_DN98111_c0_g1	Antenna	Thorex	109.385	0	54.6924	-10.0394	10.0394	1.39623	7.19039	6.46086e-13	7.34048e-12	11.1343	TRINITY_DN2575_c0_g2	Antenna	Thorex	3.15698	36.8811	20.019	3.48029	-3.48029	1.01154	-3.4406	0.000580429	0.00188101	2.72561
TRINITY_DN20445_c0_g1	Antenna	Thorex	112.69	0	56.3448	-10.0819	10.0819	1.40242	7.18896	6.52886e-13	7.41516e-12	11.1299	TRINITY_DN29244_c0_g1	Antenna	Thorex	0	18.1385	9.06926	5.83542	-5.83542	1.69623	-3.44024	0.000581208	0.00188294	2.72516
TRINITY_DN88173_c0_g1	Antenna	Thorex	115.233	0	57.6164	-10.1164	10.1164	1.40882	7.18075	6.9329e-13	7.86586e-12	11.1043	TRINITY_DN6514_c0_g1	Antenna	Thorex	15.0245	63.9098	39.4672	2.09517	-2.09517	0.609395	-3.43812	0.000585763	0.00189676	2.72199
TRINITY_DN13258_c0_g1	Antenna	Thorex	107.557	4.7972	56.1769	-4.50755	4.50755	0.627938	7.17834	7.05641e-13	8.00321e-12	11.0967	TRINITY_DN60221_c0_g1	Antenna	Thorex	0	17.1555	8.57775	5.74981	-5.74981	1.67271	-3.43742	0.00058728	0.00190036	2.72117
TRINITY_DN108100_c0_g1	Antenna	Thorex	144.544	0	72.272	-10.4429	10.4429	1.45482	7.17816	7.06571e-13	8.01099e-12	11.0963	TRINITY_DN4681_c0_g1	Antenna	Thorex	0	14.5416	7.27081	5.51359	-5.51359	1.60485	-3.43559	0.000591266	0.00190872	2.71926
TRINITY_DN68918_c0_g1	Antenna	Thorex	152.337	0	76.1683	-10.5158	10.5158	1.46545	7.17582	7.18774e-13	8.1437e-12	11.0892	TRINITY_DN72484_c0_g1	Antenna	Thorex	0	17.6186	8.80928	5.78969	-5.78969	1.68629	-3.43338	0.000596104	0.00192282	2.71606
TRINITY_DN5305_c0_g1	Antenna	Thorex	120.06	0	60.0299	-10.1733	10.1733	1.41812	7.17382	7.29348e-13	8.25779e-12	11.0831	TRINITY_DN6890_c0_g2	Antenna	Thorex	0	15.7982	7.89911	5.63619	-5.63619	1.64495	-3.42636	0.000611739	0.0019686	2.70584
TRINITY_DN103160_c0_g1	Antenna	Thorex	169.03	0	84.5148	-10.6699	10.6699	1.4886	7.16777	7.62299e-13	8.62191e-12	11.0644	TRINITY_DN107950_c0_g1	Antenna	Thorex	0	34.2861	17.143	6.74904	-6.74904	1.96999	-3.42592	0.000612719	0.0019712	2.70527
TRINITY_DN21342_c0_g1	Antenna	Thorex	132.088	0	66.0441	-10.314	10.314	1.43951	7.16493	7.78254e-13	8.79628e-12	11.0557	TRINITY_DN3531_c0_g1	Antenna	Thorex	0	20.4747	10.2373	6.00602	-6.00602	1.75331	-3.42552	0.000613616	0.00197367	2.70473
TRINITY_DN3213_c0_g1	Antenna	Thorex	136.579	12.5197	74.5494	-3.44952	3.44952	0.481825	7.15929	8.10971e-13	9.15974e-12	11.0381	TRINITY_DN93967_c0_g1	Antenna	Thorex	0	15.5225	7.76124	5.61052	-5.61052	1.63886	-3.42342	0.000618393	0.00198747	2.7017
TRINITY_DN34183_c0_g1	Antenna	Thorex	166.995	0	83.4973	-10.6506	10.6506	1.48828	7.15635	8.28527e-13	9.3548e-12	11.029	TRINITY_DN8816_c0_g1	Antenna	Thorex	0	18.4374	9.21871	5.853	-5.853	1.70999	-3.42283	0.000619719	0.00199095	2.70094
TRINITY_DN5222_c0_g2	Antenna	Thorex	109.027	0	54.5133	-10.0346	10.0346	1.40234	7.15558	8.33174e-13	9.40403e-12	11.0267	TRINITY_DN35346_c0_g1	Antenna	Thorex	0	16.4083	8.20413	5.69094	-5.69094	1.66326	-3.42155	0.000622653	0.00199998	2.69897
TRINITY_DN11752_c0_g2	Antenna	Thorex	141.786	0	70.893	-10.4135	10.4135	1.45587	7.15276	8.50497e-13	9.59294e-12	11.018	TRINITY_DN17238_c0_g1	Antenna	Thorex	0	24.2619	12.131	6.2537	-6.2537	1.82835	-3.4204	0.000625282	0.00200744	2.69736
TRINITY_DN2974_c0_g1	Antenna	Thorex	88.8767	1.46939	45.173	-5.9107	5.9107	0.827419	7.14354	9.09545e-13	1.02272e-11	10.9902	TRINITY_DN52444_c0_g1	Antenna	Thorex	1.10034	28.3946	14.7475	4.64438	-4.64438	1.35825	-3.4194	0.000627594	0.00201427	2.69588
TRINITY_DN68146_c0_g1	Antenna	Thorex	121.079	0	60.5393	-10.187	10.187	1.42742	7.13661	9.56585e-13	1.07488e-11	10.9686	TRINITY_DN4499_c0_g5	Antenna	Thorex	0	14.5556	7.27779	5.51669	-5.51669	1.61594	-3.41393	0.000640339	0.00204714	2.68885
TRINITY_DN37431_c0_g1	Antenna	Thorex	134.095	0	67.0477	-10.3319	10.3319	1.45028	7.12406	1.04792e-12	1.17549e-11	10.9298	TRINITY_DN49062_c0_g1	Antenna	Thorex	0	15.9579	7.97897	5.65076	-5.65076	1.65579	-3.41272	0.000643177	0.00205521	2.68714
TRINITY_DN83215_c0_g1	Antenna	Thorex	134.095	0	67.0477	-10.3319	10.3319	1.45028	7.12406	1.04792e-12	1.17549e-11	10.9298	TRINITY_DN46411_c0_g1	Antenna	Thorex	0.694195	20.3397	10.5169	5.03802	-5.03802	1.47767	-3.40944	0.000650964	0.00207351	2.68329
TRINITY_DN52283_c0_g1	Antenna	Thorex	110.256	0	55.1278	-10.0531	10.0531	1.41289	7.1153	1.11671e-12	1.25094e-11	10.9028	TRINITY_DN398_c4_g1	Antenna	Thorex	7.51029	68.0359	37.7731	3.15052	-3.15052	0.924074	-3.40938	0.000651096	0.00207351	2.68329
TRINITY_DN906_c2_g1	Antenna	Thorex	161.644	19.1697	90.4069	-3.0631	3.0631	0.430647	7.11278	1.13729e-12	1.27355e-11	10.895	TRINITY_DN103336_c0_g1	Antenna	Thorex	0	15.1067	7.55337	5.56927	-5.56927	1.63505	-3.40618	0.000658798	0.00209551	2.67871
TRINITY_DN4763_c0_g2	Antenna	Thorex	740.492	29.3046	384.898	-4.65686	4.65686	0.655194	7.10761	1.18067e-12	1.32168e-11	10.8789	TRINITY_DN339_c0_g3	Antenna	Thorex	0	15.1067	7.55337	5.56927	-5.56927	1.63505	-3.40618	0.000658798	0.00209551	2.67871
TRINITY_DN39801_c0_g1	Antenna	Thorex	106.172	0	53.086	-9.99748	9.99748	1.40665	7.1073	1.18335e-12	1.32422e-11	10.878	TRINITY_DN24853_c0_g1	Antenna	Thorex	0	16.9334	8.46672	5.73074	-5.73074	1.68324	-3.40459	0.00066263	0.00210668	2.6764
TRINITY_DN103759_c0_g1	Antenna	Thorex	88.6627	4.43062	46.5466	-4.31914	4.31914	0.609004	7.09214	1.32056e-12	1.47575e-11	10.831	TRINITY_DN77731_c0_g1	Antenna	Thorex	0	15.7858	7.89289	5.63511	-5.63511	1.65567	-3.40353	0.00066521	0.00211467	2.67476
TRINITY_DN29042_c0_g1	Antenna	Thorex	145.862	0	72.9308	-10.4555	10.4555	1.47429	7.09188	1.323e-12	1.47797e-11	10.8303	TRINITY_DN4538_c1_g1	Antenna	Thorex	0	18.3053	9.15267	5.84727	-5.84727	1.7182	-3.40313	0.000666186	0.00211696	2.67429
TRINITY_DN112534_c0_g1	Antenna	Thorex	105.892	0	52.9459	-9.99265	9.99265	1.41049	7.0845	1.39547e-12	1.55469e-11	10.8084	TRINITY_DN8609_c0_g1	Antenna	Thorex	13.0379	63.6112	38.3246	2.28406	-2.28406	0.671188	-3.40301	0.000666482	0.00211748	2.67418
TRINITY_DN16427_c0_g2	Antenna	Thorex	105.892	0	52.9459	-9.99265	9.99265	1.41049	7.0845	1.39547e-12	1.55469e-11	10.8084	TRINITY_DN3688_c1_g1	Antenna	Thorex	0	16.9834	8.49168	5.73524	-5.73524	1.68579	-3.40212	0.000668664	0.0021238	2.67289
TRINITY_DN16736_c4_g1	Antenna	Thorex	105.892	0	52.9459	-9.99265	9.99265	1.41049	7.0845	1.39547e-12	1.55469e-11	10.8084	TRINITY_DN1470_c0_g1	Antenna	Thorex	8.73262	45.5239	27.1283	2.39554	-2.39554	0.704159	-3.40198	0.000668996	0.00212465	2.67271
TRINITY_DN77800_c0_g1	Antenna	Thorex	105.892	0	52.9459	-9.99265	9.99265	1.41049	7.0845	1.39547e-12	1.55469e-11	10.8084	TRINITY_DN507_c1_g1	Antenna	Thorex	0	21.9144	10.9572	6.10757	-6.10757	1.79597	-3.4007	0.00067214	0.00213348	2.67091
TRINITY_DN78217_c0_g1	Antenna	Thorex	105.892	0	52.9459	-9.99265	9.99265	1.41049	7.0845	1.39547e-12	1.55469e-11	10.8084	TRINITY_DN12639_c0_g2	Antenna	Thorex	0	15.5173	7.75866	5.60877	-5.60877	1.64931	-3.40069	0.00067217	0.00213348	2.67091
TRINITY_DN10583_c0_g1	Antenna	Thorex	121.208	0	60.604	-10.1872	10.1872	1.43799	7.08431	1.39742e-12	1.55633e-11	10.8079	TRINITY_DN1487_c0_g2	Antenna	Thorex	0	15.6643	7.83214	5.62109	-5.62109	1.65321	-3.40011	0.000673581	0.00213755	2.67008
TRINITY_DN95968_c0_g1	Antenna	Thorex	118.782	0	59.391	-10.1593	10.1593	1.43531	7.07817	1.46071e-12	1.62516e-11	10.7891	TRINITY_DN89365_c0_g1	Antenna	Thorex	0	15.6643	7.83214	5.62109	-5.62109	1.65321	-3.40011	0.000673581	0.00213755	2.67008
TRINITY_DN5443_c0_g1	Antenna	Thorex	168.774	1.03288	84.9036	-7.28722	7.28722	1.02997	7.07515	1.49289e-12	1.65983e-11	10.7799	TRINITY_DN5916_c0_g1	Antenna	Thorex	15.5267	63.6761	39.6014	2.03918	-2.03918	0.60026	-3.39716	0.0006809	0.00215752	2.66604
TRINITY_DN11316_c0_g1	Antenna	Thorex	155.863	0	77.9313	-10.5501	10.5501	1.49224	7.06998	1.5496e-12	1.72169e-11	10.764	TRINITY_DN10791_c0_g1	Antenna	Thorex	0	14.5095	7.25473	5.51235	-5.51235	1.62391	-3.39449	0.000687572	0.00217583	2.66238
TRINITY_DN81584_c0_g1	Antenna	Thorex	103.879	0	51.9396	-9.96539	9.96539	1.41013	7.06702	1.58296e-12	1.75758e-11	10.7551	TRINITY_DN13218_c0_g1	Antenna	Thorex	0	15.7297	7.86484	5.63011	-5.63011	1.6598	-3.39204	0.000693746	0.0021943	2.6587
TRINITY_DN60828_c0_g1	Antenna	Thorex	120.012	0	60.0058	-10.1729	10.1729	1.4398	7.06548	1.6006e-12	1.77657e-11	10.7504	TRINITY_DN60383_c0_g2	Antenna	Thorex	0	26.5251	13.2625	6.37816	-6.37816	1.88167	-3.38964	0.000699855	0.00220595	2.6564
TRINITY_DN55407_c0_g1	Antenna	Thorex	106.452	0	53.2262	-10.0024	10.0024	1.41572	7.06523	1.60348e-12	1.77916e-11	10.7498	TRINITY_DN17357_c0_g1	Antenna	Thorex	0	33.7317	16.8659	6.72924	-6.72924	1.98728	-3.38616	0.000708793	0.00223218	2.65127
TRINITY_DN2911_c0_g1	Antenna	Thorex	109.905	5.33472	57.6199	-4.39656	4.39656	0.622418	7.06368	1.62151e-12	1.79795e-11	10.7452	TRINITY_DN6657_c0_g1	Antenna	Thorex	0	19.8778	9.93891	5.96143	-5.96143	1.76074	-3.38574	0.000709859	0.00223511	2.6507
TRINITY_DN83528_c0_g1	Antenna	Thorex	138.759	0	69.3794	-10.3816	10.3816	1.47016	7.06157	1.64633e-12	1.82485e-11	10.7388	TRINITY_DN7760_c0_g1	Antenna	Thorex	0	15.2929	7.64643	5.58839	-5.58839	1.65096	-3.38493	0.000711964	0.00224131	2.6495
TRINITY_DN13908_c0_g1	Antenna	Thorex	114.905	0	57.4524	-10.1116	10.1116	1.43194	7.06148	1.64733e-12	1.82534e-11	10.7387	TRINITY_DN22012_c0_g1	Antenna	Thorex	0	16.8558	8.42791	5.72857	-5.72857	1.69267	-3.38434	0.000713493	0.00224353	2.64907
TRINITY_DN101400_c0_g1	Antenna	Thorex	110.735	0	55.3677	-10.0589	10.0589	1.42569	7.05552	1.7196e-12	1.90349e-11	10.7204	TRINITY_DN5389_c0_g1	Antenna	Thorex	0	17.5473	8.77365	5.78806	-5.78806	1.71141	-3.38205	0.000719477	0.00226061	2.64577
TRINITY_DN95543_c0_g1	Antenna	Thorex	110.735	0	55.3677	-10.0589	10.0589	1.42569	7.05552	1.7196e-12	1.90349e-11	10.7204	TRINITY_DN66552_c0_g1	Antenna	Thorex	0	14.6887	7.34437	5.52759	-5.52759	1.63569	-3.37936	0.000726558	0.00228111	2.64185
TRINITY_DN85437_c0_g1	Antenna	Thorex	126.586	0	63.2932	-10.2526	10.2526	1.45545	7.04425	1.8646e-12	2.0619e-11	10.6857	TRINITY_DN18902_c0_g2	Antenna	Thorex	0	14.3485	7.17427	5.49618	-5.49618	1.62666	-3.37882	0.000727986	0.00228537	2.64104
TRINITY_DN94282_c0_g1	Antenna	Thorex	133.914	0	66.9571	-10.3314	10.3314	1.46689	7.04306	1.88061e-12	2.0782e-11	10.6823	TRINITY_DN90395_c0_g1	Antenna	Thorex	0	20.381	10.1905	6.00187	-6.00187	1.77637	-3.37873	0.000728228	0.00228591	2.64094
TRINITY_DN8342_c0_g4	Antenna	Thorex	112.932	0	56.4662	-10.0879	10.0879	1.43388	7.03542	1.98664e-12	2.19463e-11	10.6586	TRINITY_DN3363_c0_g1	Antenna	Thorex	12.2477	62.0418	37.1448	2.32776	-2.32776	0.68914	-3.37778	0.00073074	0.00229336	2.63953
TRINITY_DN13361_c0_g1	Antenna	Thorex	118.5	0	59.2501	-10.1577	10.1577	1.44429	7.03304	2.02086e-12	2.23168e-11	10.6514	TRINITY_DN37473_c0_g1	Antenna	Thorex	0	22.8946	11.4473	6.16979	-6.16979	1.82677	-3.37743	0.00073167	0.00229535	2.63915
TRINITY_DN64605_c0_g1	Antenna	Thorex	104.145	0	52.0726	-9.96868	9.96868	1.41789	7.03065	2.05581e-12	2.26568e-11	10.6448	TRINITY_DN44103_c0_g1	Antenna	Thorex	0	17.904	8.95202	5.81689	-5.81689	1.72345	-3.37515	0.000737755	0.00230982	2.63642
TRINITY_DN73064_c0_g1	Antenna	Thorex	104.145	0	52.0726	-9.96868	9.96868	1.41789	7.03065	2.05581e-12	2.26568e-11	10.6448	TRINITY_DN5898_c1_g1	Antenna	Thorex	0	17.8882	8.94411	5.8123	-5.8123	1.72212	-3.37508	0.000737954	0.00230982	2.63642
TRINITY_DN77673_c0_g1	Antenna	Thorex	104.145	0	52.0726	-9.96868	9.96868	1.41789	7.03065	2.05581e-12	2.26568e-11	10.6448	TRINITY_DN7205_c0_g1	Antenna	Thorex	0	14.4703	7.23516	5.50517	-5.50517	1.63128	-3.37475	0.000738816	0.00231161	2.63609
TRINITY_DN83779_c0_g1	Antenna	Thorex	104.145	0	52.0726	-9.96868	9.96868	1.41789	7.03065	2.05581e-12	2.26568e-11	10.6448	TRINITY_DN2757_c0_g3	Antenna	Thorex	15.1426	69.7371	42.4399	2.19338	-2.19338	0.649978	-3.37455	0.000739357	0.00231286	2.63585
TRINITY_DN91130_c0_g1	Antenna	Thorex	104.145	0	52.0726	-9.96868	9.96868	1.41789	7.03065	2.05581e-12	2.26568e-11	10.6448	TRINITY_DN82242_c0_g1	Antenna	Thorex	0	19.0559	9.52796	5.90055	-5.90055	1.74942	-3.37286	0.000743908	0.00232665	2.63327
TRINITY_DN4299_c0_g1	Antenna	Thorex	129.671	0.688587	65.1798	-7.47881	7.47881	1.06478	7.0238	2.1592e-12	2.37803e-11	10.6238	TRINITY_DN4545_c0_g2	Antenna	Thorex	9.03881	796.487	402.763	6.44752	-6.44752	1.91223	-3.37172	0.000746999	0.00233346	2.632
TRINITY_DN101603_c0_g1	Antenna	Thorex	116.485	0	58.2426	-10.1312	10.1312	1.44357	7.01814	2.24838e-12	2.47542e-11	10.6064	TRINITY_DN1321_c2_g5	Antenna	Thorex	22.0068	95.5073	58.757	2.10312	-2.10312	0.623789	-3.37152	0.000747538	0.00233488	2.63174
TRINITY_DN40126_c0_g1	Antenna	Thorex	131.425	0	65.7127	-10.3043	10.3043	1.46992	7.01012	2.3811e-12	2.61801e-11	10.582	TRINITY_DN85626_c0_g1	Antenna	Thorex	0	15.5034	7.75168	5.60611	-5.60611	1.66394	-3.36918	0.000753925	0.00235232	2.6285
TRINITY_DN105946_c0_g1	Antenna	Thorex	906.402	36.974	471.688	-4.62338	4.62338	0.66031	7.00183	2.52646e-12	2.77597e-11	10.5566	TRINITY_DN56667_c0_g1	Antenna	Thorex	0	16.8232	8.4116	5.72459	-5.72459	1.69934	-3.36871	0.000755206	0.00235591	2.62784
TRINITY_DN7910_c0_g1	Antenna	Thorex	127.193	0.321847	63.7572	-8.45119	8.45119	1.20703	7.00163	2.53008e-12	2.77901e-11	10.5561	TRINITY_DN3595_c0_g1	Antenna	Thorex	0	18.1591	9.07955	5.8305	-5.8305	1.73123	-3.36784	0.000757589	0.00236311	2.62652
TRINITY_DN20451_c0_g1	Antenna	Thorex	117.069	0	58.5344	-10.1371	10.1371	1.44996	6.99126	2.72421e-12	2.99023e-11	10.5243	TRINITY_DN14307_c0_g1	Antenna	Thorex	0	16.3962	8.19812	5.68587	-5.68587	1.68887	-3.36667	0.000760821	0.00237116	2.62504
TRINITY_DN105608_c0_g1	Antenna	Thorex	107.985	0	53.9923	-10.0226	10.0226	1.43482	6.98526	2.84328e-12	3.11571e-11	10.5064	TRINITY_DN95219_c0_g1	Antenna	Thorex	0	17.6154	8.80769	5.79131	-5.79131	1.7204	-3.36627	0.000761935	0.00237441	2.62445
TRINITY_DN25433_c0_g1	Antenna	Thorex	107.985	0	53.9923	-10.0226	10.0226	1.43482	6.98526	2.84328e-12	3.11571e-11	10.5064	TRINITY_DN5639_c0_g1	Antenna	Thorex	0	19.209	9.60451	5.91839	-5.91839	1.75862	-3.36535	0.000764462	0.00237979	2.62346
TRINITY_DN19169_c1_g1	Antenna	Thorex	153.467	0	76.7334	-10.5266	10.5266	1.50803	6.98034	2.94463e-12	3.2203e-11	10.4921	TRINITY_DN73523_c0_g1	Antenna	Thorex	0	14.3443	7.17214	5.49218	-5.49218	1.63288	-3.36349	0.000769641	0.00239523	2.62065
TRINITY_DN78218_c0_g1	Antenna	Thorex	153.467	0	76.7334	-10.5266	10.5266	1.50803	6.98034	2.94463e-12	3.2203e-11	10.4921	TRINITY_DN61131_c0_g1	Antenna	Thorex	0	26.8023	13.4012	6.39812	-6.39812	1.90544	-3.35782	0.000785595	0.00243654	2.61323
TRINITY_DN2011_c0_g1	Antenna	Thorex	175.855	44.2054	110.03	-2.00397	2.00397	0.287285	6.97555	3.04683e-12	3.33095e-11	10.4774	TRINITY_DN8215_c1_g1	Antenna	Thorex	0	14.0391	7.01957	5.46439	-5.46439	1.62845	-3.35557	0.000792004	0.00245038	2.61077
TRINITY_DN34271_c0_g1	Antenna	Thorex	106.224	6.31148	56.2678	-4.08721	4.08721	0.586743	6.96594	3.26224e-12	3.56289e-11	10.4482	TRINITY_DN6645_c0_g1	Antenna	Thorex	0	36.995	18.4975	6.8621	-6.8621	2.0451	-3.35539	0.000792535	0.00245179	2.61052
TRINITY_DN42719_c0_g1	Antenna	Thorex	135.81	0	67.9049	-10.3546	10.3546	1.48912	6.95354	3.5622e-12	3.88659e-11	10.4104	TRINITY_DN30229_c1_g1	Antenna	Thorex	0	16.6418	8.3209	5.70691	-5.70691	1.70142	-3.3542	0.00079596	0.00246168	2.60877
TRINITY_DN71516_c0_g1	Antenna	Thorex	113.638	0	56.8192	-10.0955	10.0955	1.45219	6.9519	3.60387e-12	3.92943e-11	10.4057	TRINITY_DN568_c11_g1	Antenna	Thorex	1.65052	42.4687	22.0596	4.6508	-4.6508	1.38666	-3.35395	0.000796661	0.00246362	2.60843
TRINITY_DN86317_c0_g1	Antenna	Thorex	113.638	0	56.8192	-10.0955	10.0955	1.45219	6.9519	3.60387e-12	3.92943e-11	10.4057	TRINITY_DN8619_c0_g2	Antenna	Thorex	0	14.7279	7.36394	5.53447	-5.53447	1.65143	-3.35132	0.000804269	0.00248198	2.6052
TRINITY_DN7319_c0_g2	Antenna	Thorex	99.4039	0	49.702	-9.90213	9.90213	1.42476	6.95003	3.65199e-12	3.98057e-11	10.4001	TRINITY_DN12101_c0_g1	Antenna	Thorex	2.34471	34.1495	18.2471	3.88358	-3.88358	1.15982	-3.34844	0.000812679	0.00250298	2.60154
TRINITY_DN81362_c0_g1	Antenna	Thorex	126.491	0	63.2454	-10.2516	10.2516	1.47619	6.94465	3.79402e-12	4.13125e-11	10.3839	TRINITY_DN4509_c0_g1	Antenna	Thorex	0.502156	18.6727	9.58742	4.91142	-4.91142	1.46938	-3.34251	0.000830242	0.00255323	2.59291
TRINITY_DN111458_c0_g1	Antenna	Thorex	101.154	0	50.5772	-9.9267	9.9267	1.42942	6.94457	3.79625e-12	4.13231e-11	10.3838	TRINITY_DN12243_c0_g1	Antenna	Thorex	0	14.533	7.26649	5.5135	-5.5135	1.65011	-3.34129	0.000833913	0.00255734	2.59221
TRINITY_DN23230_c0_g1	Antenna	Thorex	92.41	1.97324	47.1916	-5.59612	5.59612	0.80638	6.9398	3.92653e-12	4.2727e-11	10.3693	TRINITY_DN66477_c0_g1	Antenna	Thorex	0	14.533	7.26649	5.5135	-5.5135	1.65011	-3.34129	0.000833913	0.00255734	2.59221
TRINITY_DN5346_c2_g1	Antenna	Thorex	119.698	7.22243	63.4601	-4.02588	4.02588	0.580416	6.93619	4.02806e-12	4.38027e-11	10.3585	TRINITY_DN73776_c0_g1	Antenna	Thorex	0	14.1834	7.09168	5.47579	-5.47579	1.64008	-3.33874	0.000841589	0.00257821	2.58868
TRINITY_DN3039_c0_g1	Antenna	Thorex	99.0199	0	49.5099	-9.89681	9.89681	1.42799	6.93059	4.19103e-12	4.55445e-11	10.3416	TRINITY_DN5820_c0_g1	Antenna	Thorex	0	14.6269	7.31343	5.52485	-5.52485	1.65529	-3.33769	0.000844789	0.00258533	2.58748
TRINITY_DN73691_c0_g1	Antenna	Thorex	119.492	0	59.7458	-10.1663	10.1663	1.46699	6.93003	4.20738e-12	4.57071e-11	10.34	TRINITY_DN63682_c0_g1	Antenna	Thorex	0	15.2466	7.6233	5.58336	-5.58336	1.67369	-3.33596	0.000850067	0.00259978	2.58506
TRINITY_DN4309_c0_g1	Antenna	Thorex	99.4701	0	49.735	-9.90401	9.90401	1.42998	6.92596	4.33029e-12	4.70267e-11	10.3277	TRINITY_DN2251_c0_g1	Antenna	Thorex	13.182	59.8643	36.5231	2.18394	-2.18394	0.654721	-3.33568	0.000850908	0.00260189	2.58471
TRINITY_DN24017_c0_g1	Antenna	Thorex	103.606	0	51.8028	-9.96328	9.96328	1.43866	6.92537	4.34848e-12	4.72086e-11	10.326	TRINITY_DN6162_c0_g1	Antenna	Thorex	0	18.7952	9.39762	5.8846	-5.8846	1.76427	-3.33542	0.000851696	0.00260403	2.58435
TRINITY_DN17440_c0_g1	Antenna	Thorex	98.2296	0	49.1148	-9.88534	9.88534	1.42781	6.92344	4.40806e-12	4.78395e-11	10.3202	TRINITY_DN79019_c0_g1	Antenna	Thorex	0	19.0633	9.53167	5.90099	-5.90099	1.77096	-3.33208	0.000861985	0.00262844	2.5803
TRINITY_DN82041_c0_g1	Antenna	Thorex	105.736	0	52.868	-9.99224	9.99224	1.44406	6.91956	4.53037e-12	4.91018e-11	10.3089	TRINITY_DN2281_c0_g1	Antenna	Thorex	35.3924	158.089	96.7409	2.17754	-2.17754	0.653627	-3.33148	0.000863866	0.00263263	2.57961
TRINITY_DN107607_c0_g1	Antenna	Thorex	121.587	0	60.7935	-10.1944	10.1944	1.47334	6.91929	4.53919e-12	4.91811e-11	10.3082	TRINITY_DN13153_c0_g1	Antenna	Thorex	11.8416	53.4992	32.6704	2.16828	-2.16828	0.651019	-3.3306	0.000866588	0.00263968	2.57845
TRINITY_DN101525_c0_g1	Antenna	Thorex	125.027	0	62.5134	-10.231	10.231	1.47931	6.91603	4.64479e-12	5.03045e-11	10.2984	TRINITY_DN1943_c0_g1	Antenna	Thorex	16.531	66.7228	41.6269	2.01096	-2.01096	0.604259	-3.32798	0.000874788	0.00265888	2.5753
TRINITY_DN68044_c0_g1	Antenna	Thorex	131.485	0	65.7423	-10.304	10.304	1.48991	6.91583	4.6513e-12	5.03458e-11	10.298	TRINITY_DN87_c2_g1	Antenna	Thorex	8.49256	50.6396	29.5661	2.57226	-2.57226	0.773297	-3.32636	0.000879894	0.00267103	2.57332
TRINITY_DN18687_c0_g1	Antenna	Thorex	98.5436	0	49.2718	-9.88945	9.88945	1.43026	6.91443	4.69742e-12	5.08114e-11	10.294	TRINITY_DN2508_c0_g1	Antenna	Thorex	0	15.832	7.91601	5.6333	-5.6333	1.69371	-3.32602	0.000880967	0.00267379	2.57287
TRINITY_DN15300_c0_g1	Antenna	Thorex	123.339	0	61.6693	-10.2124	10.2124	1.47702	6.91418	4.70565e-12	5.08835e-11	10.2934	TRINITY_DN3633_c1_g1	Antenna	Thorex	2.75084	25.8378	14.2943	3.19707	-3.19707	0.962192	-3.32269	0.000891526	0.00270108	2.56846
TRINITY_DN6238_c0_g2	Antenna	Thorex	129.76	0	64.8798	-10.2872	10.2872	1.49274	6.89149	5.52103e-12	5.95234e-11	10.2253	TRINITY_DN2436_c0_g1	Antenna	Thorex	17.7053	71.9899	44.8476	2.03852	-2.03852	0.613595	-3.32225	0.000892937	0.00270485	2.56786
TRINITY_DN97656_c0_g1	Antenna	Thorex	144.747	4.11847	74.4329	-5.18303	5.18303	0.752198	6.89052	5.55891e-12	5.98924e-11	10.2226	TRINITY_DN10004_c0_g1	Antenna	Thorex	0	18.4822	9.24108	5.85637	-5.85637	1.76345	-3.32098	0.000897027	0.00271297	2.56656
TRINITY_DN7969_c0_g1	Antenna	Thorex	142.444	0	71.2222	-10.4199	10.4199	1.51239	6.88969	5.59125e-12	6.0221e-11	10.2203	TRINITY_DN4028_c0_g1	Antenna	Thorex	5.88575	36.9733	21.4295	2.67499	-2.67499	0.805491	-3.32094	0.000897135	0.00271305	2.56654
TRINITY_DN110610_c0_g1	Antenna	Thorex	111.342	0	55.6709	-10.066	10.066	1.46116	6.88904	5.61691e-12	6.04774e-11	10.2184	TRINITY_DN4927_c0_g1	Antenna	Thorex	0	16.5079	8.25393	5.69306	-5.69306	1.71454	-3.32045	0.000898732	0.00271737	2.56585
TRINITY_DN7682_c0_g1	Antenna	Thorex	112.907	0	56.4533	-10.0877	10.0877	1.46442	6.88852	5.63752e-12	6.06794e-11	10.217	TRINITY_DN463_c4_g1	Antenna	Thorex	11.1512	119.877	65.5142	3.44948	-3.44948	1.03893	-3.32023	0.000899447	0.00271878	2.56563
TRINITY_DN6300_c0_g1	Antenna	Thorex	99.6661	0	49.8331	-9.9062	9.9062	1.43989	6.87985	5.99175e-12	6.44497e-11	10.1908	TRINITY_DN6282_c0_g1	Antenna	Thorex	0	13.8853	6.94266	5.44565	-5.44565	1.64021	-3.32009	0.000899888	0.00271986	2.56545
TRINITY_DN24453_c0_g1	Antenna	Thorex	100.818	0	50.4091	-9.92205	9.92205	1.44254	6.87817	6.06281e-12	6.51927e-11	10.1858	TRINITY_DN26417_c0_g1	Antenna	Thorex	0	15.0511	7.52555	5.56646	-5.56646	1.67662	-3.32005	0.000900001	0.00271995	2.56544
TRINITY_DN98922_c0_g1	Antenna	Thorex	98.824	0	49.412	-9.89469	9.89469	1.43899	6.87612	6.15067e-12	6.6094e-11	10.1798	TRINITY_DN1746_c1_g4	Antenna	Thorex	0	23.8244	11.9122	6.2281	-6.2281	1.87642	-3.31914	0.000902962	0.00272287	2.56497
TRINITY_DN6648_c0_g1	Antenna	Thorex	169.26	0	84.6298	-10.6685	10.6685	1.55206	6.87379	6.25185e-12	6.71372e-11	10.173	TRINITY_DN23346_c0_g1	Antenna	Thorex	0	14.4547	7.22736	5.50773	-5.50773	1.65946	-3.31898	0.000903458	0.00272411	2.56478
TRINITY_DN67186_c0_g1	Antenna	Thorex	131.45	0	65.7248	-10.3061	10.3061	1.4994	6.87352	6.26383e-12	6.72437e-11	10.1723	TRINITY_DN97668_c0_g1	Antenna	Thorex	0	16.1211	8.06057	5.66435	-5.66435	1.70729	-3.31774	0.000907504	0.00273505	2.56303
TRINITY_DN16284_c0_g1	Antenna	Thorex	102.561	0	51.2805	-9.94752	9.94752	1.44749	6.87226	6.31939e-12	6.77956e-11	10.1688	TRINITY_DN500_c7_g1	Antenna	Thorex	0	24.6143	12.3071	6.2752	-6.2752	1.89273	-3.31542	0.000915039	0.00275548	2.5598
TRINITY_DN89304_c0_g1	Antenna	Thorex	98.6837	0	49.3419	-9.892	9.892	1.44011	6.86891	6.46947e-12	6.92922e-11	10.1593	TRINITY_DN13740_c0_g1	Antenna	Thorex	0	27.867	13.9335	6.45355	-6.45355	1.9474	-3.31393	0.00091995	0.00276818	2.55781
TRINITY_DN110384_c0_g1	Antenna	Thorex	98.9056	0	49.4528	-9.89425	9.89425	1.44086	6.86689	6.56174e-12	7.01929e-11	10.1537	TRINITY_DN684_c0_g3	Antenna	Thorex	0	14.7728	7.38638	5.53863	-5.53863	1.67133	-3.3139	0.000920044	0.00276818	2.55781
TRINITY_DN73928_c0_g1	Antenna	Thorex	98.9056	0	49.4528	-9.89425	9.89425	1.44086	6.86689	6.56174e-12	7.01929e-11	10.1537	TRINITY_DN11543_c0_g1	Antenna	Thorex	0	17.3446	8.67231	5.76419	-5.76419	1.74024	-3.3123	0.000925337	0.00278136	2.55574
TRINITY_DN86405_c0_g1	Antenna	Thorex	98.9056	0	49.4528	-9.89425	9.89425	1.44086	6.86689	6.56174e-12	7.01929e-11	10.1537	TRINITY_DN16282_c0_g1	Antenna	Thorex	0	13.4977	6.74883	5.40674	-5.40674	1.63242	-3.3121	0.000926	0.0027831	2.55547
TRINITY_DN1235_c0_g1	Antenna	Thorex	97.1696	3.35026	50.2599	-4.89674	4.89674	0.71315	6.86635	6.58642e-12	7.04064e-11	10.1524	TRINITY_DN9784_c0_g1	Antenna	Thorex	0	24.3886	12.1943	6.26212	-6.26212	1.89127	-3.31107	0.000929397	0.0027887	2.5546
TRINITY_DN21380_c0_g1	Antenna	Thorex	129.208	0	64.6038	-10.2827	10.2827	1.49795	6.86452	6.67142e-12	7.12918e-11	10.147	TRINITY_DN51365_c0_g1	Antenna	Thorex	0	18.2846	9.14229	5.84724	-5.84724	1.766	-3.31101	0.000929582	0.002789	2.55455
TRINITY_DN25713_c0_g1	Antenna	Thorex	122.586	0	61.293	-10.2025	10.2025	1.48736	6.85947	6.91164e-12	7.37865e-11	10.132	TRINITY_DN4679_c0_g1	Antenna	Thorex	0.694195	18.1101	9.40216	4.86725	-4.86725	1.47017	-3.31067	0.000930714	0.0027918	2.55412
TRINITY_DN79830_c0_g1	Antenna	Thorex	122.586	0	61.293	-10.2025	10.2025	1.48736	6.85947	6.91164e-12	7.37865e-11	10.132	TRINITY_DN103970_c0_g1	Antenna	Thorex	0	14.8707	7.43537	5.54477	-5.54477	1.67539	-3.30953	0.000934512	0.00279866	2.55305
TRINITY_DN89417_c0_g1	Antenna	Thorex	99.9839	0	49.9919	-9.90965	9.90965	1.44606	6.85286	7.23856e-12	7.72011e-11	10.1124	TRINITY_DN9469_c0_g1	Antenna	Thorex	1.00431	26.983	13.9937	4.61175	-4.61175	1.39361	-3.30921	0.000935582	0.00280058	2.55275
TRINITY_DN13154_c0_g2	Antenna	Thorex	187.443	0	93.7216	-10.8187	10.8187	1.57937	6.85	7.38495e-12	7.87367e-11	10.1038	TRINITY_DN79499_c0_g1	Antenna	Thorex	0	17.1039	8.55196	5.74402	-5.74402	1.73651	-3.30781	0.000940301	0.00281291	2.55084
TRINITY_DN108323_c0_g1	Antenna	Thorex	98.3555	0	49.1777	-9.88619	9.88619	1.44371	6.84778	7.50054e-12	7.98938e-11	10.0975	TRINITY_DN44600_c0_g1	Antenna	Thorex	0	15.4765	7.73827	5.60687	-5.60687	1.69582	-3.30628	0.000945421	0.00282513	2.54896
TRINITY_DN33248_c0_g1	Antenna	Thorex	98.3555	0	49.1777	-9.88619	9.88619	1.44371	6.84778	7.50054e-12	7.98938e-11	10.0975	TRINITY_DN287_c4_g2	Antenna	Thorex	1.74652	21.0727	11.4096	3.61231	-3.61231	1.09277	-3.30565	0.000947573	0.00283018	2.54819
TRINITY_DN6597_c0_g1	Antenna	Thorex	99.1677	0	49.5838	-9.8982	9.8982	1.44546	6.84777	7.5008e-12	7.98938e-11	10.0975	TRINITY_DN22909_c0_g2	Antenna	Thorex	0	18.977	9.48848	5.90057	-5.90057	1.78518	-3.30531	0.000948708	0.00283262	2.54781
TRINITY_DN4070_c3_g1	Antenna	Thorex	91.1514	0.666141	45.9088	-6.98219	6.98219	1.01973	6.84713	7.53487e-12	8.02305e-11	10.0957	TRINITY_DN104411_c0_g1	Antenna	Thorex	9.23477	44.9642	27.0995	2.28918	-2.28918	0.693002	-3.30328	0.000955611	0.00284596	2.54577
TRINITY_DN27595_c0_g1	Antenna	Thorex	146.499	0	73.2494	-10.4635	10.4635	1.53167	6.83145	8.4062e-12	8.9247e-11	10.0494	TRINITY_DN8301_c0_g1	Antenna	Thorex	0	15.5013	7.75063	5.6082	-5.6082	1.69809	-3.30265	0.000957761	0.00284821	2.54543
TRINITY_DN21381_c0_g1	Antenna	Thorex	107.653	5.78656	56.7196	-4.20727	4.20727	0.616113	6.82874	8.56656e-12	9.08611e-11	10.0416	TRINITY_DN656_c0_g1	Antenna	Thorex	0	20.8778	10.4389	6.03743	-6.03743	1.82848	-3.30189	0.000960373	0.00285287	2.54472
TRINITY_DN4228_c0_g1	Antenna	Thorex	95.0726	0	47.5363	-9.83805	9.83805	1.44248	6.82024	9.08872e-12	9.62434e-11	10.0166	TRINITY_DN10111_c0_g1	Antenna	Thorex	0	16.1492	8.07459	5.66388	-5.66388	1.71687	-3.29896	0.000970443	0.00287886	2.54078
TRINITY_DN4596_c0_g1	Antenna	Thorex	94.9987	0	47.4993	-9.83729	9.83729	1.44422	6.81148	9.65981e-12	1.02225e-10	9.99044	TRINITY_DN11884_c1_g1	Antenna	Thorex	0	23.4769	11.7384	6.20547	-6.20547	1.8818	-3.29763	0.000975056	0.00288981	2.53913
TRINITY_DN5102_c0_g1	Antenna	Thorex	101.42	0	50.7101	-9.93013	9.93013	1.45796	6.811	9.69246e-12	1.02537e-10	9.98912	TRINITY_DN3131_c0_g1	Antenna	Thorex	9.95104	50.412	30.1815	2.32114	-2.32114	0.703991	-3.29711	0.000976851	0.0028908	2.53898
TRINITY_DN11980_c0_g2	Antenna	Thorex	166.477	22.9058	94.6912	-2.85074	2.85074	0.418794	6.80703	9.96355e-12	1.05201e-10	9.97798	TRINITY_DN91766_c0_g1	Antenna	Thorex	0	14.6561	7.32806	5.5236	-5.5236	1.6753	-3.29708	0.000976961	0.00289086	2.53897
TRINITY_DN8025_c0_g1	Antenna	Thorex	105.208	0	52.6039	-9.98518	9.98518	1.46711	6.806	1.00347e-11	1.05918e-10	9.97503	TRINITY_DN5087_c0_g1	Antenna	Thorex	1.50647	40.4194	20.9629	4.63995	-4.63995	1.4076	-3.29635	0.000979491	0.0028973	2.53801
TRINITY_DN28800_c0_g1	Antenna	Thorex	95.3088	0	47.6544	-9.84218	9.84218	1.44805	6.79687	1.06917e-11	1.1278e-10	9.94777	TRINITY_DN6076_c0_g1	Antenna	Thorex	0	20.6359	10.3179	6.01537	-6.01537	1.82495	-3.29618	0.000980079	0.00289851	2.53782
TRINITY_DN98606_c0_g1	Antenna	Thorex	124.033	0	62.0164	-10.2206	10.2206	1.50382	6.79642	1.07248e-11	1.13092e-10	9.94657	TRINITY_DN1753_c0_g5	Antenna	Thorex	0	14.315	7.15751	5.49366	-5.49366	1.66796	-3.29364	0.000989006	0.00291806	2.53491
TRINITY_DN109723_c0_g1	Antenna	Thorex	96.609	0	48.3045	-9.86035	9.86035	1.45154	6.79302	1.0981e-11	1.15683e-10	9.93673	TRINITY_DN30592_c0_g1	Antenna	Thorex	0	15.7048	7.8524	5.62775	-5.62775	1.70903	-3.29296	0.000991401	0.00292441	2.53396
TRINITY_DN92119_c0_g1	Antenna	Thorex	96.609	0	48.3045	-9.86035	9.86035	1.45154	6.79302	1.0981e-11	1.15683e-10	9.93673	TRINITY_DN342_c1_g2	Antenna	Thorex	0	14.5853	7.29265	5.51796	-5.51796	1.67753	-3.28933	0.00100425	0.00295078	2.53006
TRINITY_DN58916_c0_g1	Antenna	Thorex	101.741	0	50.8704	-9.93668	9.93668	1.46299	6.79205	1.10554e-11	1.16391e-10	9.93408	TRINITY_DN392_c4_g1	Antenna	Thorex	0	16.9957	8.49784	5.74087	-5.74087	1.74565	-3.28867	0.00100662	0.00295564	2.52935
TRINITY_DN73049_c0_g1	Antenna	Thorex	128.834	0	64.417	-10.2744	10.2744	1.51305	6.79056	1.11702e-11	1.17562e-10	9.92973	TRINITY_DN3286_c0_g2	Antenna	Thorex	10.6712	51.7753	31.2233	2.29968	-2.29968	0.699393	-3.28811	0.00100863	0.00295967	2.52876
TRINITY_DN92939_c0_g1	Antenna	Thorex	141.393	0	70.6964	-10.4117	10.4117	1.5335	6.78948	1.12539e-11	1.18405e-10	9.92663	TRINITY_DN20682_c0_g1	Antenna	Thorex	0	14.5459	7.27294	5.51716	-5.51716	1.67865	-3.28666	0.00101383	0.00297279	2.52684
TRINITY_DN10919_c0_g1	Antenna	Thorex	101.239	0	50.6193	-9.92951	9.92951	1.46324	6.78597	1.15311e-11	1.21126e-10	9.91676	TRINITY_DN2220_c1_g5	Antenna	Thorex	0	13.7284	6.86418	5.4308	-5.4308	1.65252	-3.28638	0.00101484	0.00297417	2.52663
TRINITY_DN2737_c0_g3	Antenna	Thorex	101.239	0	50.6193	-9.92951	9.92951	1.46324	6.78597	1.15311e-11	1.21126e-10	9.91676	TRINITY_DN2712_c0_g3	Antenna	Thorex	0	14.5234	7.26171	5.515	-5.515	1.67857	-3.28554	0.00101787	0.00298091	2.52565
TRINITY_DN8836_c0_g1	Antenna	Thorex	99.278	0	49.639	-9.90119	9.90119	1.45977	6.78271	1.17941e-11	1.2381e-10	9.90724	TRINITY_DN10341_c0_g1	Antenna	Thorex	0	21.722	10.861	6.0892	-6.0892	1.85354	-3.28518	0.00101916	0.00298443	2.52514
TRINITY_DN15657_c0_g1	Antenna	Thorex	104.666	0	52.3329	-9.97695	9.97695	1.47264	6.77487	1.2452e-11	1.30548e-10	9.88423	TRINITY_DN5351_c0_g6	Antenna	Thorex	0	15.1547	7.57734	5.5765	-5.5765	1.69794	-3.28428	0.00102244	0.00299188	2.52406
TRINITY_DN74107_c0_g1	Antenna	Thorex	95.1868	0	47.5934	-9.84068	9.84068	1.45351	6.7703	1.28513e-11	1.34648e-10	9.8708	TRINITY_DN106414_c0_g1	Antenna	Thorex	0	16.943	8.4715	5.73033	-5.73033	1.74579	-3.28237	0.00102939	0.00300605	2.522
TRINITY_DN4885_c0_g1	Antenna	Thorex	93.5662	0	46.7831	-9.81489	9.81489	1.44977	6.76995	1.28822e-11	1.3493e-10	9.86989	TRINITY_DN52959_c0_g1	Antenna	Thorex	0	14.9963	7.49816	5.55491	-5.55491	1.69271	-3.28166	0.00103196	0.00301328	2.52096
TRINITY_DN3266_c0_g1	Antenna	Thorex	95.2387	0	47.6193	-9.84075	9.84075	1.45361	6.76988	1.28888e-11	1.34955e-10	9.86981	TRINITY_DN31253_c0_g1	Antenna	Thorex	0	16.0429	8.02144	5.6587	-5.6587	1.7254	-3.27964	0.00103939	0.00302818	2.51882
TRINITY_DN9016_c0_g1	Antenna	Thorex	94.6627	0	47.3313	-9.83242	9.83242	1.45387	6.76291	1.35244e-11	1.41429e-10	9.84946	TRINITY_DN44869_c0_g1	Antenna	Thorex	0	19.5566	9.77831	5.93985	-5.93985	1.81188	-3.27828	0.00104444	0.00303669	2.5176
TRINITY_DN8679_c0_g1	Antenna	Thorex	78.3237	1.41206	39.8679	-5.75164	5.75164	0.850499	6.76266	1.35477e-11	1.41627e-10	9.84885	TRINITY_DN16242_c1_g1	Antenna	Thorex	0	15.7476	7.87378	5.62759	-5.62759	1.71683	-3.27789	0.00104586	0.00303992	2.51714
TRINITY_DN8773_c0_g2	Antenna	Thorex	190.265	0	95.1327	-10.8377	10.8377	1.6031	6.76049	1.37528e-11	1.43634e-10	9.84274	TRINITY_DN14135_c0_g2	Antenna	Thorex	0	19.5226	9.76131	5.93632	-5.93632	1.81139	-3.27721	0.00104837	0.00304624	2.51624
TRINITY_DN108826_c0_g1	Antenna	Thorex	106.748	0	53.3742	-10.0052	10.0052	1.48006	6.76	1.3799e-11	1.44024e-10	9.84156	TRINITY_DN2139_c0_g3	Antenna	Thorex	0	15.2047	7.60236	5.57551	-5.57551	1.70134	-3.27713	0.00104869	0.00304663	2.51618
TRINITY_DN30296_c0_g1	Antenna	Thorex	106.748	0	53.3742	-10.0052	10.0052	1.48006	6.76	1.3799e-11	1.44024e-10	9.84156	TRINITY_DN4625_c0_g3	Antenna	Thorex	0	15.2047	7.60236	5.57551	-5.57551	1.70134	-3.27713	0.00104869	0.00304663	2.51618
TRINITY_DN16973_c0_g1	Antenna	Thorex	95.4126	0	47.7063	-9.84241	9.84241	1.45652	6.75746	1.40433e-11	1.46527e-10	9.83408	TRINITY_DN2235_c1_g2	Antenna	Thorex	0	14.0264	7.01319	5.46125	-5.46125	1.66668	-3.27672	0.00105022	0.00305052	2.51563
TRINITY_DN106770_c0_g1	Antenna	Thorex	124.211	0	62.1053	-10.2219	10.2219	1.51275	6.75716	1.40722e-11	1.46782e-10	9.83333	TRINITY_DN56763_c0_g1	Antenna	Thorex	0	13.4417	6.72085	5.40199	-5.40199	1.64975	-3.27444	0.00105872	0.0030725	2.51251
TRINITY_DN4156_c0_g3	Antenna	Thorex	96.3573	0	48.1786	-9.85858	9.85858	1.46076	6.74896	1.4891e-11	1.55224e-10	9.80904	TRINITY_DN22063_c0_g1	Antenna	Thorex	0	16.352	8.17599	5.6851	-5.6851	1.73649	-3.2739	0.00106076	0.00307679	2.5119
TRINITY_DN6291_c0_g1	Antenna	Thorex	113.008	0	56.5038	-10.0859	10.0859	1.49642	6.74001	1.5838e-11	1.64833e-10	9.78296	TRINITY_DN62901_c0_g1	Antenna	Thorex	0	14.1374	7.0687	5.47242	-5.47242	1.67161	-3.27375	0.00106131	0.00307727	2.51183
TRINITY_DN23179_c0_g1	Antenna	Thorex	95.1246	0	47.5623	-9.83824	9.83824	1.45996	6.73869	1.59822e-11	1.66175e-10	9.77943	TRINITY_DN74764_c0_g1	Antenna	Thorex	0	13.5674	6.78372	5.41367	-5.41367	1.65398	-3.27312	0.00106369	0.00308078	2.51134
TRINITY_DN28320_c0_g1	Antenna	Thorex	83.0169	1.46939	42.2431	-5.81226	5.81226	0.862552	6.73844	1.60091e-11	1.66403e-10	9.77884	TRINITY_DN80096_c0_g1	Antenna	Thorex	8.61451	72.0471	40.3308	3.09557	-3.09557	0.946438	-3.27076	0.00107259	0.00310011	2.50862
TRINITY_DN6269_c0_g1	Antenna	Thorex	99.0821	0	49.541	-9.89899	9.89899	1.46935	6.73697	1.61719e-11	1.68041e-10	9.77458	TRINITY_DN101109_c0_g1	Antenna	Thorex	0	16.2227	8.11136	5.67004	-5.67004	1.73409	-3.26974	0.00107646	0.00310929	2.50734
TRINITY_DN81357_c0_g1	Antenna	Thorex	117.01	0	58.5052	-10.1354	10.1354	1.50448	6.73683	1.61881e-11	1.68103e-10	9.77443	TRINITY_DN22806_c0_g1	Antenna	Thorex	0	21.3559	10.6779	6.06566	-6.06566	1.85546	-3.26908	0.00107897	0.00311606	2.50639
TRINITY_DN8639_c0_g2	Antenna	Thorex	117.01	0	58.5052	-10.1354	10.1354	1.50448	6.73683	1.61881e-11	1.68103e-10	9.77443	TRINITY_DN98285_c0_g1	Antenna	Thorex	0	20.0483	10.0241	5.97329	-5.97329	1.82763	-3.26833	0.00108184	0.00312242	2.50551
TRINITY_DN109208_c0_g1	Antenna	Thorex	94.1682	0	47.0841	-9.82351	9.82351	1.46053	6.72599	1.74402e-11	1.8036e-10	9.74386	TRINITY_DN16112_c0_g1	Antenna	Thorex	0	18.5211	9.26057	5.86062	-5.86062	1.79335	-3.26797	0.00108322	0.00312585	2.50503
TRINITY_DN112433_c0_g1	Antenna	Thorex	94.1682	0	47.0841	-9.82351	9.82351	1.46053	6.72599	1.74402e-11	1.8036e-10	9.74386	TRINITY_DN24301_c0_g1	Antenna	Thorex	0	18.4109	9.20543	5.85036	-5.85036	1.79107	-3.26641	0.00108919	0.00313425	2.50387
TRINITY_DN4449_c0_g3	Antenna	Thorex	94.1682	0	47.0841	-9.82351	9.82351	1.46053	6.72599	1.74402e-11	1.8036e-10	9.74386	TRINITY_DN2360_c0_g1	Antenna	Thorex	6.79408	52.4582	29.6261	2.9409	-2.9409	0.900555	-3.26565	0.00109213	0.00314049	2.503
TRINITY_DN65769_c0_g1	Antenna	Thorex	94.1682	0	47.0841	-9.82351	9.82351	1.46053	6.72599	1.74402e-11	1.8036e-10	9.74386	TRINITY_DN8370_c0_g1	Antenna	Thorex	0	18.1529	9.07645	5.83423	-5.83423	1.78698	-3.26486	0.00109518	0.00314815	2.50194
TRINITY_DN77497_c0_g1	Antenna	Thorex	94.1682	0	47.0841	-9.82351	9.82351	1.46053	6.72599	1.74402e-11	1.8036e-10	9.74386	TRINITY_DN6213_c1_g1	Antenna	Thorex	0	15.0653	7.53266	5.56365	-5.56365	1.7043	-3.26449	0.00109662	0.003152	2.50141
TRINITY_DN84210_c0_g1	Antenna	Thorex	94.1682	0	47.0841	-9.82351	9.82351	1.46053	6.72599	1.74402e-11	1.8036e-10	9.74386	TRINITY_DN12467_c2_g1	Antenna	Thorex	0	15.5853	7.79263	5.61195	-5.61195	1.72017	-3.26245	0.00110454	0.00316006	2.5003
TRINITY_DN85427_c0_g1	Antenna	Thorex	94.1682	0	47.0841	-9.82351	9.82351	1.46053	6.72599	1.74402e-11	1.8036e-10	9.74386	TRINITY_DN12252_c0_g1	Antenna	Thorex	0	13.7983	6.89914	5.43865	-5.43865	1.66719	-3.26217	0.00110564	0.00316184	2.50006
TRINITY_DN87271_c0_g1	Antenna	Thorex	94.1682	0	47.0841	-9.82351	9.82351	1.46053	6.72599	1.74402e-11	1.8036e-10	9.74386	TRINITY_DN55971_c0_g1	Antenna	Thorex	0	13.7983	6.89914	5.43865	-5.43865	1.66719	-3.26217	0.00110564	0.00316184	2.50006
TRINITY_DN88090_c0_g1	Antenna	Thorex	99.4921	0	49.746	-9.90442	9.90442	1.47285	6.72466	1.75997e-11	1.81952e-10	9.74004	TRINITY_DN72759_c0_g1	Antenna	Thorex	0	13.7983	6.89914	5.43865	-5.43865	1.66719	-3.26217	0.00110564	0.00316184	2.50006
TRINITY_DN5958_c0_g1	Antenna	Thorex	94.8625	0	47.4312	-9.83408	9.83408	1.46273	6.72312	1.7788e-11	1.83841e-10	9.73556	TRINITY_DN9289_c0_g1	Antenna	Thorex	0	14.5119	7.25595	5.51216	-5.51216	1.69019	-3.26126	0.00110918	0.00317111	2.49879
TRINITY_DN1277_c1_g1	Antenna	Thorex	120.806	0	60.4031	-10.1825	10.1825	1.51494	6.72141	1.79971e-11	1.85944e-10	9.73062	TRINITY_DN3958_c1_g1	Antenna	Thorex	0	14.8757	7.43787	5.54573	-5.54573	1.70198	-3.2584	0.00112044	0.00319215	2.49592
TRINITY_DN66648_c0_g1	Antenna	Thorex	94.7107	0	47.3554	-9.83313	9.83313	1.46519	6.71115	1.93093e-11	1.99124e-10	9.70088	TRINITY_DN83056_c0_g1	Antenna	Thorex	0	13.2696	6.63478	5.38335	-5.38335	1.65218	-3.25832	0.00112072	0.00319268	2.49585
TRINITY_DN11347_c0_g1	Antenna	Thorex	125.595	0	62.7975	-10.2382	10.2382	1.52657	6.7067	1.99072e-11	2.0516e-10	9.68791	TRINITY_DN10645_c0_g1	Antenna	Thorex	0	16.3016	8.15081	5.67866	-5.67866	1.74365	-3.25677	0.00112688	0.00320626	2.494
TRINITY_DN3460_c0_g1	Antenna	Thorex	102.269	0	51.1346	-9.94407	9.94407	1.48273	6.7066	1.99214e-11	2.05241e-10	9.68774	TRINITY_DN231_c7_g1	Antenna	Thorex	3.58905	44.9849	24.287	3.68032	-3.68032	1.1307	-3.2549	0.00113433	0.00321968	2.49219
TRINITY_DN75898_c0_g1	Antenna	Thorex	110.519	0	55.2595	-10.0538	10.0538	1.50089	6.69853	2.10526e-11	2.16759e-10	9.66402	TRINITY_DN79837_c0_g1	Antenna	Thorex	0	14.1724	7.08622	5.4767	-5.4767	1.68278	-3.25456	0.00113567	0.00321986	2.49216
TRINITY_DN5557_c0_g1	Antenna	Thorex	134.211	1.48198	67.8466	-6.42216	6.42216	0.959032	6.6965	2.13464e-11	2.19716e-10	9.65814	TRINITY_DN5467_c0_g1	Antenna	Thorex	0	15.1192	7.55959	5.57029	-5.57029	1.71171	-3.25422	0.00113702	0.00322284	2.49176
TRINITY_DN96259_c0_g1	Antenna	Thorex	184.436	11.9413	98.1887	-3.97899	3.97899	0.594302	6.69524	2.15316e-11	2.21552e-10	9.65452	TRINITY_DN8752_c2_g1	Antenna	Thorex	0	18.2005	9.10026	5.83869	-5.83869	1.79457	-3.25354	0.00113976	0.00322868	2.49097
TRINITY_DN86962_c0_g1	Antenna	Thorex	104.452	0	52.2258	-9.97386	9.97386	1.48993	6.69416	2.16912e-11	2.23124e-10	9.65145	TRINITY_DN11535_c0_g1	Antenna	Thorex	11.0773	56.2935	33.6854	2.3572	-2.3572	0.724666	-3.25281	0.00114269	0.00323385	2.49028
TRINITY_DN103733_c0_g1	Antenna	Thorex	86.8643	2.82412	44.8442	-4.91084	4.91084	0.733687	6.69337	2.18084e-11	2.24259e-10	9.64925	TRINITY_DN27211_c0_g1	Antenna	Thorex	0	20.3688	10.1844	5.9962	-5.9962	1.84439	-3.25104	0.00114983	0.00325239	2.4878
TRINITY_DN24672_c0_g1	Antenna	Thorex	124.121	0	62.0605	-10.2222	10.2222	1.52813	6.68938	2.24112e-11	2.3024e-10	9.63782	TRINITY_DN6502_c0_g1	Antenna	Thorex	0	14.9758	7.48792	5.55678	-5.55678	1.71072	-3.24821	0.00116133	0.00327156	2.48525
TRINITY_DN102420_c0_g1	Antenna	Thorex	93.1159	0	46.558	-9.80725	9.80725	1.46717	6.68448	2.31748e-11	2.37862e-10	9.62368	TRINITY_DN946_c0_g1	Antenna	Thorex	13.4441	58.3344	35.8892	2.10745	-2.10745	0.648807	-3.24819	0.00116141	0.00327156	2.48525
TRINITY_DN10642_c0_g1	Antenna	Thorex	101.423	0	50.7115	-9.93306	9.93306	1.48639	6.68265	2.34654e-11	2.40768e-10	9.6184	TRINITY_DN40776_c0_g2	Antenna	Thorex	0	14.1775	7.08873	5.47765	-5.47765	1.68707	-3.24685	0.0011669	0.00328137	2.48394
TRINITY_DN22142_c0_g1	Antenna	Thorex	114.57	0	57.2849	-10.105	10.105	1.51367	6.67588	2.45754e-11	2.51842e-10	9.59887	TRINITY_DN99958_c0_g1	Antenna	Thorex	0	27.3109	13.6554	6.4209	-6.4209	1.98014	-3.24264	0.00118427	0.00331235	2.47986
TRINITY_DN84128_c0_g1	Antenna	Thorex	114.57	0	57.2849	-10.105	10.105	1.51367	6.67588	2.45754e-11	2.51842e-10	9.59887	TRINITY_DN80035_c0_g1	Antenna	Thorex	0	13.3228	6.66139	5.38598	-5.38598	1.66104	-3.24254	0.00118467	0.00331235	2.47986
TRINITY_DN589_c1_g3	Antenna	Thorex	91.5277	0	45.7639	-9.78397	9.78397	1.46698	6.66949	2.56702e-11	2.62896e-10	9.58022	TRINITY_DN10807_c0_g1	Antenna	Thorex	5.28759	40.3283	22.8079	2.95072	-2.95072	0.910195	-3.24186	0.00118754	0.00331633	2.47934
TRINITY_DN2624_c0_g1	Antenna	Thorex	129.955	4.20235	67.0787	-4.94524	4.94524	0.741494	6.6693	2.57029e-11	2.63128e-10	9.57983	TRINITY_DN12047_c3_g1	Antenna	Thorex	0	14.4437	7.22183	5.50727	-5.50727	1.69925	-3.24099	0.00119114	0.00332373	2.47837
TRINITY_DN4346_c0_g1	Antenna	Thorex	94.2422	0	47.1211	-9.82433	9.82433	1.47387	6.66569	2.63427e-11	2.69362e-10	9.56966	TRINITY_DN55993_c0_g1	Antenna	Thorex	0	14.199	7.0995	5.48161	-5.48161	1.69159	-3.2405	0.00119318	0.00332745	2.47789
TRINITY_DN9029_c0_g1	Antenna	Thorex	130.541	0	65.2706	-10.296	10.296	1.54521	6.66316	2.67996e-11	2.73778e-10	9.5626	TRINITY_DN47481_c0_g2	Antenna	Thorex	0	23.9608	11.9804	6.2315	-6.2315	1.92403	-3.23878	0.00120042	0.00334089	2.47614
TRINITY_DN25285_c0_g1	Antenna	Thorex	99.2119	4.55529	51.8836	-4.45555	4.45555	0.669222	6.65781	2.77929e-11	2.8366e-10	9.5472	TRINITY_DN36418_c0_g1	Antenna	Thorex	1.00431	26.9216	13.963	4.61098	-4.61098	1.42455	-3.23679	0.00120882	0.00335649	2.47411
TRINITY_DN102827_c0_g1	Antenna	Thorex	97.2434	0	48.6217	-9.87143	9.87143	1.48281	6.65725	2.78997e-11	2.84571e-10	9.54581	TRINITY_DN288_c8_g1	Antenna	Thorex	2.00862	48.0741	25.0414	4.49402	-4.49402	1.38893	-3.23561	0.00121385	0.0033671	2.47274
TRINITY_DN92347_c0_g1	Antenna	Thorex	97.2434	0	48.6217	-9.87143	9.87143	1.48281	6.65725	2.78997e-11	2.84571e-10	9.54581	TRINITY_DN32676_c0_g1	Antenna	Thorex	1.19635	20.8669	11.0316	4.17705	-4.17705	1.29129	-3.23479	0.00121732	0.00337295	2.47199
TRINITY_DN7247_c0_g1	Antenna	Thorex	182.389	0	91.1945	-10.7777	10.7777	1.61926	6.65593	2.81519e-11	2.87055e-10	9.54203	TRINITY_DN40186_c0_g1	Antenna	Thorex	0	21.1819	10.5909	6.0528	-6.0528	1.87148	-3.23424	0.00121968	0.00337612	2.47158
TRINITY_DN111166_c0_g1	Antenna	Thorex	135.351	0	67.6757	-10.3454	10.3454	1.55451	6.6551	2.83109e-11	2.88586e-10	9.53972	TRINITY_DN390_c1_g3	Antenna	Thorex	3.34902	26.0744	14.7117	2.93663	-2.93663	0.908019	-3.2341	0.00122026	0.00337716	2.47145
TRINITY_DN76565_c0_g1	Antenna	Thorex	134.685	0	67.3426	-10.3411	10.3411	1.55388	6.65499	2.83313e-11	2.88704e-10	9.53955	TRINITY_DN8057_c0_g2	Antenna	Thorex	2.48873	27.5912	15.04	3.54264	-3.54264	1.0966	-3.23058	0.0012354	0.00340547	2.46782
TRINITY_DN47844_c0_g1	Antenna	Thorex	91.9196	0	45.9598	-9.78862	9.78862	1.47205	6.64965	2.93794e-11	2.98919e-10	9.52445	TRINITY_DN3408_c2_g1	Antenna	Thorex	0	16.7649	8.38247	5.71652	-5.71652	1.77096	-3.22793	0.00124692	0.00342543	2.46528
TRINITY_DN71294_c0_g1	Antenna	Thorex	91.9196	0	45.9598	-9.78862	9.78862	1.47205	6.64965	2.93794e-11	2.98919e-10	9.52445	TRINITY_DN2488_c0_g1	Antenna	Thorex	0	16.2338	8.11691	5.67573	-5.67573	1.75851	-3.22758	0.00124841	0.00342868	2.46487
TRINITY_DN97229_c0_g1	Antenna	Thorex	91.9196	0	45.9598	-9.78862	9.78862	1.47205	6.64965	2.93794e-11	2.98919e-10	9.52445	TRINITY_DN7228_c0_g1	Antenna	Thorex	0	15.8421	7.92103	5.64023	-5.64023	1.74898	-3.22487	0.00126029	0.00345001	2.46218
TRINITY_DN93314_c0_g1	Antenna	Thorex	147.697	0	73.8487	-10.4742	10.4742	1.57569	6.64737	2.9837e-11	3.03103e-10	9.51841	TRINITY_DN48078_c0_g1	Antenna	Thorex	4.40133	53.4715	28.9364	3.58438	-3.58438	1.11184	-3.22384	0.00126484	0.00346006	2.46092
TRINITY_DN1688_c0_g1	Antenna	Thorex	137.506	0.860734	69.1831	-7.25352	7.25352	1.09188	6.64316	3.07036e-11	3.11713e-10	9.50625	TRINITY_DN71110_c0_g1	Antenna	Thorex	0	13.2234	6.61172	5.37856	-5.37856	1.66939	-3.22188	0.00127353	0.00347406	2.45916
TRINITY_DN2202_c0_g1	Antenna	Thorex	94.2643	0	47.1322	-9.82505	9.82505	1.48017	6.63778	3.18436e-11	3.22887e-10	9.49095	TRINITY_DN8057_c0_g1	Antenna	Thorex	0	15.6071	7.80355	5.61669	-5.61669	1.74334	-3.22179	0.00127393	0.00347484	2.45907
TRINITY_DN4690_c0_g2	Antenna	Thorex	99.1303	0	49.5651	-9.8997	9.8997	1.49153	6.63727	3.1954e-11	3.23805e-10	9.48972	TRINITY_DN8471_c0_g1	Antenna	Thorex	0	17.597	8.7985	5.78681	-5.78681	1.79693	-3.22038	0.00128021	0.00348442	2.45787
TRINITY_DN5977_c0_g1	Antenna	Thorex	93.6104	0	46.8052	-9.81625	9.81625	1.47918	6.63629	3.21685e-11	3.25878e-10	9.48695	TRINITY_DN9563_c3_g1	Antenna	Thorex	0	19.1791	9.58954	5.90955	-5.90955	1.83548	-3.21962	0.00128363	0.00348886	2.45732
TRINITY_DN93784_c0_g1	Antenna	Thorex	104.747	0	52.3736	-9.97673	9.97673	1.50341	6.63608	3.22145e-11	3.26243e-10	9.48646	TRINITY_DN17848_c0_g1	Antenna	Thorex	1.50647	30.7932	16.1498	4.23827	-4.23827	1.31671	-3.21883	0.00128713	0.00349744	2.45625
TRINITY_DN8590_c0_g1	Antenna	Thorex	90.1653	0	45.0827	-9.76216	9.76216	1.47566	6.61543	3.70468e-11	3.73677e-10	9.4275	TRINITY_DN33530_c0_g2	Antenna	Thorex	0	15.3579	7.67896	5.59488	-5.59488	1.73833	-3.21854	0.00128845	0.00350045	2.45588
TRINITY_DN82902_c0_g1	Antenna	Thorex	112.129	0	56.0645	-10.074	10.074	1.5232	6.61371	3.74807e-11	3.77588e-10	9.42298	TRINITY_DN2610_c0_g1	Antenna	Thorex	7.24819	40.5797	23.914	2.46834	-2.46834	0.767065	-3.2179	0.00129131	0.003506	2.45519
TRINITY_DN96862_c0_g1	Antenna	Thorex	112.129	0	56.0645	-10.074	10.074	1.5232	6.61371	3.74807e-11	3.77588e-10	9.42298	TRINITY_DN11852_c1_g1	Antenna	Thorex	0	13.1969	6.59845	5.37298	-5.37298	1.67012	-3.21713	0.00129481	0.00351045	2.45464
TRINITY_DN17609_c0_g2	Antenna	Thorex	94.0944	0	47.0472	-9.82286	9.82286	1.48633	6.60881	3.87419e-11	3.89455e-10	9.40954	TRINITY_DN23225_c0_g1	Antenna	Thorex	0	13.1969	6.59845	5.37298	-5.37298	1.67012	-3.21713	0.00129481	0.00351045	2.45464
TRINITY_DN8741_c0_g1	Antenna	Thorex	116.19	0	58.0951	-10.126	10.126	1.53308	6.60496	3.97636e-11	3.99479e-10	9.39851	TRINITY_DN49162_c0_g1	Antenna	Thorex	0	13.1969	6.59845	5.37298	-5.37298	1.67012	-3.21713	0.00129481	0.00351045	2.45464
TRINITY_DN18552_c0_g1	Antenna	Thorex	105.969	0	52.9847	-9.9933	9.9933	1.51392	6.60092	4.08608e-11	4.1025e-10	9.38695	TRINITY_DN7499_c0_g2	Antenna	Thorex	0.502156	19.6525	10.0773	4.98257	-4.98257	1.54889	-3.21687	0.00129596	0.00351327	2.45429
TRINITY_DN14956_c0_g1	Antenna	Thorex	134.898	0	67.4492	-10.3431	10.3431	1.56883	6.59288	4.31377e-11	4.3258e-10	9.36393	TRINITY_DN2622_c0_g4	Antenna	Thorex	0.694195	17.7266	9.21038	4.84065	-4.84065	1.5055	-3.2153	0.00130308	0.00352839	2.45242
TRINITY_DN14026_c0_g2	Antenna	Thorex	137.747	6.33545	72.0411	-4.42891	4.42891	0.671834	6.59228	4.33127e-11	4.34201e-10	9.36231	TRINITY_DN58631_c0_g1	Antenna	Thorex	0	22.5113	11.2556	6.14081	-6.14081	1.91096	-3.21348	0.00131138	0.0035369	2.45138
TRINITY_DN90392_c0_g1	Antenna	Thorex	94.9947	0	47.4974	-9.83767	9.83767	1.49278	6.59017	4.39312e-11	4.40267e-10	9.35628	TRINITY_DN11403_c1_g1	Antenna	Thorex	0	15.1858	7.59288	5.57862	-5.57862	1.73624	-3.21304	0.0013134	0.00353704	2.45136
TRINITY_DN96783_c0_g1	Antenna	Thorex	116.936	0	58.4682	-10.1349	10.1349	1.53866	6.58684	4.49292e-11	4.50132e-10	9.34666	TRINITY_DN55635_c0_g1	Antenna	Thorex	0	13.9556	6.97778	5.4554	-5.4554	1.69851	-3.21188	0.0013187	0.00354583	2.45028
TRINITY_DN12927_c0_g2	Antenna	Thorex	123.37	0	61.6849	-10.2159	10.2159	1.55254	6.58011	4.70104e-11	4.7055e-10	9.32739	TRINITY_DN28086_c0_g1	Antenna	Thorex	0	17.894	8.947	5.81519	-5.81519	1.81341	-3.20677	0.00134233	0.00358783	2.44517
TRINITY_DN72818_c0_g1	Antenna	Thorex	89.6229	0	44.8114	-9.7521	9.7521	1.48235	6.5788	4.74273e-11	4.74577e-10	9.32369	TRINITY_DN27634_c0_g1	Antenna	Thorex	0	124.457	62.2284	8.61122	-8.61122	2.68589	-3.20609	0.00134551	0.00359516	2.44428
TRINITY_DN28927_c0_g1	Antenna	Thorex	87.5143	0	43.7572	-9.71828	9.71828	1.4779	6.57576	4.84066e-11	4.84081e-10	9.31508	TRINITY_DN11681_c0_g1	Antenna	Thorex	0	13.9497	6.97483	5.457	-5.457	1.70224	-3.20578	0.00134695	0.00359843	2.44389
TRINITY_DN5222_c0_g1	Antenna	Thorex	98.6694	0	49.3347	-9.89052	9.89052	1.50413	6.57557	4.84685e-11	4.84552e-10	9.31466	TRINITY_DN7384_c0_g1	Antenna	Thorex	0	19.2102	9.60508	5.91166	-5.91166	1.84508	-3.20401	0.00135528	0.00360774	2.44277
TRINITY_DN7041_c0_g1	Antenna	Thorex	87.5623	0	43.7812	-9.71905	9.71905	1.4787	6.5727	4.94113e-11	4.93224e-10	9.30696	TRINITY_DN8962_c0_g1	Antenna	Thorex	0	17.9401	8.97007	5.81915	-5.81915	1.81634	-3.20377	0.00135639	0.00360837	2.44269
TRINITY_DN5182_c0_g1	Antenna	Thorex	133.891	11.1589	72.5247	-3.58284	3.58284	0.545114	6.57264	4.94296e-11	4.93256e-10	9.30693	TRINITY_DN43990_c0_g1	Antenna	Thorex	0	13.0358	6.51791	5.35404	-5.35404	1.67118	-3.20375	0.00135652	0.00360838	2.44269
TRINITY_DN5014_c0_g1	Antenna	Thorex	100.686	0	50.3429	-9.91903	9.91903	1.51152	6.56229	5.29871e-11	5.27951e-10	9.27741	TRINITY_DN12796_c0_g1	Antenna	Thorex	0	15.303	7.65149	5.58368	-5.58368	1.74332	-3.2029	0.00136054	0.00361818	2.44151
TRINITY_DN108491_c0_g1	Antenna	Thorex	99.8583	0	49.9291	-9.90898	9.90898	1.51029	6.56096	5.34613e-11	5.32514e-10	9.27367	TRINITY_DN50502_c0_g1	Antenna	Thorex	0	14.7993	7.39964	5.53619	-5.53619	1.72855	-3.20279	0.00136103	0.00361892	2.44142
TRINITY_DN64438_c0_g1	Antenna	Thorex	94.3381	0	47.1691	-9.8258	9.8258	1.49827	6.5581	5.44964e-11	5.42659e-10	9.26547	TRINITY_DN6698_c2_g1	Antenna	Thorex	0	13.387	6.69348	5.39704	-5.39704	1.68538	-3.20227	0.00136349	0.00362251	2.44099
TRINITY_DN26600_c0_g2	Antenna	Thorex	95.4904	0	47.7452	-9.84287	9.84287	1.50171	6.55444	5.58505e-11	5.55466e-10	9.25534	TRINITY_DN28300_c1_g1	Antenna	Thorex	0	15.0129	7.50643	5.55857	-5.55857	1.73618	-3.20162	0.00136659	0.00362841	2.44028
TRINITY_DN3889_c0_g1	Antenna	Thorex	98.0077	3.90158	50.9546	-4.6799	4.6799	0.714585	6.54912	5.78788e-11	5.74994e-10	9.24034	TRINITY_DN89124_c0_g1	Antenna	Thorex	0	14.4565	7.22826	5.50354	-5.50354	1.71944	-3.20077	0.00137063	0.00363732	2.43922
TRINITY_DN84375_c0_g1	Antenna	Thorex	112.118	0	56.0588	-10.0751	10.0751	1.54099	6.53812	6.22979e-11	6.18274e-10	9.20882	TRINITY_DN35316_c0_g1	Antenna	Thorex	0	16.1226	8.06131	5.66017	-5.66017	1.76852	-3.20052	0.0013718	0.00363808	2.43913
TRINITY_DN75289_c0_g1	Antenna	Thorex	104.537	0	52.2686	-9.97352	9.97352	1.52604	6.53557	6.33685e-11	6.28327e-10	9.20181	TRINITY_DN5870_c0_g1	Antenna	Thorex	0	20.6987	10.3494	6.02612	-6.02612	1.8861	-3.19502	0.00139819	0.0036843	2.43365
TRINITY_DN6974_c0_g1	Antenna	Thorex	132.968	28.1891	80.5786	-2.23441	2.23441	0.341894	6.53538	6.34498e-11	6.28895e-10	9.20142	TRINITY_DN3852_c0_g1	Antenna	Thorex	9.73693	45.7573	27.7471	2.23272	-2.23272	0.698839	-3.1949	0.00139877	0.00368542	2.43351
TRINITY_DN66920_c0_g1	Antenna	Thorex	129.776	0	64.8879	-10.2847	10.2847	1.57371	6.53534	6.34642e-11	6.28895e-10	9.20142	TRINITY_DN19805_c1_g2	Antenna	Thorex	0	15.716	7.85799	5.62293	-5.62293	1.76123	-3.19261	0.00140994	0.00370976	2.43065
TRINITY_DN18803_c0_g1	Antenna	Thorex	88.847	0	44.4235	-9.74131	9.74131	1.49082	6.5342	6.39506e-11	6.33523e-10	9.19824	TRINITY_DN75122_c0_g1	Antenna	Thorex	0	13.3383	6.66913	5.39131	-5.39131	1.68902	-3.19197	0.00141305	0.00371393	2.43017
TRINITY_DN102931_c0_g1	Antenna	Thorex	91.1657	0	45.5829	-9.7787	9.7787	1.49671	6.53348	6.42568e-11	6.36172e-10	9.19643	TRINITY_DN49281_c0_g2	Antenna	Thorex	0	13.397	6.69848	5.39817	-5.39817	1.69141	-3.19153	0.00141523	0.00371712	2.42979
TRINITY_DN16658_c0_g1	Antenna	Thorex	106.78	0	53.3902	-10.007	10.007	1.53193	6.53227	6.47799e-11	6.40962e-10	9.19317	TRINITY_DN17024_c0_g1	Antenna	Thorex	0	13.8696	6.93479	5.44728	-5.44728	1.70725	-3.19068	0.00141939	0.00372445	2.42894
TRINITY_DN101098_c0_g1	Antenna	Thorex	87.8763	0	43.9382	-9.72372	9.72372	1.48961	6.52769	6.67904e-11	6.59858e-10	9.18055	TRINITY_DN67440_c0_g1	Antenna	Thorex	0	15.7157	7.85784	5.62168	-5.62168	1.76315	-3.18843	0.00143047	0.00374272	2.42681
TRINITY_DN102453_c0_g1	Antenna	Thorex	87.8763	0	43.9382	-9.72372	9.72372	1.48961	6.52769	6.67904e-11	6.59858e-10	9.18055	TRINITY_DN1993_c0_g1	Antenna	Thorex	2.2967	21.3134	11.8051	3.21688	-3.21688	1.00925	-3.18739	0.00143564	0.00375293	2.42563
TRINITY_DN78665_c0_g1	Antenna	Thorex	87.8763	0	43.9382	-9.72372	9.72372	1.48961	6.52769	6.67904e-11	6.59858e-10	9.18055	TRINITY_DN88378_c0_g1	Antenna	Thorex	2.20069	47.8302	25.0155	4.41213	-4.41213	1.38429	-3.18728	0.00143618	0.00375404	2.4255
TRINITY_DN101887_c0_g1	Antenna	Thorex	92.746	0	46.373	-9.8031	9.8031	1.50265	6.52386	6.85225e-11	6.75949e-10	9.17009	TRINITY_DN970_c0_g2	Antenna	Thorex	0	14.7722	7.38608	5.5354	-5.5354	1.7368	-3.18713	0.00143694	0.00375549	2.42533
TRINITY_DN74114_c0_g1	Antenna	Thorex	92.746	0	46.373	-9.8031	9.8031	1.50265	6.52386	6.85225e-11	6.75949e-10	9.17009	TRINITY_DN3429_c1_g1	Antenna	Thorex	0	13.1396	6.56978	5.36704	-5.36704	1.68399	-3.1871	0.00143707	0.00375549	2.42533
TRINITY_DN92776_c0_g1	Antenna	Thorex	92.746	0	46.373	-9.8031	9.8031	1.50265	6.52386	6.85225e-11	6.75949e-10	9.17009	TRINITY_DN5605_c1_g1	Antenna	Thorex	0	13.1396	6.56978	5.36704	-5.36704	1.68399	-3.1871	0.00143707	0.00375549	2.42533
TRINITY_DN96066_c0_g1	Antenna	Thorex	90.6272	0	45.3136	-9.76838	9.76838	1.49754	6.52295	6.89366e-11	6.7983e-10	9.1676	TRINITY_DN77422_c0_g1	Antenna	Thorex	0	13.8603	6.93015	5.44269	-5.44269	1.70795	-3.18668	0.00143914	0.00375879	2.42495
TRINITY_DN99378_c0_g1	Antenna	Thorex	210.571	9.19716	109.884	-4.5529	4.5529	0.698025	6.52254	6.91279e-11	6.81305e-10	9.16666	TRINITY_DN107192_c0_g1	Antenna	Thorex	0	17.4881	8.74407	5.78104	-5.78104	1.81475	-3.18559	0.00144461	0.00377098	2.42355
TRINITY_DN77424_c0_g1	Antenna	Thorex	97.3317	0	48.6659	-9.87367	9.87367	1.51379	6.52247	6.91592e-11	6.81409e-10	9.16659	TRINITY_DN2872_c0_g1	Antenna	Thorex	6.79405	36.3067	21.5504	2.41133	-2.41133	0.757481	-3.18335	0.0014558	0.00378859	2.42152
TRINITY_DN76720_c0_g1	Antenna	Thorex	112.811	0	56.4057	-10.0838	10.0838	1.54715	6.51766	7.14116e-11	7.02544e-10	9.15333	TRINITY_DN79455_c0_g1	Antenna	Thorex	0	15.274	7.63702	5.58546	-5.58546	1.75473	-3.18308	0.00145715	0.00378859	2.42152
TRINITY_DN68526_c0_g1	Antenna	Thorex	110.873	0	55.4366	-10.0591	10.0591	1.54354	6.51686	7.17955e-11	7.05896e-10	9.15126	TRINITY_DN898_c0_g4	Antenna	Thorex	0	15.274	7.63702	5.58546	-5.58546	1.75473	-3.18308	0.00145715	0.00378859	2.42152
TRINITY_DN99152_c0_g1	Antenna	Thorex	90.1134	0	45.0567	-9.76192	9.76192	1.49901	6.51224	7.4039e-11	7.27735e-10	9.13803	TRINITY_DN60010_c0_g1	Antenna	Thorex	0	18.5915	9.29575	5.86423	-5.86423	1.84234	-3.18303	0.0014574	0.00378895	2.42148
TRINITY_DN104048_c0_g1	Antenna	Thorex	78.3794	2.29509	40.3372	-5.1125	5.1125	0.78513	6.51166	7.43238e-11	7.30315e-10	9.13649	TRINITY_DN55390_c0_g1	Antenna	Thorex	0	14.203	7.10148	5.48319	-5.48319	1.72312	-3.18213	0.00146195	0.00379806	2.42044
TRINITY_DN28916_c0_g1	Antenna	Thorex	100.94	0	50.47	-9.92367	9.92367	1.52427	6.51042	7.49424e-11	7.36172e-10	9.13302	TRINITY_DN64649_c0_g1	Antenna	Thorex	0	17.3848	8.69241	5.76913	-5.76913	1.81401	-3.18031	0.00147118	0.00381662	2.41832
TRINITY_DN6300_c0_g2	Antenna	Thorex	89.2609	0	44.6305	-9.74688	9.74688	1.4975	6.50875	7.57784e-11	7.43938e-10	9.12846	TRINITY_DN6791_c0_g1	Antenna	Thorex	6.24388	33.2298	19.7368	2.40838	-2.40838	0.757409	-3.17976	0.00147395	0.00382346	2.41754
TRINITY_DN15748_c0_g1	Antenna	Thorex	98.026	0	49.013	-9.88387	9.88387	1.51892	6.50717	7.65823e-11	7.51604e-10	9.12401	TRINITY_DN31689_c0_g4	Antenna	Thorex	0	13.0636	6.53179	5.35971	-5.35971	1.68727	-3.17656	0.00149034	0.00385101	2.41443
TRINITY_DN19691_c0_g1	Antenna	Thorex	118.204	0	59.1022	-10.1542	10.1542	1.56072	6.50614	7.71089e-11	7.56379e-10	9.12126	TRINITY_DN82707_c0_g1	Antenna	Thorex	0	13.0636	6.53179	5.35971	-5.35971	1.68727	-3.17656	0.00149034	0.00385101	2.41443
TRINITY_DN81027_c0_g1	Antenna	Thorex	92.6462	0	46.3231	-9.80217	9.80217	1.50704	6.50425	7.80812e-11	7.65397e-10	9.11611	TRINITY_DN97973_c0_g1	Antenna	Thorex	0	13.0636	6.53179	5.35971	-5.35971	1.68727	-3.17656	0.00149034	0.00385101	2.41443
TRINITY_DN3189_c0_g1	Antenna	Thorex	143.65	0.965542	72.3075	-7.11287	7.11287	1.09364	6.50386	7.82838e-11	7.67153e-10	9.11512	TRINITY_DN40270_c0_g1	Antenna	Thorex	0	15.406	7.703	5.59704	-5.59704	1.76236	-3.17588	0.00149381	0.00385754	2.41369
TRINITY_DN81106_c0_g1	Antenna	Thorex	137.244	7.36392	72.3037	-4.25519	4.25519	0.654331	6.50311	7.86777e-11	7.70782e-10	9.11307	TRINITY_DN20574_c0_g1	Antenna	Thorex	0	20.264	10.132	5.98892	-5.98892	1.88664	-3.17438	0.00150156	0.00386728	2.41259
TRINITY_DN47074_c0_g1	Antenna	Thorex	88.9066	0	44.4533	-9.7403	9.7403	1.49781	6.50303	7.87181e-11	7.70948e-10	9.11298	TRINITY_DN12768_c0_g1	Antenna	Thorex	0	13.7162	6.85811	5.43146	-5.43146	1.71147	-3.17356	0.0015058	0.00387535	2.41169
TRINITY_DN49315_c0_g1	Antenna	Thorex	92.5916	0	46.2958	-9.79885	9.79885	1.50713	6.50167	7.94324e-11	7.77478e-10	9.10931	TRINITY_DN3721_c0_g1	Antenna	Thorex	0	15.064	7.53198	5.56306	-5.56306	1.75313	-3.17322	0.00150758	0.0038781	2.41138
TRINITY_DN21181_c0_g1	Antenna	Thorex	120.484	9.69663	65.0903	-3.65057	3.65057	0.561625	6.50002	8.03117e-11	7.85849e-10	9.10466	TRINITY_DN3550_c1_g2	Antenna	Thorex	0	33.4126	16.7063	6.71198	-6.71198	2.11526	-3.17312	0.00150811	0.00387836	2.41135
TRINITY_DN7322_c0_g1	Antenna	Thorex	84.9257	0	42.4628	-9.67583	9.67583	1.48997	6.49396	8.36077e-11	8.17368e-10	9.08758	TRINITY_DN14472_c0_g1	Antenna	Thorex	0	13.4265	6.71326	5.39869	-5.39869	1.70148	-3.17293	0.00150907	0.0038798	2.41119
TRINITY_DN31405_c0_g1	Antenna	Thorex	91.5497	0	45.7748	-9.78441	9.78441	1.50684	6.49332	8.39677e-11	8.20641e-10	9.08585	TRINITY_DN99547_c0_g1	Antenna	Thorex	0	13.4265	6.71326	5.39869	-5.39869	1.70148	-3.17293	0.00150907	0.0038798	2.41119
TRINITY_DN13250_c0_g1	Antenna	Thorex	84.2574	0	42.1287	-9.66415	9.66415	1.48839	6.49301	8.41361e-11	8.22041e-10	9.08511	TRINITY_DN1885_c1_g1	Antenna	Thorex	0	13.6163	6.80814	5.42023	-5.42023	1.7086	-3.17232	0.00151225	0.00388676	2.41041
TRINITY_DN93046_c0_g1	Antenna	Thorex	107.942	0	53.9709	-10.0191	10.0191	1.5433	6.49199	8.47071e-11	8.27373e-10	9.0823	TRINITY_DN2276_c0_g1	Antenna	Thorex	11.1474	50.1711	30.6593	2.15584	-2.15584	0.679636	-3.17205	0.00151365	0.00389005	2.41004
TRINITY_DN8553_c0_g1	Antenna	Thorex	121.359	0.688587	61.0236	-7.38968	7.38968	1.1388	6.489	8.6408e-11	8.43232e-10	9.07405	TRINITY_DN45161_c0_g1	Antenna	Thorex	0	12.8638	6.43191	5.33588	-5.33588	1.68422	-3.16817	0.00153404	0.00391845	2.40689
TRINITY_DN43964_c0_g1	Antenna	Thorex	92.7201	0	46.36	-9.80296	9.80296	1.51101	6.48769	8.71614e-11	8.5033e-10	9.07041	TRINITY_DN8837_c0_g2	Antenna	Thorex	1.19635	19.4313	10.3138	4.07526	-4.07526	1.28659	-3.1675	0.00153753	0.00392583	2.40607
TRINITY_DN20170_c1_g1	Antenna	Thorex	88.4149	0	44.2074	-9.73448	9.73448	1.50109	6.48494	8.87667e-11	8.65218e-10	9.06287	TRINITY_DN74611_c0_g1	Antenna	Thorex	0	13.9807	6.99037	5.45935	-5.45935	1.7242	-3.1663	0.00154392	0.00393631	2.40491
TRINITY_DN106581_c0_g1	Antenna	Thorex	86.1298	0	43.0649	-9.69476	9.69476	1.49653	6.47815	9.28538e-11	9.0344e-10	9.0441	TRINITY_DN3263_c0_g1	Antenna	Thorex	6.94195	147.768	77.3551	4.45809	-4.45809	1.40827	-3.16566	0.00154733	0.00394316	2.40416
TRINITY_DN31890_c3_g1	Antenna	Thorex	86.1298	0	43.0649	-9.69476	9.69476	1.49653	6.47815	9.28538e-11	9.0344e-10	9.0441	TRINITY_DN18308_c0_g2	Antenna	Thorex	0	13.2641	6.63204	5.37919	-5.37919	1.70116	-3.16208	0.00156647	0.00397753	2.40039
TRINITY_DN48280_c0_g1	Antenna	Thorex	86.1298	0	43.0649	-9.69476	9.69476	1.49653	6.47815	9.28538e-11	9.0344e-10	9.0441	TRINITY_DN5409_c0_g1	Antenna	Thorex	0	12.532	6.26598	5.29773	-5.29773	1.67625	-3.16046	0.0015752	0.00399396	2.3986
TRINITY_DN95004_c0_g1	Antenna	Thorex	86.1298	0	43.0649	-9.69476	9.69476	1.49653	6.47815	9.28538e-11	9.0344e-10	9.0441	TRINITY_DN3715_c0_g1	Antenna	Thorex	6.31784	50.7839	28.5509	3.05849	-3.05849	0.967982	-3.15965	0.00157957	0.00400288	2.39763
TRINITY_DN108378_c0_g1	Antenna	Thorex	102.791	0	51.3953	-9.94923	9.94923	1.53667	6.47452	9.51109e-11	9.24851e-10	9.03393	TRINITY_DN29891_c0_g1	Antenna	Thorex	7.0821	42.7637	24.9229	2.61599	-2.61599	0.828078	-3.15912	0.00158248	0.00400808	2.39706
TRINITY_DN14179_c0_g1	Antenna	Thorex	104.063	0	52.0316	-9.96878	9.96878	1.54047	6.47125	9.71984e-11	9.44308e-10	9.02489	TRINITY_DN12794_c0_g5	Antenna	Thorex	0	12.623	6.31148	5.30774	-5.30774	1.68069	-3.15808	0.00158814	0.00401806	2.39598
TRINITY_DN54936_c0_g1	Antenna	Thorex	93.4625	4.70499	49.0837	-4.3213	4.3213	0.669005	6.45929	1.05195e-10	1.02092e-09	8.99101	TRINITY_DN29211_c0_g1	Antenna	Thorex	0	12.623	6.31148	5.30774	-5.30774	1.68069	-3.15808	0.00158814	0.00401806	2.39598
TRINITY_DN79904_c0_g1	Antenna	Thorex	157.178	0	78.5888	-10.5641	10.5641	1.63609	6.45693	1.06847e-10	1.03651e-09	8.98443	TRINITY_DN1136_c0_g4	Antenna	Thorex	0	14.3299	7.16495	5.4945	-5.4945	1.73989	-3.15795	0.00158882	0.00401946	2.39583
TRINITY_DN3292_c0_g1	Antenna	Thorex	84.1614	0	42.0807	-9.66251	9.66251	1.49703	6.45444	1.08621e-10	1.05309e-09	8.97753	TRINITY_DN12316_c0_g2	Antenna	Thorex	0	17.8423	8.92114	5.80921	-5.80921	1.84245	-3.15297	0.00161618	0.00407073	2.39033
TRINITY_DN82635_c0_g1	Antenna	Thorex	101.546	0	50.7731	-9.93167	9.93167	1.53916	6.45266	1.09904e-10	1.06458e-09	8.97282	TRINITY_DN14555_c0_g1	Antenna	Thorex	0	18.2698	9.1349	5.83928	-5.83928	1.8524	-3.15228	0.00162	0.00407849	2.3895
TRINITY_DN22661_c0_g1	Antenna	Thorex	89.4412	0	44.7206	-9.75138	9.75138	1.51157	6.45114	1.1101e-10	1.07498e-09	8.9686	TRINITY_DN43130_c0_g1	Antenna	Thorex	0	13.1463	6.57313	5.37112	-5.37112	1.70392	-3.15221	0.00162042	0.00407923	2.38942
TRINITY_DN4829_c0_g1	Antenna	Thorex	83.8772	0	41.9386	-9.65712	9.65712	1.49763	6.44826	1.13144e-10	1.09532e-09	8.96046	TRINITY_DN89686_c0_g1	Antenna	Thorex	0	15.6872	7.8436	5.62549	-5.62549	1.78496	-3.1516	0.00162376	0.00408607	2.38869
TRINITY_DN10388_c0_g2	Antenna	Thorex	89.5191	4.66146	47.0903	-4.24747	4.24747	0.659227	6.44311	1.17049e-10	1.13245e-09	8.94598	TRINITY_DN26145_c0_g1	Antenna	Thorex	0	14.169	7.08449	5.47816	-5.47816	1.73842	-3.15124	0.00162581	0.00409059	2.38821
TRINITY_DN29453_c0_g1	Antenna	Thorex	124.494	0	62.2471	-10.2276	10.2276	1.58787	6.44105	1.18652e-10	1.14694e-09	8.94046	TRINITY_DN82399_c0_g1	Antenna	Thorex	0	14.2096	7.1048	5.47933	-5.47933	1.73911	-3.15066	0.00162903	0.00409592	2.38765
TRINITY_DN63435_c0_g1	Antenna	Thorex	124.494	0	62.2471	-10.2276	10.2276	1.58787	6.44105	1.18652e-10	1.14694e-09	8.94046	TRINITY_DN38622_c0_g1	Antenna	Thorex	0	14.8612	7.43059	5.54608	-5.54608	1.76194	-3.14772	0.00164549	0.00412361	2.38472
TRINITY_DN9678_c0_g1	Antenna	Thorex	89.5151	0	44.7576	-9.75216	9.75216	1.51528	6.43589	1.22755e-10	1.18591e-09	8.92595	TRINITY_DN52890_c0_g1	Antenna	Thorex	0	14.8612	7.43059	5.54608	-5.54608	1.76194	-3.14772	0.00164549	0.00412361	2.38472
TRINITY_DN101438_c0_g1	Antenna	Thorex	84.3833	0	42.1916	-9.66521	9.66521	1.50303	6.4305	1.27185e-10	1.22654e-09	8.91132	TRINITY_DN83892_c0_g1	Antenna	Thorex	0	14.8612	7.43059	5.54608	-5.54608	1.76194	-3.14772	0.00164549	0.00412361	2.38472
TRINITY_DN103004_c0_g1	Antenna	Thorex	84.3833	0	42.1916	-9.66521	9.66521	1.50303	6.4305	1.27185e-10	1.22654e-09	8.91132	TRINITY_DN291_c0_g1	Antenna	Thorex	7.65434	41.3478	24.5011	2.4064	-2.4064	0.765013	-3.14557	0.00165763	0.00414958	2.382
TRINITY_DN66343_c0_g1	Antenna	Thorex	84.3833	0	42.1916	-9.66521	9.66521	1.50303	6.4305	1.27185e-10	1.22654e-09	8.91132	TRINITY_DN7769_c0_g1	Antenna	Thorex	0	12.7543	6.37717	5.32582	-5.32582	1.69339	-3.14506	0.00166055	0.00415584	2.38134
TRINITY_DN8468_c1_g1	Antenna	Thorex	84.3833	0	42.1916	-9.66521	9.66521	1.50303	6.4305	1.27185e-10	1.22654e-09	8.91132	TRINITY_DN6857_c1_g2	Antenna	Thorex	0	12.2591	6.12956	5.26861	-5.26861	1.67631	-3.14298	0.00167236	0.00417175	2.37968
TRINITY_DN86033_c0_g1	Antenna	Thorex	84.3833	0	42.1916	-9.66521	9.66521	1.50303	6.4305	1.27185e-10	1.22654e-09	8.91132	TRINITY_DN97934_c0_g1	Antenna	Thorex	0	12.9783	6.48917	5.34709	-5.34709	1.70154	-3.1425	0.00167512	0.00417391	2.37946
TRINITY_DN81785_c0_g1	Antenna	Thorex	108.583	6.1953	57.3891	-4.16451	4.16451	0.648273	6.42402	1.32725e-10	1.27657e-09	8.89395	TRINITY_DN8235_c0_g1	Antenna	Thorex	0	14.6153	7.30767	5.52182	-5.52182	1.75762	-3.14165	0.00168001	0.00418448	2.37836
TRINITY_DN81595_c0_g1	Antenna	Thorex	119.114	7.42262	63.2683	-4.03455	4.03455	0.628476	6.41957	1.36661e-10	1.31404e-09	8.88139	TRINITY_DN19160_c1_g1	Antenna	Thorex	0	12.3627	6.18136	5.28121	-5.28121	1.68144	-3.14088	0.0016844	0.00419479	2.37729
TRINITY_DN6140_c1_g1	Antenna	Thorex	83.1311	0	41.5656	-9.64503	9.64503	1.50265	6.4187	1.37447e-10	1.32083e-09	8.87915	TRINITY_DN86678_c0_g1	Antenna	Thorex	0	12.3627	6.18136	5.28121	-5.28121	1.68144	-3.14088	0.0016844	0.00419479	2.37729
TRINITY_DN6423_c0_g2	Antenna	Thorex	82.1749	0	41.0874	-9.6283	9.6283	1.502	6.41033	1.45209e-10	1.39501e-09	8.85542	TRINITY_DN4216_c0_g2	Antenna	Thorex	0	17.688	8.844	5.79429	-5.79429	1.84532	-3.13999	0.00168956	0.00420443	2.37629
TRINITY_DN106186_c0_g1	Antenna	Thorex	84.5494	0	42.2747	-9.66835	9.66835	1.50908	6.40679	1.4862e-10	1.42652e-09	8.84572	TRINITY_DN40_c0_g2	Antenna	Thorex	5.64572	32.1467	18.8962	2.49841	-2.49841	0.795824	-3.1394	0.00169293	0.00421122	2.37559
TRINITY_DN28601_c0_g1	Antenna	Thorex	93.0084	0	46.5042	-9.80743	9.80743	1.53294	6.39781	1.57625e-10	1.50985e-09	8.82107	TRINITY_DN23392_c0_g4	Antenna	Thorex	0	13.145	6.57252	5.37106	-5.37106	1.71113	-3.13889	0.00169588	0.00421664	2.37503
TRINITY_DN2162_c0_g3	Antenna	Thorex	129.977	28.4869	79.232	-2.1935	2.1935	0.342911	6.39671	1.58761e-10	1.52029e-09	8.81807	TRINITY_DN62802_c0_g1	Antenna	Thorex	0	13.145	6.57252	5.37106	-5.37106	1.71113	-3.13889	0.00169588	0.00421664	2.37503
TRINITY_DN1090_c0_g1	Antenna	Thorex	137.779	24.1294	80.9544	-2.50205	2.50205	0.391175	6.39623	1.59263e-10	1.52465e-09	8.81683	TRINITY_DN3312_c0_g1	Antenna	Thorex	1.50647	28.0042	14.7554	4.10036	-4.10036	1.30671	-3.13792	0.00170153	0.00422844	2.37382
TRINITY_DN68408_c0_g1	Antenna	Thorex	88.2487	0	44.1243	-9.73138	9.73138	1.52161	6.39546	1.60061e-10	1.53094e-09	8.81504	TRINITY_DN20905_c0_g1	Antenna	Thorex	0	16.8846	8.4423	5.7266	-5.7266	1.8254	-3.13717	0.00170589	0.00423724	2.37292
TRINITY_DN85663_c0_g1	Antenna	Thorex	88.2487	0	44.1243	-9.73138	9.73138	1.52161	6.39546	1.60061e-10	1.53094e-09	8.81504	TRINITY_DN33757_c0_g1	Antenna	Thorex	0	14.5169	7.25845	5.5122	-5.5122	1.75828	-3.13499	0.0017186	0.004253	2.37131
TRINITY_DN48022_c0_g2	Antenna	Thorex	99.7997	0	49.8999	-9.90665	9.90665	1.55003	6.39124	1.64541e-10	1.57195e-09	8.80356	TRINITY_DN5020_c1_g1	Antenna	Thorex	0	13.6753	6.83764	5.42859	-5.42859	1.73178	-3.13468	0.00172041	0.00425531	2.37107
TRINITY_DN64612_c0_g1	Antenna	Thorex	99.7997	0	49.8999	-9.90665	9.90665	1.55003	6.39124	1.64541e-10	1.57195e-09	8.80356	TRINITY_DN956_c3_g1	Antenna	Thorex	6.55402	43.4679	25.0109	2.70085	-2.70085	0.862015	-3.13318	0.00172925	0.00427524	2.36904
TRINITY_DN35635_c0_g1	Antenna	Thorex	82.2007	0	41.1004	-9.6283	9.6283	1.50702	6.38899	1.66989e-10	1.59488e-09	8.79727	TRINITY_DN45018_c0_g1	Antenna	Thorex	0	14.9154	7.45768	5.55393	-5.55393	1.77456	-3.12975	0.00174952	0.00431363	2.36516
TRINITY_DN101845_c0_g1	Antenna	Thorex	82.6368	0	41.3184	-9.63503	9.63503	1.50899	6.38507	1.71314e-10	1.63237e-09	8.78718	TRINITY_DN14052_c0_g2	Antenna	Thorex	0	12.462	6.23102	5.28909	-5.28909	1.69001	-3.12961	0.00175038	0.00431541	2.36498
TRINITY_DN103735_c0_g1	Antenna	Thorex	82.6368	0	41.3184	-9.63503	9.63503	1.50899	6.38507	1.71314e-10	1.63237e-09	8.78718	TRINITY_DN105_c0_g2	Antenna	Thorex	0	18.4069	9.20345	5.84998	-5.84998	1.86951	-3.12915	0.00175315	0.00432028	2.36449
TRINITY_DN73602_c0_g1	Antenna	Thorex	82.6368	0	41.3184	-9.63503	9.63503	1.50899	6.38507	1.71314e-10	1.63237e-09	8.78718	TRINITY_DN32551_c0_g1	Antenna	Thorex	0	15.9822	7.99109	5.64936	-5.64936	1.80544	-3.12909	0.00175351	0.00432052	2.36446
TRINITY_DN94815_c0_g1	Antenna	Thorex	82.6368	0	41.3184	-9.63503	9.63503	1.50899	6.38507	1.71314e-10	1.63237e-09	8.78718	TRINITY_DN107317_c0_g1	Antenna	Thorex	0	13.0935	6.54673	5.36227	-5.36227	1.71516	-3.1264	0.00176963	0.00435499	2.36101
TRINITY_DN95179_c0_g1	Antenna	Thorex	82.6368	0	41.3184	-9.63503	9.63503	1.50899	6.38507	1.71314e-10	1.63237e-09	8.78718	TRINITY_DN29598_c0_g1	Antenna	Thorex	0	13.0935	6.54673	5.36227	-5.36227	1.71516	-3.1264	0.00176963	0.00435499	2.36101
TRINITY_DN95891_c0_g1	Antenna	Thorex	82.6368	0	41.3184	-9.63503	9.63503	1.50899	6.38507	1.71314e-10	1.63237e-09	8.78718	TRINITY_DN75702_c0_g1	Antenna	Thorex	0	13.0935	6.54673	5.36227	-5.36227	1.71516	-3.1264	0.00176963	0.00435499	2.36101
TRINITY_DN4840_c0_g2	Antenna	Thorex	110.481	0.344293	55.4127	-8.23552	8.23552	1.29068	6.38076	1.76206e-10	1.67752e-09	8.77533	TRINITY_DN6885_c0_g1	Antenna	Thorex	0	13.4808	6.74041	5.4009	-5.4009	1.72761	-3.12623	0.00177062	0.00435711	2.3608
TRINITY_DN71846_c0_g1	Antenna	Thorex	95.9253	0	47.9627	-9.85211	9.85211	1.54486	6.37736	1.80162e-10	1.71419e-09	8.76594	TRINITY_DN46794_c0_g1	Antenna	Thorex	0	12.3362	6.16808	5.27514	-5.27514	1.68796	-3.12516	0.00177709	0.00436646	2.35987
TRINITY_DN96386_c0_g1	Antenna	Thorex	533.227	31.764	282.495	-4.07478	4.07478	0.639157	6.37524	1.82672e-10	1.73756e-09	8.76006	TRINITY_DN14205_c0_g1	Antenna	Thorex	0	12.451	6.22549	5.28898	-5.28898	1.69247	-3.12501	0.001778	0.00436837	2.35968
TRINITY_DN18396_c0_g1	Antenna	Thorex	86.0079	0	43.004	-9.69324	9.69324	1.52063	6.37448	1.8358e-10	1.74569e-09	8.75803	TRINITY_DN3767_c0_g1	Antenna	Thorex	10.217	57.0901	33.6536	2.50661	-2.50661	0.802344	-3.1241	0.00178347	0.00437819	2.35871
TRINITY_DN8505_c0_g1	Antenna	Thorex	85.568	0	42.784	-9.68727	9.68727	1.51979	6.37409	1.84054e-10	1.74969e-09	8.75704	TRINITY_DN12343_c0_g1	Antenna	Thorex	0	13.12	6.56	5.36763	-5.36763	1.71992	-3.12086	0.00180321	0.00441505	2.35506
TRINITY_DN6184_c0_g1	Antenna	Thorex	83.6371	0	41.8186	-9.6531	9.6531	1.51541	6.36995	1.89096e-10	1.79553e-09	8.74581	TRINITY_DN25978_c0_g1	Antenna	Thorex	0	13.12	6.56	5.36763	-5.36763	1.71992	-3.12086	0.00180321	0.00441505	2.35506
TRINITY_DN5977_c0_g2	Antenna	Thorex	83.0572	0	41.5286	-9.6441	9.6441	1.51526	6.36465	1.95739e-10	1.85754e-09	8.73106	TRINITY_DN169_c1_g2	Antenna	Thorex	0	15.4741	7.73705	5.60623	-5.60623	1.79658	-3.12049	0.00180549	0.00441898	2.35468
TRINITY_DN64701_c0_g1	Antenna	Thorex	82.1787	0	41.0893	-9.62758	9.62758	1.5131	6.36281	1.98093e-10	1.87879e-09	8.72612	TRINITY_DN5314_c0_g1	Antenna	Thorex	3.39701	34.7835	19.0902	3.35154	-3.35154	1.07414	-3.1202	0.00180728	0.00442205	2.35438
TRINITY_DN91797_c0_g1	Antenna	Thorex	120.547	0	60.2735	-10.1811	10.1811	1.60074	6.36024	2.01438e-10	1.90885e-09	8.71923	TRINITY_DN3096_c0_g2	Antenna	Thorex	0	13.3518	6.67588	5.39144	-5.39144	1.72969	-3.117	0.00182704	0.00445674	2.35098
TRINITY_DN52505_c0_g1	Antenna	Thorex	81.6728	0	40.8364	-9.61943	9.61943	1.5129	6.35826	2.04058e-10	1.932e-09	8.71399	TRINITY_DN4127_c0_g1	Antenna	Thorex	15.0466	61.6299	38.3382	2.02238	-2.02238	0.648843	-3.1169	0.00182765	0.0044579	2.35087
TRINITY_DN96789_c0_g1	Antenna	Thorex	68.0846	2.86886	35.4767	-4.59014	4.59014	0.721993	6.3576	2.04924e-10	1.93907e-09	8.71241	TRINITY_DN2089_c0_g2	Antenna	Thorex	22.5348	90.4835	56.5092	2.00245	-2.00245	0.642545	-3.11644	0.00183049	0.00446382	2.35029
TRINITY_DN80353_c0_g1	Antenna	Thorex	84.5157	0	42.2579	-9.66939	9.66939	1.52127	6.35615	2.06875e-10	1.9564e-09	8.70854	TRINITY_DN5888_c0_g3	Antenna	Thorex	0	20.7207	10.3603	6.0243	-6.0243	1.93349	-3.11577	0.00183464	0.00447207	2.34949
TRINITY_DN4583_c0_g1	Antenna	Thorex	85.2475	0	42.6237	-9.67953	9.67953	1.52428	6.35022	2.15006e-10	2.03212e-09	8.69205	TRINITY_DN942_c4_g1	Antenna	Thorex	0	13.6555	6.82777	5.42038	-5.42038	1.74057	-3.11413	0.00184489	0.00449031	2.34772
TRINITY_DN5319_c1_g1	Antenna	Thorex	208.681	6.94305	107.812	-4.89641	4.89641	0.771298	6.34827	2.1775e-10	2.05746e-09	8.68667	TRINITY_DN5415_c0_g2	Antenna	Thorex	2.79885	21.4856	12.1422	2.919	-2.919	0.937363	-3.11405	0.00184538	0.0044911	2.34765
TRINITY_DN82889_c0_g1	Antenna	Thorex	93.7944	0	46.8972	-9.8197	9.8197	1.54685	6.34818	2.17871e-10	2.05801e-09	8.68655	TRINITY_DN235_c1_g3	Antenna	Thorex	6.79405	35.5975	21.1958	2.38029	-2.38029	0.764669	-3.11284	0.00185295	0.0045063	2.34618
TRINITY_DN80898_c0_g1	Antenna	Thorex	130.863	8.26791	69.5657	-3.95774	3.95774	0.623665	6.34594	2.21077e-10	2.08589e-09	8.68071	TRINITY_DN110633_c0_g1	Antenna	Thorex	0	12.9479	6.47393	5.34855	-5.34855	1.71971	-3.11014	0.00186999	0.00453714	2.34322
TRINITY_DN10144_c0_g1	Antenna	Thorex	80.8902	0	40.4451	-9.60421	9.60421	1.51449	6.34157	2.27442e-10	2.14038e-09	8.66951	TRINITY_DN11581_c1_g2	Antenna	Thorex	0	13.8127	6.90633	5.43658	-5.43658	1.75011	-3.10642	0.00189365	0.00458564	2.3386
TRINITY_DN102569_c0_g1	Antenna	Thorex	80.8902	0	40.4451	-9.60421	9.60421	1.51449	6.34157	2.27442e-10	2.14038e-09	8.66951	TRINITY_DN3826_c0_g1	Antenna	Thorex	12.5358	51.0234	31.7796	2.02438	-2.02438	0.65215	-3.10417	0.00190817	0.0046096	2.33634
TRINITY_DN107007_c0_g1	Antenna	Thorex	80.8902	0	40.4451	-9.60421	9.60421	1.51449	6.34157	2.27442e-10	2.14038e-09	8.66951	TRINITY_DN37584_c0_g1	Antenna	Thorex	0	14.1068	7.05339	5.47235	-5.47235	1.76427	-3.10176	0.00192375	0.00463819	2.33365
TRINITY_DN46757_c0_g1	Antenna	Thorex	80.8902	0	40.4451	-9.60421	9.60421	1.51449	6.34157	2.27442e-10	2.14038e-09	8.66951	TRINITY_DN17724_c0_g2	Antenna	Thorex	7.24819	41.0315	24.1398	2.48884	-2.48884	0.803522	-3.09741	0.00195219	0.00468929	2.32889
TRINITY_DN66011_c0_g1	Antenna	Thorex	80.8902	0	40.4451	-9.60421	9.60421	1.51449	6.34157	2.27442e-10	2.14038e-09	8.66951	TRINITY_DN35193_c0_g1	Antenna	Thorex	0	12.4898	6.24491	5.29502	-5.29502	1.70967	-3.0971	0.00195424	0.00469353	2.3285
TRINITY_DN72173_c0_g1	Antenna	Thorex	80.8902	0	40.4451	-9.60421	9.60421	1.51449	6.34157	2.27442e-10	2.14038e-09	8.66951	TRINITY_DN4866_c0_g1	Antenna	Thorex	2.00862	39.2051	20.6069	4.19559	-4.19559	1.35537	-3.09552	0.00196465	0.00471208	2.32679
TRINITY_DN74564_c0_g1	Antenna	Thorex	80.8902	0	40.4451	-9.60421	9.60421	1.51449	6.34157	2.27442e-10	2.14038e-09	8.66951	TRINITY_DN3235_c0_g1	Antenna	Thorex	11.2214	49.567	30.3942	2.16019	-2.16019	0.698016	-3.09475	0.00196976	0.00471803	2.32624
TRINITY_DN75155_c0_g1	Antenna	Thorex	80.8902	0	40.4451	-9.60421	9.60421	1.51449	6.34157	2.27442e-10	2.14038e-09	8.66951	TRINITY_DN3322_c0_g2	Antenna	Thorex	0	14.3651	7.18253	5.49272	-5.49272	1.77507	-3.09437	0.00197231	0.0047191	2.32614
TRINITY_DN9867_c0_g1	Antenna	Thorex	80.8902	0	40.4451	-9.60421	9.60421	1.51449	6.34157	2.27442e-10	2.14038e-09	8.66951	TRINITY_DN33245_c0_g1	Antenna	Thorex	0	36.3434	18.1717	6.83607	-6.83607	2.21043	-3.09265	0.00198381	0.00474296	2.32395
TRINITY_DN11948_c0_g1	Antenna	Thorex	81.8128	0	40.9064	-9.62242	9.62242	1.5177	6.34015	2.29547e-10	2.15958e-09	8.66563	TRINITY_DN88438_c0_g1	Antenna	Thorex	0	16.8254	8.41268	5.72772	-5.72772	1.85246	-3.09195	0.00198848	0.00475273	2.32306
TRINITY_DN1545_c7_g1	Antenna	Thorex	169.549	21.1921	95.3706	-2.98652	2.98652	0.471248	6.33748	2.33557e-10	2.19604e-09	8.65836	TRINITY_DN37116_c0_g1	Antenna	Thorex	0	17.2745	8.63723	5.76567	-5.76567	1.86485	-3.09176	0.00198973	0.00475539	2.32281
TRINITY_DN102236_c0_g1	Antenna	Thorex	86	0	43	-9.69414	9.69414	1.53037	6.33452	2.3808e-10	2.236e-09	8.65053	TRINITY_DN53105_c0_g1	Antenna	Thorex	0	13.7435	6.87177	5.4337	-5.4337	1.75784	-3.09112	0.00199401	0.00476526	2.32191
TRINITY_DN19608_c0_g1	Antenna	Thorex	86	0	43	-9.69414	9.69414	1.53037	6.33452	2.3808e-10	2.236e-09	8.65053	TRINITY_DN59211_c0_g1	Antenna	Thorex	0	16.9662	8.48312	5.73568	-5.73568	1.8564	-3.08968	0.00200371	0.00478041	2.32053
TRINITY_DN88262_c0_g1	Antenna	Thorex	86	0	43	-9.69414	9.69414	1.53037	6.33452	2.3808e-10	2.236e-09	8.65053	TRINITY_DN4839_c0_g1	Antenna	Thorex	8.63661	40.5767	24.6067	2.23676	-2.23676	0.724064	-3.08917	0.00200717	0.00478743	2.3199
TRINITY_DN48732_c0_g1	Antenna	Thorex	85.782	0	42.891	-9.69091	9.69091	1.53116	6.32911	2.46576e-10	2.31247e-09	8.63592	TRINITY_DN85022_c0_g1	Antenna	Thorex	0	15.9543	7.97714	5.6498	-5.6498	1.82921	-3.08866	0.00201062	0.004792	2.31948
TRINITY_DN67167_c0_g1	Antenna	Thorex	78.9919	0	39.496	-9.57151	9.57151	1.51323	6.3252	2.52897e-10	2.37107e-09	8.62506	TRINITY_DN14306_c0_g2	Antenna	Thorex	0	12.098	6.04902	5.2482	-5.2482	1.69925	-3.08854	0.00201145	0.00479311	2.31938
TRINITY_DN74194_c0_g1	Antenna	Thorex	97.503	0	48.7515	-9.87305	9.87305	1.56283	6.31742	2.65965e-10	2.49074e-09	8.60367	TRINITY_DN27057_c0_g1	Antenna	Thorex	0	12.6062	6.30308	5.3107	-5.3107	1.71995	-3.0877	0.00201714	0.00480581	2.31823
TRINITY_DN1945_c0_g2	Antenna	Thorex	89.3165	0	44.6583	-9.74661	9.74661	1.54293	6.31694	2.66794e-10	2.49779e-09	8.60244	TRINITY_DN20192_c0_g1	Antenna	Thorex	0	13.7625	6.88124	5.43671	-5.43671	1.76123	-3.08688	0.00202269	0.00481727	2.3172
TRINITY_DN90454_c0_g1	Antenna	Thorex	79.1437	0	39.5719	-9.57272	9.57272	1.51954	6.29977	2.98095e-10	2.78366e-09	8.55538	TRINITY_DN1170_c0_g2	Antenna	Thorex	1.10034	27.4481	14.2742	4.59954	-4.59954	1.49132	-3.08421	0.00204092	0.00484763	2.31447
TRINITY_DN74396_c0_g1	Antenna	Thorex	100.62	0	50.3098	-9.91784	9.91784	1.57526	6.29601	3.05397e-10	2.85022e-09	8.54512	TRINITY_DN24093_c1_g1	Antenna	Thorex	0	12.3289	6.16445	5.2762	-5.2762	1.71102	-3.08365	0.00204479	0.00485576	2.31374
TRINITY_DN84166_c0_g1	Antenna	Thorex	96.2587	0	48.1293	-9.85452	9.85452	1.56522	6.29592	3.05575e-10	2.85107e-09	8.54499	TRINITY_DN42509_c0_g1	Antenna	Thorex	0	12.3289	6.16445	5.2762	-5.2762	1.71102	-3.08365	0.00204479	0.00485576	2.31374
TRINITY_DN3226_c0_g1	Antenna	Thorex	77.5153	0	38.7577	-9.54303	9.54303	1.51823	6.28565	3.26488e-10	3.03927e-09	8.51723	TRINITY_DN86900_c0_g1	Antenna	Thorex	0	12.3289	6.16445	5.2762	-5.2762	1.71102	-3.08365	0.00204479	0.00485576	2.31374
TRINITY_DN104194_c0_g1	Antenna	Thorex	81.7169	0	40.8584	-9.62081	9.62081	1.5307	6.28523	3.27361e-10	3.04566e-09	8.51632	TRINITY_DN9625_c0_g2	Antenna	Thorex	0	12.4382	6.21912	5.28558	-5.28558	1.7145	-3.08288	0.00205011	0.0048644	2.31297
TRINITY_DN11479_c0_g2	Antenna	Thorex	81.7169	0	40.8584	-9.62081	9.62081	1.5307	6.28523	3.27361e-10	3.04566e-09	8.51632	TRINITY_DN29865_c0_g1	Antenna	Thorex	0	12.0492	6.0246	5.24062	-5.24062	1.70129	-3.08038	0.00206733	0.00489384	2.31035
TRINITY_DN25604_c0_g1	Antenna	Thorex	91.7793	0	45.8896	-9.78612	9.78612	1.55738	6.28371	3.30584e-10	3.07477e-09	8.51219	TRINITY_DN7108_c0_g1	Antenna	Thorex	0	12.0492	6.0246	5.24062	-5.24062	1.70129	-3.08038	0.00206733	0.00489384	2.31035
TRINITY_DN6422_c0_g1	Antenna	Thorex	75.4067	0	37.7034	-9.50386	9.50386	1.5132	6.28062	3.37227e-10	3.13478e-09	8.50379	TRINITY_DN923_c1_g7	Antenna	Thorex	0	12.0492	6.0246	5.24062	-5.24062	1.70129	-3.08038	0.00206733	0.00489384	2.31035
TRINITY_DN3609_c0_g3	Antenna	Thorex	98.7616	2.768	50.7648	-5.11885	5.11885	0.815712	6.27531	3.48939e-10	3.23996e-09	8.48946	TRINITY_DN6772_c0_g1	Antenna	Thorex	0	13.68	6.83999	5.42696	-5.42696	1.76277	-3.07865	0.0020794	0.0049157	2.30841
TRINITY_DN3974_c0_g1	Antenna	Thorex	94.3889	0	47.1945	-9.82932	9.82932	1.56661	6.27426	3.51306e-10	3.25917e-09	8.48689	TRINITY_DN5508_c0_g1	Antenna	Thorex	0	16.2788	8.13942	5.67528	-5.67528	1.84463	-3.07665	0.00209339	0.00493936	2.30633
TRINITY_DN32015_c0_g1	Antenna	Thorex	83.2492	0	41.6246	-9.64721	9.64721	1.53776	6.27355	3.52919e-10	3.27135e-09	8.48527	TRINITY_DN1730_c1_g4	Antenna	Thorex	0	12.5837	6.29185	5.30817	-5.30817	1.72645	-3.07461	0.00210778	0.00497178	2.30349
TRINITY_DN8310_c0_g2	Antenna	Thorex	83.2492	0	41.6246	-9.64721	9.64721	1.53776	6.27355	3.52919e-10	3.27135e-09	8.48527	TRINITY_DN17989_c0_g1	Antenna	Thorex	0	11.9611	5.98054	5.23378	-5.23378	1.70292	-3.07341	0.00211625	0.00498817	2.30206
TRINITY_DN83207_c0_g1	Antenna	Thorex	83.2492	0	41.6246	-9.64721	9.64721	1.53776	6.27355	3.52919e-10	3.27135e-09	8.48527	TRINITY_DN2667_c0_g1	Antenna	Thorex	9.23477	40.0729	24.6538	2.12531	-2.12531	0.691597	-3.07305	0.00211886	0.00498894	2.30199
TRINITY_DN11833_c0_g1	Antenna	Thorex	330.607	0	165.304	-11.6355	11.6355	1.85548	6.27089	3.58982e-10	3.32661e-09	8.478	TRINITY_DN54475_c0_g1	Antenna	Thorex	0	14.2292	7.1146	5.48585	-5.48585	1.78532	-3.07275	0.00212095	0.00499279	2.30166
TRINITY_DN88035_c0_g1	Antenna	Thorex	77.2713	4.86591	41.0686	-3.99436	3.99436	0.637377	6.26687	3.68369e-10	3.40973e-09	8.46728	TRINITY_DN10082_c0_g2	Antenna	Thorex	0	11.8672	5.9336	5.21961	-5.21961	1.69929	-3.07164	0.00212888	0.00501071	2.3001
TRINITY_DN100531_c0_g1	Antenna	Thorex	104.138	0	52.0689	-9.96985	9.96985	1.59168	6.26373	3.75885e-10	3.47537e-09	8.459	TRINITY_DN8164_c0_g1	Antenna	Thorex	0	12.3192	6.1596	5.27712	-5.27712	1.71837	-3.071	0.00213344	0.00501961	2.29933
TRINITY_DN80254_c0_g1	Antenna	Thorex	104.138	0	52.0689	-9.96985	9.96985	1.59168	6.26373	3.75885e-10	3.47537e-09	8.459	TRINITY_DN9339_c0_g1	Antenna	Thorex	1.19635	35.6796	18.438	4.93594	-4.93594	1.60774	-3.07012	0.00213974	0.00503014	2.29842
TRINITY_DN82179_c0_g1	Antenna	Thorex	104.138	0	52.0689	-9.96985	9.96985	1.59168	6.26373	3.75885e-10	3.47537e-09	8.459	TRINITY_DN8655_c1_g1	Antenna	Thorex	0	12.5013	6.25067	5.29836	-5.29836	1.7259	-3.06991	0.00214123	0.00503183	2.29827
TRINITY_DN4788_c0_g1	Antenna	Thorex	78.0097	0	39.0048	-9.55369	9.55369	1.5253	6.26348	3.76486e-10	3.47994e-09	8.45843	TRINITY_DN99257_c0_g1	Antenna	Thorex	0	12.8537	6.42683	5.33383	-5.33383	1.73775	-3.06939	0.00214499	0.00503958	2.29761
TRINITY_DN10404_c0_g2	Antenna	Thorex	77.3972	0	38.6986	-9.54052	9.54052	1.52412	6.2597	3.85724e-10	3.55629e-09	8.449	TRINITY_DN19503_c0_g1	Antenna	Thorex	0	12.5182	6.25908	5.29556	-5.29556	1.72532	-3.06932	0.00214549	0.00504003	2.29757
TRINITY_DN109100_c0_g1	Antenna	Thorex	77.3972	0	38.6986	-9.54052	9.54052	1.52412	6.2597	3.85724e-10	3.55629e-09	8.449	TRINITY_DN46507_c0_g2	Antenna	Thorex	0	12.5182	6.25908	5.29556	-5.29556	1.72532	-3.06932	0.00214549	0.00504003	2.29757
TRINITY_DN24085_c1_g1	Antenna	Thorex	77.3972	0	38.6986	-9.54052	9.54052	1.52412	6.2597	3.85724e-10	3.55629e-09	8.449	TRINITY_DN6329_c3_g1	Antenna	Thorex	0	114.443	57.2213	8.49017	-8.49017	2.76617	-3.06929	0.00214569	0.00504014	2.29756
TRINITY_DN75908_c0_g1	Antenna	Thorex	77.3972	0	38.6986	-9.54052	9.54052	1.52412	6.2597	3.85724e-10	3.55629e-09	8.449	TRINITY_DN101408_c0_g1	Antenna	Thorex	0	13.4343	6.71714	5.40142	-5.40142	1.76143	-3.06649	0.00216586	0.00506969	2.29502
TRINITY_DN77414_c0_g1	Antenna	Thorex	77.3972	0	38.6986	-9.54052	9.54052	1.52412	6.2597	3.85724e-10	3.55629e-09	8.449	TRINITY_DN7953_c0_g1	Antenna	Thorex	0	14.216	7.10798	5.48043	-5.48043	1.78721	-3.06647	0.00216606	0.00506978	2.29501
TRINITY_DN91306_c0_g1	Antenna	Thorex	77.3972	0	38.6986	-9.54052	9.54052	1.52412	6.2597	3.85724e-10	3.55629e-09	8.449	TRINITY_DN29693_c0_g1	Antenna	Thorex	0	11.9345	5.96727	5.22754	-5.22754	1.7048	-3.06637	0.00216675	0.00507105	2.2949
TRINITY_DN6586_c0_g2	Antenna	Thorex	78.4158	0	39.2079	-9.56128	9.56128	1.528	6.2574	3.91447e-10	3.60702e-09	8.44285	TRINITY_DN22573_c0_g1	Antenna	Thorex	0	13.9052	6.9526	5.44753	-5.44753	1.77733	-3.065	0.00217669	0.0050903	2.29326
TRINITY_DN58031_c0_g1	Antenna	Thorex	107.899	0	53.9494	-10.0222	10.0222	1.60191	6.25642	3.93926e-10	3.62884e-09	8.44023	TRINITY_DN18607_c0_g1	Antenna	Thorex	4.6894	27.4289	16.0592	2.56738	-2.56738	0.837755	-3.06459	0.00217966	0.0050958	2.29279
TRINITY_DN44986_c0_g1	Antenna	Thorex	121.458	0	60.7291	-10.1915	10.1915	1.62954	6.25418	3.99601e-10	3.67595e-09	8.43463	TRINITY_DN1689_c1_g2	Antenna	Thorex	0	13.1253	6.56265	5.36222	-5.36222	1.74994	-3.06424	0.00218225	0.00510149	2.2923
TRINITY_DN7646_c0_g1	Antenna	Thorex	109.761	0	54.8804	-10.0453	10.0453	1.60645	6.25309	4.02411e-10	3.70076e-09	8.43171	TRINITY_DN3248_c0_g1	Antenna	Thorex	0	15.238	7.61898	5.58271	-5.58271	1.82232	-3.06351	0.00218757	0.00511209	2.2914
TRINITY_DN83118_c0_g1	Antenna	Thorex	83.9292	0	41.9646	-9.65754	9.65754	1.54448	6.25294	4.028e-10	3.70329e-09	8.43141	TRINITY_DN2702_c0_g5	Antenna	Thorex	0	15.4351	7.71755	5.60112	-5.60112	1.82892	-3.06252	0.00219481	0.00512607	2.29022
TRINITY_DN4455_c0_g1	Antenna	Thorex	88.6703	0	44.3352	-9.73619	9.73619	1.55771	6.25031	4.0963e-10	3.76292e-09	8.42448	TRINITY_DN1068_c0_g1	Antenna	Thorex	0	15.4829	7.74146	5.60749	-5.60749	1.83182	-3.06116	0.00220479	0.00514341	2.28875
TRINITY_DN99145_c0_g1	Antenna	Thorex	115.848	0	57.9239	-10.121	10.121	1.61999	6.24756	4.16905e-10	3.82867e-09	8.41695	TRINITY_DN93792_c0_g1	Antenna	Thorex	0	14.1088	7.05438	5.47012	-5.47012	1.78759	-3.06005	0.002213	0.00515533	2.28774
TRINITY_DN99226_c0_g1	Antenna	Thorex	103.481	0	51.7403	-9.95929	9.95929	1.59449	6.24607	4.20909e-10	3.86435e-09	8.41292	TRINITY_DN15030_c0_g1	Antenna	Thorex	0	16.8276	8.41381	5.72686	-5.72686	1.87304	-3.05753	0.00223169	0.00519147	2.28471
TRINITY_DN38330_c0_g1	Antenna	Thorex	103.584	0	51.7922	-9.96006	9.96006	1.59564	6.24203	4.31918e-10	3.96432e-09	8.40183	TRINITY_DN111805_c0_g1	Antenna	Thorex	0	14.64	7.32002	5.52276	-5.52276	1.80639	-3.05735	0.00223307	0.00519393	2.2845
TRINITY_DN14666_c0_g1	Antenna	Thorex	79.0957	0	39.5478	-9.57185	9.57185	1.53516	6.23509	4.5153e-10	4.13968e-09	8.38303	TRINITY_DN39686_c0_g1	Antenna	Thorex	0	14.4697	7.23487	5.50899	-5.50899	1.80194	-3.05726	0.00223369	0.00519501	2.28441
TRINITY_DN10246_c0_g2	Antenna	Thorex	88.3748	0	44.1874	-9.73273	9.73273	1.56101	6.2349	4.52079e-10	4.14355e-09	8.38263	TRINITY_DN11913_c0_g2	Antenna	Thorex	0	15.263	7.63148	5.58493	-5.58493	1.82693	-3.05699	0.0022357	0.00519689	2.28426
TRINITY_DN76262_c0_g1	Antenna	Thorex	94.5121	0	47.2561	-9.82811	9.82811	1.57634	6.23478	4.52407e-10	4.14539e-09	8.38243	TRINITY_DN1022_c1_g1	Antenna	Thorex	0	12.9004	6.45019	5.34259	-5.34259	1.74767	-3.05698	0.00223577	0.00519689	2.28426
TRINITY_DN8990_c0_g1	Antenna	Thorex	75.9387	4.04021	39.9895	-4.22374	4.22374	0.677716	6.23231	4.59599e-10	4.20894e-09	8.37583	TRINITY_DN3090_c1_g1	Antenna	Thorex	0	11.6602	5.83008	5.19438	-5.19438	1.69927	-3.05684	0.00223686	0.00519905	2.28408
TRINITY_DN29588_c0_g1	Antenna	Thorex	113.639	0	56.8193	-10.0956	10.0956	1.62058	6.22959	4.67667e-10	4.28009e-09	8.36855	TRINITY_DN10867_c1_g2	Antenna	Thorex	0	11.7064	5.85321	5.20101	-5.20101	1.70243	-3.05505	0.00225025	0.00522313	2.28207
TRINITY_DN7942_c0_g1	Antenna	Thorex	78.7077	0	39.3538	-9.56567	9.56567	1.53558	6.22937	4.68328e-10	4.28409e-09	8.36814	TRINITY_DN9928_c0_g1	Antenna	Thorex	0	14.6298	7.31488	5.5262	-5.5262	1.80956	-3.0539	0.00225887	0.00523497	2.28109
TRINITY_DN101086_c0_g1	Antenna	Thorex	97.4847	0	48.7424	-9.8722	9.8722	1.58589	6.22502	4.81504e-10	4.40215e-09	8.35634	TRINITY_DN37345_c0_g1	Antenna	Thorex	0	11.7889	5.89447	5.2128	-5.2128	1.70706	-3.05368	0.00226052	0.00523804	2.28083
TRINITY_DN78771_c0_g1	Antenna	Thorex	97.4847	0	48.7424	-9.8722	9.8722	1.58589	6.22502	4.81504e-10	4.40215e-09	8.35634	TRINITY_DN49418_c0_g1	Antenna	Thorex	0	11.7889	5.89447	5.2128	-5.2128	1.70706	-3.05368	0.00226052	0.00523804	2.28083
TRINITY_DN7470_c0_g1	Antenna	Thorex	101.124	0.51644	50.8204	-7.53444	7.53444	1.2106	6.22371	4.85545e-10	4.43786e-09	8.35283	TRINITY_DN16644_c0_g1	Antenna	Thorex	0	12.3933	6.19667	5.28059	-5.28059	1.72953	-3.05319	0.0022642	0.00524472	2.28028
TRINITY_DN2735_c0_g3	Antenna	Thorex	77.2013	1.05517	39.1283	-6.30207	6.30207	1.01264	6.22343	4.86407e-10	4.44449e-09	8.35218	TRINITY_DN46465_c0_g1	Antenna	Thorex	0	12.3933	6.19667	5.28059	-5.28059	1.72953	-3.05319	0.0022642	0.00524472	2.28028
TRINITY_DN6746_c0_g1	Antenna	Thorex	86.9563	0	43.4781	-9.71008	9.71008	1.5606	6.22201	4.90816e-10	4.48227e-09	8.3485	TRINITY_DN39165_c1_g1	Antenna	Thorex	0	11.8883	5.94414	5.22108	-5.22108	1.71156	-3.05048	0.00228478	0.0052864	2.27684
TRINITY_DN27021_c0_g1	Antenna	Thorex	75.6507	0	37.8253	-9.50758	9.50758	1.52821	6.22137	4.92845e-10	4.49328e-09	8.34744	TRINITY_DN59889_c0_g1	Antenna	Thorex	0	14.4679	7.23395	5.50563	-5.50563	1.80567	-3.04908	0.0022954	0.00530835	2.27504
TRINITY_DN5864_c1_g1	Antenna	Thorex	75.6507	0	37.8253	-9.50758	9.50758	1.52821	6.22137	4.92845e-10	4.49328e-09	8.34744	TRINITY_DN93_c1_g1	Antenna	Thorex	0	15.1289	7.56444	5.57007	-5.57007	1.82718	-3.04844	0.00230029	0.00531815	2.27424
TRINITY_DN70730_c0_g1	Antenna	Thorex	75.6507	0	37.8253	-9.50758	9.50758	1.52821	6.22137	4.92845e-10	4.49328e-09	8.34744	TRINITY_DN13210_c1_g4	Antenna	Thorex	0	12.2775	6.13873	5.26777	-5.26777	1.72851	-3.04758	0.00230695	0.00532978	2.27329
TRINITY_DN79683_c0_g1	Antenna	Thorex	75.6507	0	37.8253	-9.50758	9.50758	1.52821	6.22137	4.92845e-10	4.49328e-09	8.34744	TRINITY_DN20286_c0_g2	Antenna	Thorex	0	12.5197	6.25984	5.29769	-5.29769	1.73844	-3.04738	0.00230846	0.00533252	2.27307
TRINITY_DN86426_c0_g1	Antenna	Thorex	75.6507	0	37.8253	-9.50758	9.50758	1.52821	6.22137	4.92845e-10	4.49328e-09	8.34744	TRINITY_DN4862_c0_g1	Antenna	Thorex	5.69371	38.4355	22.0646	2.75027	-2.75027	0.902935	-3.04592	0.00231966	0.00535196	2.27149
TRINITY_DN98430_c0_g1	Antenna	Thorex	75.6507	0	37.8253	-9.50758	9.50758	1.52821	6.22137	4.92845e-10	4.49328e-09	8.34744	TRINITY_DN82286_c0_g1	Antenna	Thorex	0	14.5932	7.29658	5.51508	-5.51508	1.81163	-3.04427	0.00233249	0.00537812	2.26937
TRINITY_DN8846_c0_g1	Antenna	Thorex	80.1739	0	40.087	-9.59114	9.59114	1.54171	6.22109	4.93701e-10	4.49983e-09	8.3468	TRINITY_DN85905_c0_g1	Antenna	Thorex	0	16.1671	8.08353	5.66698	-5.66698	1.86257	-3.04256	0.00234573	0.00539083	2.26834
TRINITY_DN92568_c0_g1	Antenna	Thorex	102.388	0	51.1941	-9.94329	9.94329	1.59913	6.21792	5.03792e-10	4.58925e-09	8.33826	TRINITY_DN25887_c0_g1	Antenna	Thorex	0	11.7748	5.88741	5.20781	-5.20781	1.71253	-3.04099	0.00235799	0.00541369	2.26651
TRINITY_DN75472_c0_g1	Antenna	Thorex	93.2678	0	46.6339	-9.809	9.809	1.57852	6.21404	5.16389e-10	4.70139e-09	8.32777	TRINITY_DN6904_c0_g4	Antenna	Thorex	0	19.1413	9.57065	5.90657	-5.90657	1.94271	-3.04038	0.00236281	0.00541753	2.2662
TRINITY_DN97477_c0_g1	Antenna	Thorex	78.4159	0	39.2079	-9.5613	9.5613	1.53962	6.21018	5.29224e-10	4.81555e-09	8.31735	TRINITY_DN81225_c0_g1	Antenna	Thorex	0	15.5217	7.76085	5.60644	-5.60644	1.84404	-3.0403	0.00236342	0.00541834	2.26613
TRINITY_DN20556_c0_g1	Antenna	Thorex	103.668	0	51.834	-9.96453	9.96453	1.60509	6.20807	5.36384e-10	4.87799e-09	8.31176	TRINITY_DN56445_c1_g1	Antenna	Thorex	0	116.837	58.4187	8.51987	-8.51987	2.80486	-3.03754	0.00238519	0.00546233	2.26262
TRINITY_DN12014_c0_g1	Antenna	Thorex	72.5819	0	36.291	-9.44918	9.44918	1.52211	6.20794	5.3685e-10	4.88088e-09	8.3115	TRINITY_DN101633_c0_g1	Antenna	Thorex	0	15.1979	7.59893	5.57301	-5.57301	1.83533	-3.03651	0.00239333	0.00547676	2.26148
TRINITY_DN8299_c0_g1	Antenna	Thorex	75.6469	0	37.8234	-9.50835	9.50835	1.53208	6.20616	5.42936e-10	4.93483e-09	8.30673	TRINITY_DN500_c5_g1	Antenna	Thorex	1.10034	21.0071	11.0537	4.2125	-4.2125	1.38733	-3.03642	0.0023941	0.00547774	2.2614
TRINITY_DN86329_c0_g1	Antenna	Thorex	99.732	0	49.866	-9.90752	9.90752	1.597	6.20383	5.51055e-10	5.00585e-09	8.30052	TRINITY_DN587_c0_g1	Antenna	Thorex	2.10466	22.1557	12.1302	3.31822	-3.31822	1.09357	-3.0343	0.00241092	0.0055093	2.2589
TRINITY_DN88354_c0_g1	Antenna	Thorex	104.977	0	52.4885	-9.97913	9.97913	1.60928	6.20101	5.61021e-10	5.09497e-09	8.29286	TRINITY_DN28548_c0_g1	Antenna	Thorex	0	13.2389	6.61945	5.37532	-5.37532	1.77239	-3.03281	0.00242291	0.00553033	2.25725
TRINITY_DN10404_c0_g4	Antenna	Thorex	71.6516	0	35.8258	-9.42999	9.42999	1.52159	6.19748	5.7375e-10	5.20479e-09	8.2836	TRINITY_DN77048_c0_g1	Antenna	Thorex	0	14.2755	7.13773	5.49084	-5.49084	1.81076	-3.03233	0.0024267	0.00553647	2.25677
TRINITY_DN18299_c0_g2	Antenna	Thorex	79.0659	0.803249	39.9346	-6.6965	6.6965	1.08082	6.19574	5.80128e-10	5.25973e-09	8.27904	TRINITY_DN24625_c0_g1	Antenna	Thorex	0	15.8672	7.93362	5.64282	-5.64282	1.86106	-3.03205	0.00242895	0.00554006	2.25649
TRINITY_DN3182_c0_g1	Antenna	Thorex	96.7673	0.344293	48.5558	-8.04586	8.04586	1.29871	6.19528	5.81798e-10	5.27341e-09	8.27791	TRINITY_DN13620_c0_g1	Antenna	Thorex	0	16.1561	8.07807	5.66311	-5.66311	1.87016	-3.02815	0.00246056	0.00559306	2.25235
TRINITY_DN2566_c0_g1	Antenna	Thorex	86.2102	0	43.1051	-9.69828	9.69828	1.56618	6.19231	5.92906e-10	5.37111e-09	8.26994	TRINITY_DN50753_c0_g2	Antenna	Thorex	1.24437	17.7099	9.47712	3.92375	-3.92375	1.29607	-3.02741	0.00246655	0.00560512	2.25142
TRINITY_DN5280_c0_g3	Antenna	Thorex	173.146	33.1901	103.168	-2.37498	2.37498	0.383771	6.18854	6.07244e-10	5.4934e-09	8.26016	TRINITY_DN40953_c0_g1	Antenna	Thorex	0	11.7328	5.86641	5.20611	-5.20611	1.7208	-3.0254	0.00248308	0.00563255	2.24929
TRINITY_DN90368_c0_g1	Antenna	Thorex	89.1273	0	44.5637	-9.74652	9.74652	1.5751	6.18787	6.09834e-10	5.51531e-09	8.25843	TRINITY_DN11512_c0_g2	Antenna	Thorex	0	12.7349	6.36745	5.3186	-5.3186	1.75864	-3.02427	0.00249232	0.0056472	2.24817
TRINITY_DN1084_c0_g2	Antenna	Thorex	85.1553	0	42.5776	-9.67755	9.67755	1.56412	6.18721	6.12387e-10	5.53686e-09	8.25674	TRINITY_DN6505_c0_g2	Antenna	Thorex	0	11.5454	5.77268	5.17964	-5.17964	1.7131	-3.02354	0.00249836	0.00565971	2.24721
TRINITY_DN53936_c0_g1	Antenna	Thorex	73.9042	0	36.9521	-9.47388	9.47388	1.53181	6.18476	6.21973e-10	5.61732e-09	8.25047	TRINITY_DN70679_c0_g1	Antenna	Thorex	0	110.864	55.432	8.44433	-8.44433	2.79335	-3.02301	0.00250275	0.00566791	2.24658
TRINITY_DN84930_c0_g1	Antenna	Thorex	73.9042	0	36.9521	-9.47388	9.47388	1.53181	6.18476	6.21973e-10	5.61732e-09	8.25047	TRINITY_DN13662_c0_g1	Antenna	Thorex	0	12.9208	6.46042	5.34041	-5.34041	1.76798	-3.02063	0.0025225	0.0057035	2.24386
TRINITY_DN99530_c0_g1	Antenna	Thorex	73.9042	0	36.9521	-9.47388	9.47388	1.53181	6.18476	6.21973e-10	5.61732e-09	8.25047	TRINITY_DN18580_c0_g1	Antenna	Thorex	0	12.9208	6.46042	5.34041	-5.34041	1.76798	-3.02063	0.0025225	0.0057035	2.24386
TRINITY_DN25360_c0_g1	Antenna	Thorex	70.7653	0	35.3827	-9.41225	9.41225	1.52274	6.18112	6.36495e-10	5.7469e-09	8.24057	TRINITY_DN44205_c0_g1	Antenna	Thorex	0	12.9208	6.46042	5.34041	-5.34041	1.76798	-3.02063	0.0025225	0.0057035	2.24386
TRINITY_DN102769_c0_g1	Antenna	Thorex	113.407	0	56.7035	-10.0903	10.0903	1.63259	6.18053	6.38864e-10	5.7667e-09	8.23907	TRINITY_DN695_c1_g2	Antenna	Thorex	0	12.7124	6.35622	5.31614	-5.31614	1.76222	-3.01672	0.00255524	0.00575509	2.23995
TRINITY_DN14423_c1_g1	Antenna	Thorex	86.6283	0	43.3141	-9.70395	9.70395	1.57084	6.17757	6.50956e-10	5.8726e-09	8.23117	TRINITY_DN3800_c0_g2	Antenna	Thorex	0	12.5547	6.27736	5.30247	-5.30247	1.75817	-3.01591	0.00256208	0.00576495	2.2392
TRINITY_DN97822_c0_g1	Antenna	Thorex	86.6283	0	43.3141	-9.70395	9.70395	1.57084	6.17757	6.50956e-10	5.8726e-09	8.23117	TRINITY_DN14823_c0_g1	Antenna	Thorex	0	16.0683	8.03415	5.6534	-5.6534	1.87492	-3.01527	0.00256754	0.00577259	2.23863
TRINITY_DN46219_c0_g1	Antenna	Thorex	79.7561	0	39.8781	-9.58543	9.58543	1.55307	6.17191	6.74681e-10	6.07994e-09	8.2161	TRINITY_DN2664_c0_g2	Antenna	Thorex	2.20069	41.1746	21.6876	4.19545	-4.19545	1.39208	-3.01381	0.00257994	0.00579509	2.23694
TRINITY_DN8305_c0_g2	Antenna	Thorex	79.7561	0	39.8781	-9.58543	9.58543	1.55307	6.17191	6.74681e-10	6.07994e-09	8.2161	TRINITY_DN37761_c0_g1	Antenna	Thorex	0	14.1718	7.08592	5.47397	-5.47397	1.81663	-3.01326	0.00258461	0.00580446	2.23624
TRINITY_DN76335_c0_g1	Antenna	Thorex	85.5279	0	42.764	-9.68548	9.68548	1.56939	6.17148	6.76556e-10	6.09515e-09	8.21502	TRINITY_DN105502_c0_g1	Antenna	Thorex	0	13.0152	6.5076	5.3556	-5.3556	1.77853	-3.01125	0.00260178	0.0058386	2.23369
TRINITY_DN76651_c0_g1	Antenna	Thorex	79.2539	0	39.627	-9.5763	9.5763	1.55199	6.17032	6.81513e-10	6.13812e-09	8.21196	TRINITY_DN39327_c0_g1	Antenna	Thorex	0	11.4559	5.72794	5.17128	-5.17128	1.71767	-3.01064	0.00260695	0.0058494	2.23289
TRINITY_DN82715_c0_g1	Antenna	Thorex	103.038	0	51.5192	-9.95225	9.95225	1.61299	6.17006	6.8263e-10	6.14649e-09	8.21137	TRINITY_DN53495_c0_g1	Antenna	Thorex	0	12.1851	6.09255	5.25644	-5.25644	1.74603	-3.01052	0.00260803	0.00585143	2.23274
TRINITY_DN5917_c0_g2	Antenna	Thorex	100.444	0	50.2222	-9.91825	9.91825	1.60872	6.16532	7.03422e-10	6.32674e-09	8.19882	TRINITY_DN42999_c0_g1	Antenna	Thorex	0	14.7577	7.37887	5.53626	-5.53626	1.83916	-3.01022	0.00261062	0.00585639	2.23237
TRINITY_DN6626_c0_g1	Antenna	Thorex	95.7382	0	47.8691	-9.84612	9.84612	1.59709	6.16504	7.04667e-10	6.3362e-09	8.19817	TRINITY_DN76969_c0_g1	Antenna	Thorex	0	14.7577	7.37887	5.53626	-5.53626	1.83916	-3.01022	0.00261062	0.00585639	2.23237
TRINITY_DN10534_c0_g1	Antenna	Thorex	72.1499	0	36.0749	-9.44089	9.44089	1.53217	6.16177	7.19351e-10	6.46468e-09	8.18945	TRINITY_DN45_c1_g2	Antenna	Thorex	11.7235	62.1813	36.9524	2.41593	-2.41593	0.802587	-3.01018	0.00261094	0.00585639	2.23237
TRINITY_DN37352_c0_g1	Antenna	Thorex	80.4621	0	40.2311	-9.59633	9.59633	1.55791	6.15974	7.28658e-10	6.54652e-09	8.18399	TRINITY_DN4401_c0_g1	Antenna	Thorex	17.5392	90.1123	53.8258	2.37727	-2.37727	0.78981	-3.00993	0.00261308	0.00586036	2.23208
TRINITY_DN54171_c0_g1	Antenna	Thorex	76.1192	0	38.0596	-9.51846	9.51846	1.54595	6.15701	7.413e-10	6.65669e-09	8.17674	TRINITY_DN69004_c0_g1	Antenna	Thorex	0	12.4942	6.2471	5.29118	-5.29118	1.75797	-3.00982	0.00261399	0.00586199	2.23196
TRINITY_DN7982_c0_g2	Antenna	Thorex	83.9137	0	41.9568	-9.65951	9.65951	1.56887	6.15701	7.41328e-10	6.65669e-09	8.17674	TRINITY_DN6808_c0_g1	Antenna	Thorex	7.32216	38.7606	23.0414	2.44514	-2.44514	0.81303	-3.00745	0.00263453	0.00589673	2.22939
TRINITY_DN89140_c0_g1	Antenna	Thorex	91.5213	0	45.7606	-9.78172	9.78172	1.58957	6.15369	7.56984e-10	6.78982e-09	8.16814	TRINITY_DN24563_c0_g1	Antenna	Thorex	0	11.8128	5.90638	5.21653	-5.21653	1.73496	-3.0067	0.00264097	0.00590994	2.22842
TRINITY_DN1969_c0_g1	Antenna	Thorex	756.037	4.8195	380.428	-7.30804	7.30804	1.18765	6.15335	7.58643e-10	6.80284e-09	8.16731	TRINITY_DN18835_c0_g1	Antenna	Thorex	0	12.6075	6.30376	5.3114	-5.3114	1.76768	-3.00473	0.00265814	0.00594512	2.22584
TRINITY_DN86097_c0_g1	Antenna	Thorex	96.9777	0	48.4889	-9.86774	9.86774	1.60434	6.15067	7.7155e-10	6.91479e-09	8.16022	TRINITY_DN83866_c0_g1	Antenna	Thorex	0	12.6075	6.30376	5.3114	-5.3114	1.76768	-3.00473	0.00265814	0.00594512	2.22584
TRINITY_DN45676_c0_g1	Antenna	Thorex	72.1576	0	36.0788	-9.43936	9.43936	1.53489	6.14985	7.7557e-10	6.94511e-09	8.15832	TRINITY_DN3597_c1_g1	Antenna	Thorex	0	13.0891	6.54454	5.36552	-5.36552	1.78595	-3.00429	0.00266202	0.00595095	2.22541
TRINITY_DN67688_c0_g1	Antenna	Thorex	72.1576	0	36.0788	-9.43936	9.43936	1.53489	6.14985	7.7557e-10	6.94511e-09	8.15832	TRINITY_DN9273_c0_g1	Antenna	Thorex	0	13.0891	6.54454	5.36552	-5.36552	1.78595	-3.00429	0.00266202	0.00595095	2.22541
TRINITY_DN86581_c0_g1	Antenna	Thorex	72.1576	0	36.0788	-9.43936	9.43936	1.53489	6.14985	7.7557e-10	6.94511e-09	8.15832	TRINITY_DN18306_c0_g4	Antenna	Thorex	0	11.2711	5.63557	5.14669	-5.14669	1.71328	-3.004	0.00266455	0.00595537	2.22509
TRINITY_DN4674_c0_g1	Antenna	Thorex	69.0188	0	34.5094	-9.37622	9.37622	1.52509	6.14799	7.8471e-10	7.02503e-09	8.15335	TRINITY_DN95119_c0_g1	Antenna	Thorex	0	11.2711	5.63557	5.14669	-5.14669	1.71328	-3.004	0.00266455	0.00595537	2.22509
TRINITY_DN54840_c0_g1	Antenna	Thorex	68.7087	0	34.3543	-9.36952	9.36952	1.52487	6.14448	8.02249e-10	7.18008e-09	8.14387	TRINITY_DN8256_c0_g1	Antenna	Thorex	0	11.8645	5.93223	5.2174	-5.2174	1.73716	-3.0034	0.00266977	0.00596276	2.22455
TRINITY_DN3616_c0_g1	Antenna	Thorex	88.7912	0	44.3956	-9.74116	9.74116	1.58538	6.14435	8.02898e-10	7.18393e-09	8.14364	TRINITY_DN15346_c0_g1	Antenna	Thorex	1.19635	18.7622	9.97925	4.01848	-4.01848	1.338	-3.00334	0.00267033	0.00596276	2.22455
TRINITY_DN22999_c0_g1	Antenna	Thorex	74.3985	0	37.1992	-9.48504	9.48504	1.5438	6.14397	8.04856e-10	7.19948e-09	8.1427	TRINITY_DN4259_c0_g1	Antenna	Thorex	2.79885	20.2834	11.5411	2.83893	-2.83893	0.94544	-3.00276	0.00267545	0.00596629	2.2243
TRINITY_DN108735_c0_g1	Antenna	Thorex	83.0754	0	41.5377	-9.64512	9.64512	1.57033	6.14211	8.14345e-10	7.28038e-09	8.13785	TRINITY_DN53962_c0_g1	Antenna	Thorex	0	15.7354	7.86769	5.62339	-5.62339	1.87368	-3.00126	0.00268869	0.00599378	2.2223
TRINITY_DN29212_c0_g1	Antenna	Thorex	99.7774	0	49.8887	-9.90627	9.90627	1.61351	6.13959	8.27327e-10	7.39442e-09	8.1311	TRINITY_DN6766_c0_g1	Antenna	Thorex	0	14.2293	7.11467	5.48626	-5.48626	1.82828	-3.00078	0.00269291	0.00599828	2.22197
TRINITY_DN6377_c0_g1	Antenna	Thorex	72.1018	0	36.0509	-9.43988	9.43988	1.53823	6.13685	8.4175e-10	7.51717e-09	8.12395	TRINITY_DN19307_c0_g1	Antenna	Thorex	0	12.3078	6.15391	5.27464	-5.27464	1.75794	-3.00047	0.00269562	0.00600351	2.22159
TRINITY_DN9396_c0_g2	Antenna	Thorex	71.4634	0	35.7317	-9.42546	9.42546	1.53624	6.13541	8.49424e-10	7.58156e-09	8.12024	TRINITY_DN53916_c0_g1	Antenna	Thorex	0	12.3078	6.15391	5.27464	-5.27464	1.75794	-3.00047	0.00269562	0.00600351	2.22159
TRINITY_DN14421_c0_g3	Antenna	Thorex	96.9075	0.321847	48.6146	-8.07321	8.07321	1.31718	6.12917	8.83375e-10	7.8803e-09	8.10346	TRINITY_DN2743_c1_g2	Antenna	Thorex	0	13.8997	6.94987	5.45098	-5.45098	1.81673	-3.00044	0.00269588	0.00600368	2.22158
TRINITY_DN3073_c0_g2	Antenna	Thorex	99.3999	1.32106	50.3605	-6.15303	6.15303	1.00395	6.12882	8.85336e-10	7.89563e-09	8.10261	TRINITY_DN81723_c0_g1	Antenna	Thorex	0	12.826	6.41302	5.32961	-5.32961	1.77687	-2.99943	0.00270482	0.00602071	2.22035
TRINITY_DN111441_c0_g1	Antenna	Thorex	70.9613	0	35.4806	-9.41526	9.41526	1.5363	6.12855	8.8686e-10	7.90492e-09	8.1021	TRINITY_DN108863_c0_g1	Antenna	Thorex	0	11.4754	5.73771	5.17024	-5.17024	1.72495	-2.99732	0.00272363	0.00605105	2.21817
TRINITY_DN83330_c0_g1	Antenna	Thorex	70.9613	0	35.4806	-9.41526	9.41526	1.5363	6.12855	8.8686e-10	7.90492e-09	8.1021	TRINITY_DN31158_c0_g1	Antenna	Thorex	0	11.4754	5.73771	5.17024	-5.17024	1.72495	-2.99732	0.00272363	0.00605105	2.21817
TRINITY_DN6557_c0_g3	Antenna	Thorex	72.6779	0	36.339	-9.45092	9.45092	1.54307	6.12473	9.0837e-10	8.09003e-09	8.09205	TRINITY_DN38572_c0_g1	Antenna	Thorex	0	11.4754	5.73771	5.17024	-5.17024	1.72495	-2.99732	0.00272363	0.00605105	2.21817
TRINITY_DN11332_c0_g1	Antenna	Thorex	70.3112	0	35.1556	-9.40295	9.40295	1.53563	6.12317	9.17337e-10	8.16767e-09	8.0879	TRINITY_DN58703_c0_g1	Antenna	Thorex	0	11.4754	5.73771	5.17024	-5.17024	1.72495	-2.99732	0.00272363	0.00605105	2.21817
TRINITY_DN1348_c0_g1	Antenna	Thorex	101.032	4.68269	52.8575	-4.41592	4.41592	0.721277	6.12236	9.21987e-10	8.20461e-09	8.08594	TRINITY_DN6932_c0_g2	Antenna	Thorex	0	11.4754	5.73771	5.17024	-5.17024	1.72495	-2.99732	0.00272363	0.00605105	2.21817
TRINITY_DN78558_c0_g1	Antenna	Thorex	91.3277	0	45.6639	-9.78142	9.78142	1.59788	6.12149	9.27055e-10	8.24746e-09	8.08368	TRINITY_DN92331_c0_g1	Antenna	Thorex	0	11.4754	5.73771	5.17024	-5.17024	1.72495	-2.99732	0.00272363	0.00605105	2.21817
TRINITY_DN32515_c0_g1	Antenna	Thorex	77.0053	0	38.5026	-9.53478	9.53478	1.55765	6.12126	9.28363e-10	8.25461e-09	8.0833	TRINITY_DN5689_c0_g2	Antenna	Thorex	0	11.3844	5.69221	5.15923	-5.15923	1.72134	-2.99722	0.00272451	0.00605261	2.21806
TRINITY_DN73163_c0_g1	Antenna	Thorex	77.0053	0	38.5026	-9.53478	9.53478	1.55765	6.12126	9.28363e-10	8.25461e-09	8.0833	TRINITY_DN1492_c2_g1	Antenna	Thorex	0	15.3825	7.69123	5.59074	-5.59074	1.86658	-2.99518	0.0027428	0.00608785	2.21554
TRINITY_DN21405_c0_g1	Antenna	Thorex	70.5473	0	35.2737	-9.40835	9.40835	1.53808	6.11696	9.53786e-10	8.47605e-09	8.07181	TRINITY_DN2557_c0_g1	Antenna	Thorex	1.00431	19.4451	10.2247	4.13762	-4.13762	1.38144	-2.99514	0.00274318	0.00608804	2.21552
TRINITY_DN112026_c0_g1	Antenna	Thorex	70.4111	0	35.2056	-9.404	9.404	1.53746	6.11658	9.56029e-10	8.48677e-09	8.07126	TRINITY_DN49281_c0_g1	Antenna	Thorex	0	13.2412	6.6206	5.38196	-5.38196	1.79754	-2.99408	0.00275277	0.0061046	2.21434
TRINITY_DN23961_c0_g1	Antenna	Thorex	70.4111	0	35.2056	-9.404	9.404	1.53746	6.11658	9.56029e-10	8.48677e-09	8.07126	TRINITY_DN48018_c0_g1	Antenna	Thorex	0	13.4444	6.7222	5.39624	-5.39624	1.80322	-2.99257	0.00276643	0.00612701	2.21275
TRINITY_DN39321_c0_g1	Antenna	Thorex	70.4111	0	35.2056	-9.404	9.404	1.53746	6.11658	9.56029e-10	8.48677e-09	8.07126	TRINITY_DN6692_c0_g4	Antenna	Thorex	0	13.4444	6.7222	5.39624	-5.39624	1.80322	-2.99257	0.00276643	0.00612701	2.21275
TRINITY_DN4156_c0_g2	Antenna	Thorex	70.4111	0	35.2056	-9.404	9.404	1.53746	6.11658	9.56029e-10	8.48677e-09	8.07126	TRINITY_DN18557_c0_g1	Antenna	Thorex	0	12.0997	6.04986	5.25142	-5.25142	1.7552	-2.99192	0.00277233	0.00613592	2.21212
TRINITY_DN1084_c0_g1	Antenna	Thorex	130.797	0.965542	65.8814	-6.98248	6.98248	1.14195	6.11453	9.6839e-10	8.59416e-09	8.0658	TRINITY_DN2513_c1_g1	Antenna	Thorex	0	13.3897	6.69483	5.39114	-5.39114	1.80227	-2.99131	0.0027778	0.00614762	2.21129
TRINITY_DN6031_c0_g1	Antenna	Thorex	154.351	0	77.1757	-10.5375	10.5375	1.72416	6.11168	9.85859e-10	8.74209e-09	8.05838	TRINITY_DN4760_c0_g1	Antenna	Thorex	0	11.5819	5.79096	5.18739	-5.18739	1.73491	-2.99001	0.00278971	0.00616938	2.20976
TRINITY_DN33300_c0_g1	Antenna	Thorex	80.0819	0	40.0409	-9.58908	9.58908	1.56913	6.1111	9.89484e-10	8.77185e-09	8.05691	TRINITY_DN9040_c0_g3	Antenna	Thorex	9.23477	38.8678	24.0513	2.08099	-2.08099	0.696395	-2.98824	0.00280591	0.00620185	2.20748
TRINITY_DN101777_c0_g1	Antenna	Thorex	74.3726	0	37.1863	-9.48502	9.48502	1.55239	6.10995	9.96644e-10	8.82815e-09	8.05413	TRINITY_DN100330_c0_g1	Antenna	Thorex	0	11.9347	5.96734	5.22876	-5.22876	1.74987	-2.98809	0.00280722	0.00620308	2.20739
TRINITY_DN74858_c0_g1	Antenna	Thorex	74.3726	0	37.1863	-9.48502	9.48502	1.55239	6.10995	9.96644e-10	8.82815e-09	8.05413	TRINITY_DN24472_c1_g1	Antenna	Thorex	0	11.9347	5.96734	5.22876	-5.22876	1.74987	-2.98809	0.00280722	0.00620308	2.20739
TRINITY_DN19875_c0_g1	Antenna	Thorex	71.7736	0	35.8868	-9.43201	9.43201	1.54405	6.1086	1.00507e-09	8.9004e-09	8.05059	TRINITY_DN70120_c0_g1	Antenna	Thorex	0	11.9347	5.96734	5.22876	-5.22876	1.74987	-2.98809	0.00280722	0.00620308	2.20739
TRINITY_DN27988_c0_g1	Antenna	Thorex	67.4384	0	33.7192	-9.34318	9.34318	1.52983	6.10733	1.01312e-09	8.96437e-09	8.04748	TRINITY_DN94077_c0_g1	Antenna	Thorex	0	11.9347	5.96734	5.22876	-5.22876	1.74987	-2.98809	0.00280722	0.00620308	2.20739
TRINITY_DN31892_c0_g1	Antenna	Thorex	82.9208	0	41.4604	-9.64047	9.64047	1.57938	6.10397	1.03466e-09	9.14509e-09	8.03881	TRINITY_DN53963_c0_g1	Antenna	Thorex	0	13.3314	6.66571	5.38674	-5.38674	1.80293	-2.98776	0.00281029	0.00620791	2.20705
TRINITY_DN29193_c0_g1	Antenna	Thorex	80.5725	0.999211	40.7858	-6.24496	6.24496	1.02322	6.10321	1.03956e-09	9.18592e-09	8.03688	TRINITY_DN5642_c2_g1	Antenna	Thorex	0	11.2934	5.64671	5.14817	-5.14817	1.7244	-2.98549	0.0028312	0.00623626	2.20508
TRINITY_DN71882_c0_g1	Antenna	Thorex	88.2707	0	44.1353	-9.73178	9.73178	1.59473	6.10246	1.04446e-09	9.22676e-09	8.03495	TRINITY_DN28577_c0_g1	Antenna	Thorex	1.00431	20.2455	10.6249	4.19643	-4.19643	1.40662	-2.98334	0.00285123	0.00627657	2.20228
TRINITY_DN55288_c0_g1	Antenna	Thorex	73.3203	0	36.6602	-9.46443	9.46443	1.55171	6.09934	1.0651e-09	9.39888e-09	8.02692	TRINITY_DN7386_c0_g1	Antenna	Thorex	2.2967	22.4289	12.3628	3.28558	-3.28558	1.10134	-2.98325	0.00285204	0.0062771	2.20224
TRINITY_DN68064_c0_g1	Antenna	Thorex	73.3203	0	36.6602	-9.46443	9.46443	1.55171	6.09934	1.0651e-09	9.39888e-09	8.02692	TRINITY_DN18128_c0_g2	Antenna	Thorex	0	12.9011	6.45057	5.33989	-5.33989	1.78997	-2.98323	0.00285226	0.00627716	2.20224
TRINITY_DN3918_c0_g1	Antenna	Thorex	113.73	2.00812	57.8693	-5.86966	5.86966	0.962623	6.09757	1.07694e-09	9.49826e-09	8.02236	TRINITY_DN18819_c0_g1	Antenna	Thorex	0	11.5942	5.7971	5.18755	-5.18755	1.73933	-2.9825	0.00285908	0.00628752	2.20152
TRINITY_DN11206_c0_g1	Antenna	Thorex	72.7701	0	36.3851	-9.45356	9.45356	1.55074	6.09615	1.08652e-09	9.58018e-09	8.01863	TRINITY_DN88022_c0_g1	Antenna	Thorex	0	11.5942	5.7971	5.18755	-5.18755	1.73933	-2.9825	0.00285908	0.00628752	2.20152
TRINITY_DN84785_c0_g1	Antenna	Thorex	68.4686	0	34.2343	-9.36462	9.36462	1.53669	6.09401	1.10115e-09	9.7039e-09	8.01305	TRINITY_DN943_c1_g1	Antenna	Thorex	0	11.5942	5.7971	5.18755	-5.18755	1.73933	-2.9825	0.00285908	0.00628752	2.20152
TRINITY_DN6968_c0_g1	Antenna	Thorex	78.2873	0	39.1436	-9.5563	9.5563	1.56822	6.09372	1.10317e-09	9.71915e-09	8.01237	TRINITY_DN15387_c0_g1	Antenna	Thorex	0	11.2012	5.60061	5.13703	-5.13703	1.72326	-2.98099	0.00287315	0.00631592	2.19956
TRINITY_DN5225_c1_g1	Antenna	Thorex	68.7346	0	34.3673	-9.36956	9.36956	1.53813	6.09151	1.11849e-09	9.84618e-09	8.00673	TRINITY_DN84607_c0_g1	Antenna	Thorex	0	12.5933	6.29663	5.30631	-5.30631	1.78029	-2.98059	0.00287694	0.00632339	2.19905
TRINITY_DN30053_c0_g1	Antenna	Thorex	61.9847	2.97245	32.4786	-4.38341	4.38341	0.719766	6.09004	1.12884e-09	9.93454e-09	8.00285	TRINITY_DN5096_c0_g1	Antenna	Thorex	0	12.37	6.18499	5.28021	-5.28021	1.77166	-2.98037	0.002879	0.00632707	2.1988
TRINITY_DN45621_c0_g1	Antenna	Thorex	66.4341	0	33.217	-9.32147	9.32147	1.53126	6.08744	1.14728e-09	1.00887e-08	7.99616	TRINITY_DN14044_c0_g1	Antenna	Thorex	0	11.7454	5.87271	5.20848	-5.20848	1.74849	-2.97885	0.00289336	0.00635241	2.19706
TRINITY_DN8089_c0_g1	Antenna	Thorex	112.124	7.89964	60.0118	-3.81758	3.81758	0.627198	6.08672	1.15245e-09	1.01288e-08	7.99444	TRINITY_DN24360_c0_g2	Antenna	Thorex	0	11.7454	5.87271	5.20848	-5.20848	1.74849	-2.97885	0.00289336	0.00635241	2.19706
TRINITY_DN107074_c0_g1	Antenna	Thorex	68.6646	0	34.3323	-9.36774	9.36774	1.53951	6.08489	1.16569e-09	1.02314e-08	7.99006	TRINITY_DN4497_c0_g4	Antenna	Thorex	0	11.7454	5.87271	5.20848	-5.20848	1.74849	-2.97885	0.00289336	0.00635241	2.19706
TRINITY_DN15015_c0_g1	Antenna	Thorex	68.6646	0	34.3323	-9.36774	9.36774	1.53951	6.08489	1.16569e-09	1.02314e-08	7.99006	TRINITY_DN4921_c0_g1	Antenna	Thorex	49.7747	1037.63	543.705	4.38441	-4.38441	1.47262	-2.97728	0.00290819	0.00637589	2.19546
TRINITY_DN65812_c0_g1	Antenna	Thorex	68.6646	0	34.3323	-9.36774	9.36774	1.53951	6.08489	1.16569e-09	1.02314e-08	7.99006	TRINITY_DN6609_c3_g1	Antenna	Thorex	0	11.986	5.99298	5.23625	-5.23625	1.75889	-2.97703	0.0029106	0.00637938	2.19522
TRINITY_DN90820_c0_g1	Antenna	Thorex	68.6646	0	34.3323	-9.36774	9.36774	1.53951	6.08489	1.16569e-09	1.02314e-08	7.99006	TRINITY_DN66824_c0_g1	Antenna	Thorex	0	13.1593	6.57964	5.36788	-5.36788	1.80402	-2.9755	0.00292507	0.00640638	2.19339
TRINITY_DN96898_c0_g1	Antenna	Thorex	68.6646	0	34.3323	-9.36774	9.36774	1.53951	6.08489	1.16569e-09	1.02314e-08	7.99006	TRINITY_DN44096_c0_g1	Antenna	Thorex	0	12.2745	6.13723	5.27274	-5.27274	1.77315	-2.97365	0.00294278	0.00644267	2.19093
TRINITY_DN104421_c0_g1	Antenna	Thorex	69.303	0	34.6515	-9.38276	9.38276	1.54307	6.08056	1.1976e-09	1.0503e-08	7.97869	TRINITY_DN28889_c0_g2	Antenna	Thorex	0	11.7625	5.88127	5.20772	-5.20772	1.75145	-2.97337	0.0029455	0.00644766	2.1906
TRINITY_DN48069_c0_g1	Antenna	Thorex	72.6818	0	36.3409	-9.4502	9.4502	1.5544	6.07964	1.20451e-09	1.05607e-08	7.97631	TRINITY_DN1631_c3_g1	Antenna	Thorex	0	11.8689	5.93444	5.22304	-5.22304	1.75694	-2.9728	0.002951	0.00645885	2.18984
TRINITY_DN35744_c0_g1	Antenna	Thorex	70.5214	0	35.2607	-9.4083	9.4083	1.54765	6.0791	1.20861e-09	1.05939e-08	7.97495	TRINITY_DN17297_c0_g2	Antenna	Thorex	0	14.3449	7.17245	5.49548	-5.49548	1.84998	-2.97056	0.00297259	0.0064961	2.18735
TRINITY_DN17211_c0_g2	Antenna	Thorex	77.8733	0	38.9367	-9.54977	9.54977	1.57122	6.07792	1.21752e-09	1.06691e-08	7.97187	TRINITY_DN3099_c0_g1	Antenna	Thorex	2.58474	33.6599	18.1223	3.78985	-3.78985	1.27652	-2.9689	0.00298869	0.00652021	2.18574
TRINITY_DN84698_c0_g1	Antenna	Thorex	69.4068	0	34.7034	-9.38313	9.38313	1.54431	6.07594	1.23263e-09	1.07986e-08	7.96663	TRINITY_DN1134_c0_g2	Antenna	Thorex	0	11.0752	5.53759	5.12024	-5.12024	1.72542	-2.96754	0.00300196	0.00654151	2.18432
TRINITY_DN69356_c0_g1	Antenna	Thorex	74.7566	0	37.3783	-9.49203	9.49203	1.56249	6.07493	1.24043e-09	1.08551e-08	7.96437	TRINITY_DN60615_c0_g1	Antenna	Thorex	0	11.9094	5.95468	5.22285	-5.22285	1.76002	-2.96749	0.00300241	0.00654204	2.18429
TRINITY_DN87752_c0_g1	Antenna	Thorex	74.7566	0	37.3783	-9.49203	9.49203	1.56249	6.07493	1.24043e-09	1.08551e-08	7.96437	TRINITY_DN3662_c0_g1	Antenna	Thorex	13.204	61.204	37.204	2.19489	-2.19489	0.740017	-2.966	0.00301701	0.00657211	2.1823
TRINITY_DN100002_c0_g1	Antenna	Thorex	84.147	0	42.0735	-9.66086	9.66086	1.59029	6.07489	1.24073e-09	1.08551e-08	7.96437	TRINITY_DN54990_c0_g1	Antenna	Thorex	0	13.8442	6.92212	5.44246	-5.44246	1.83499	-2.96593	0.00301764	0.00657261	2.18226
TRINITY_DN84388_c0_g1	Antenna	Thorex	105.139	0	52.5695	-9.98182	9.98182	1.6435	6.0735	1.25148e-09	1.09374e-08	7.96108	TRINITY_DN6408_c1_g1	Antenna	Thorex	1.50647	26.82	14.1632	4.04607	-4.04607	1.36421	-2.96588	0.00301821	0.00657302	2.18224
TRINITY_DN72083_c0_g1	Antenna	Thorex	65.0016	0	32.5008	-9.28925	9.28925	1.5295	6.0734	1.25232e-09	1.09418e-08	7.96091	TRINITY_DN45198_c0_g1	Antenna	Thorex	0	11.3145	5.65725	5.14972	-5.14972	1.73634	-2.96585	0.00301843	0.00657302	2.18224
TRINITY_DN28244_c0_g4	Antenna	Thorex	69.355	0	34.6775	-9.38306	9.38306	1.54526	6.07216	1.26204e-09	1.10238e-08	7.95767	TRINITY_DN56778_c0_g1	Antenna	Thorex	0	11.3145	5.65725	5.14972	-5.14972	1.73634	-2.96585	0.00301843	0.00657302	2.18224
TRINITY_DN103949_c0_g1	Antenna	Thorex	80.2064	0	40.1032	-9.59414	9.59414	1.58007	6.07196	1.26356e-09	1.10342e-08	7.95726	TRINITY_DN13641_c2_g1	Antenna	Thorex	0	12.5387	6.26933	5.30191	-5.30191	1.78772	-2.96574	0.00301958	0.0065737	2.18219
TRINITY_DN45309_c0_g1	Antenna	Thorex	84.025	0	42.0125	-9.65907	9.65907	1.5911	6.07068	1.2737e-09	1.11197e-08	7.95391	TRINITY_DN458_c2_g1	Antenna	Thorex	0	12.5387	6.26933	5.30191	-5.30191	1.78772	-2.96574	0.00301958	0.0065737	2.18219
TRINITY_DN8647_c0_g1	Antenna	Thorex	64.0673	0	32.0337	-9.26868	9.26868	1.52743	6.06816	1.29386e-09	1.12867e-08	7.94743	TRINITY_DN24560_c0_g1	Antenna	Thorex	14.0422	56.7441	35.3932	2.00795	-2.00795	0.677281	-2.96472	0.00302957	0.00658797	2.18125
TRINITY_DN6100_c0_g2	Antenna	Thorex	73.2579	0	36.6289	-9.46123	9.46123	1.55919	6.06803	1.29489e-09	1.12926e-08	7.9472	TRINITY_DN3320_c3_g1	Antenna	Thorex	9.16081	49.6379	29.3993	2.40957	-2.40957	0.81305	-2.96363	0.00304038	0.00660586	2.18007
TRINITY_DN7126_c0_g1	Antenna	Thorex	68.1624	0	34.0812	-9.3571	9.3571	1.5422	6.06736	1.30031e-09	1.1337e-08	7.9455	TRINITY_DN17737_c0_g1	Antenna	Thorex	0	13.7787	6.88935	5.43218	-5.43218	1.83417	-2.96165	0.00305995	0.00664397	2.17757
TRINITY_DN87057_c0_g1	Antenna	Thorex	110.454	0	55.2269	-10.056	10.056	1.65754	6.06684	1.30453e-09	1.13706e-08	7.94422	TRINITY_DN4016_c1_g1	Antenna	Thorex	0	14.1009	7.05044	5.47305	-5.47305	1.84809	-2.96147	0.00306175	0.00664743	2.17735
TRINITY_DN60970_c0_g1	Antenna	Thorex	127.439	0	63.7195	-10.2587	10.2587	1.69203	6.06296	1.33635e-09	1.16419e-08	7.93398	TRINITY_DN26481_c0_g1	Antenna	Thorex	1.00431	19.9278	10.466	4.17567	-4.17567	1.41005	-2.96136	0.0030628	0.00664927	2.17723
TRINITY_DN8763_c0_g1	Antenna	Thorex	64.4475	0.666141	32.5568	-6.48951	6.48951	1.07046	6.06233	1.3416e-09	1.16813e-08	7.93251	TRINITY_DN20848_c0_g1	Antenna	Thorex	0	11.1325	5.56625	5.12731	-5.12731	1.73173	-2.96081	0.00306834	0.0066607	2.17648
TRINITY_DN67649_c0_g1	Antenna	Thorex	80.9345	0	40.4673	-9.60584	9.60584	1.58469	6.06164	1.34744e-09	1.17291e-08	7.93074	TRINITY_DN2554_c0_g4	Antenna	Thorex	0	16.3327	8.16633	5.6772	-5.6772	1.91841	-2.95933	0.00308309	0.00668927	2.17462
TRINITY_DN7798_c0_g1	Antenna	Thorex	80.3325	0	40.1662	-9.59566	9.59566	1.58351	6.05973	1.36349e-09	1.18657e-08	7.92571	TRINITY_DN59213_c0_g1	Antenna	Thorex	0	10.9954	5.4977	5.11031	-5.11031	1.72693	-2.95919	0.0030845	0.0066915	2.17448
TRINITY_DN16779_c0_g1	Antenna	Thorex	66.9181	0	33.459	-9.33055	9.33055	1.54105	6.05468	1.40697e-09	1.22342e-08	7.91242	TRINITY_DN96141_c0_g1	Antenna	Thorex	0	13.3686	6.68429	5.38971	-5.38971	1.822	-2.95813	0.00309508	0.00670868	2.17336
TRINITY_DN89818_c0_g1	Antenna	Thorex	66.9181	0	33.459	-9.33055	9.33055	1.54105	6.05468	1.40697e-09	1.22342e-08	7.91242	TRINITY_DN46954_c0_g2	Antenna	Thorex	0	12.3777	6.18887	5.28322	-5.28322	1.78739	-2.95584	0.00311822	0.0067539	2.17045
TRINITY_DN99193_c0_g1	Antenna	Thorex	66.9181	0	33.459	-9.33055	9.33055	1.54105	6.05468	1.40697e-09	1.22342e-08	7.91242	TRINITY_DN8935_c0_g1	Antenna	Thorex	0	11.7066	5.85329	5.20214	-5.20214	1.75999	-2.95578	0.00311877	0.00675421	2.17043
TRINITY_DN25099_c0_g1	Antenna	Thorex	89.0791	0	44.5395	-9.74546	9.74546	1.60988	6.05355	1.41692e-09	1.23175e-08	7.90948	TRINITY_DN16129_c0_g4	Antenna	Thorex	0	13.5818	6.79091	5.41218	-5.41218	1.83238	-2.95364	0.00314048	0.00679853	2.16759
TRINITY_DN11462_c0_g2	Antenna	Thorex	63.8052	0	31.9026	-9.26249	9.26249	1.53018	6.05321	1.41991e-09	1.23402e-08	7.90868	TRINITY_DN23209_c0_g1	Antenna	Thorex	0	12.174	6.08701	5.2563	-5.2563	1.77976	-2.95338	0.0031432	0.00680351	2.16727
TRINITY_DN10404_c0_g1	Antenna	Thorex	74.3362	0	37.1681	-9.48204	9.48204	1.5667	6.05225	1.42833e-09	1.24101e-08	7.90623	TRINITY_DN6810_c0_g1	Antenna	Thorex	4.59337	42.4657	23.5295	3.21445	-3.21445	1.08904	-2.95164	0.00316095	0.0068329	2.1654
TRINITY_DN6351_c0_g1	Antenna	Thorex	63.7312	0	31.8656	-9.26137	9.26137	1.5312	6.04844	1.46257e-09	1.27043e-08	7.89605	TRINITY_DN33318_c0_g1	Antenna	Thorex	0	11.8783	5.93913	5.22003	-5.22003	1.76963	-2.94978	0.00318003	0.00687186	2.16293
TRINITY_DN45254_c0_g1	Antenna	Thorex	83.7449	0	41.8725	-9.65349	9.65349	1.5964	6.04703	1.47537e-09	1.2812e-08	7.89238	TRINITY_DN1882_c0_g2	Antenna	Thorex	0	12.4995	6.24976	5.29433	-5.29433	1.79485	-2.94974	0.0031804	0.00687222	2.1629
TRINITY_DN97931_c0_g1	Antenna	Thorex	159.026	3.61462	81.3202	-5.48978	5.48978	0.908066	6.04558	1.48878e-09	1.29215e-08	7.88869	TRINITY_DN80302_c0_g1	Antenna	Thorex	0	14.6096	7.30479	5.52317	-5.52317	1.87265	-2.94939	0.00318399	0.00687857	2.1625
TRINITY_DN9396_c0_g1	Antenna	Thorex	73.7965	0	36.8982	-9.4741	9.4741	1.56723	6.04514	1.49281e-09	1.29531e-08	7.88763	TRINITY_DN11233_c0_g5	Antenna	Thorex	0	15.6378	7.81888	5.62177	-5.62177	1.90646	-2.9488	0.00319013	0.00688505	2.16209
TRINITY_DN100733_c0_g1	Antenna	Thorex	79.0398	0	39.5199	-9.57212	9.57212	1.5839	6.0434	1.509e-09	1.30832e-08	7.88329	TRINITY_DN14165_c0_g1	Antenna	Thorex	2.24868	20.0917	11.1702	3.13946	-3.13946	1.06508	-2.94764	0.00320214	0.00690368	2.16092
TRINITY_DN1249_c1_g1	Antenna	Thorex	64.5214	0	32.2607	-9.27892	9.27892	1.53551	6.0429	1.51366e-09	1.31201e-08	7.88206	TRINITY_DN40127_c0_g1	Antenna	Thorex	0	12.6808	6.34038	5.31713	-5.31713	1.8044	-2.94677	0.00321116	0.00692177	2.15978
TRINITY_DN95270_c0_g1	Antenna	Thorex	91.5509	0	45.7755	-9.7816	9.7816	1.61897	6.04186	1.52344e-09	1.32014e-08	7.87938	TRINITY_DN11278_c0_g1	Antenna	Thorex	0	12.126	6.06298	5.25493	-5.25493	1.78389	-2.94576	0.00322158	0.0069424	2.15849
TRINITY_DN17014_c0_g1	Antenna	Thorex	66.1759	0	33.0879	-9.31462	9.31462	1.54197	6.04073	1.53417e-09	1.32874e-08	7.87656	TRINITY_DN8877_c0_g1	Antenna	Thorex	3.49305	31.196	17.3445	3.17063	-3.17063	1.07646	-2.94543	0.0032251	0.00694586	2.15827
TRINITY_DN87318_c0_g1	Antenna	Thorex	69.4691	0	34.7346	-9.38659	9.38659	1.55471	6.0375	1.5652e-09	1.35453e-08	7.86821	TRINITY_DN4830_c0_g2	Antenna	Thorex	0	11.4741	5.73703	5.16918	-5.16918	1.75511	-2.94521	0.00322737	0.00695029	2.158
TRINITY_DN10366_c0_g1	Antenna	Thorex	65.9579	0	32.979	-9.31056	9.31056	1.54229	6.03682	1.5718e-09	1.35962e-08	7.86658	TRINITY_DN45375_c0_g1	Antenna	Thorex	0	12.7473	6.37367	5.32023	-5.32023	1.80687	-2.94445	0.00323529	0.00696367	2.15716
TRINITY_DN9694_c0_g1	Antenna	Thorex	64.3294	0	32.1647	-9.27479	9.27479	1.53666	6.03568	1.58296e-09	1.36882e-08	7.86365	TRINITY_DN59976_c0_g1	Antenna	Thorex	0	11.0052	5.50262	5.11043	-5.11043	1.73902	-2.93868	0.00329613	0.00708066	2.14993
TRINITY_DN3154_c0_g2	Antenna	Thorex	62.4168	0	31.2084	-9.23098	9.23098	1.52968	6.03458	1.59374e-09	1.37777e-08	7.86082	TRINITY_DN73334_c0_g1	Antenna	Thorex	0	11.3412	5.6706	5.15741	-5.15741	1.75645	-2.93627	0.0033219	0.00712274	2.14735
TRINITY_DN11025_c0_g1	Antenna	Thorex	95.047	0	47.5235	-9.83806	9.83806	1.63074	6.03288	1.61062e-09	1.392e-08	7.85636	TRINITY_DN4110_c0_g2	Antenna	Thorex	0	13.9926	6.99628	5.45741	-5.45741	1.85988	-2.93428	0.00334322	0.00716219	2.14495
TRINITY_DN110968_c0_g1	Antenna	Thorex	72.5079	0	36.254	-9.44798	9.44798	1.5665	6.03128	1.62667e-09	1.40476e-08	7.8524	TRINITY_DN11049_c0_g3	Antenna	Thorex	2.10466	21.9905	12.0476	3.30757	-3.30757	1.12769	-2.93304	0.00335663	0.00718939	2.14331
TRINITY_DN95386_c0_g1	Antenna	Thorex	72.5079	0	36.254	-9.44798	9.44798	1.5665	6.03128	1.62667e-09	1.40476e-08	7.8524	TRINITY_DN10449_c0_g4	Antenna	Thorex	0	11.5358	5.7679	5.18184	-5.18184	1.76707	-2.93245	0.00336304	0.00720075	2.14262
TRINITY_DN14500_c0_g1	Antenna	Thorex	73.0101	0	36.505	-9.45797	9.45797	1.56833	6.0306	1.6335e-09	1.40954e-08	7.85092	TRINITY_DN12444_c0_g3	Antenna	Thorex	0	12.8458	6.4229	5.33797	-5.33797	1.82049	-2.93216	0.00336617	0.00720605	2.1423
TRINITY_DN36570_c0_g1	Antenna	Thorex	73.0101	0	36.505	-9.45797	9.45797	1.56833	6.0306	1.6335e-09	1.40954e-08	7.85092	TRINITY_DN213_c1_g1	Antenna	Thorex	0	11.1114	5.55571	5.1258	-5.1258	1.74913	-2.93049	0.00338427	0.00724054	2.14023
TRINITY_DN69770_c0_g1	Antenna	Thorex	73.0101	0	36.505	-9.45797	9.45797	1.56833	6.0306	1.6335e-09	1.40954e-08	7.85092	TRINITY_DN2989_c0_g1	Antenna	Thorex	0	11.7173	5.85867	5.20019	-5.20019	1.77459	-2.93037	0.00338562	0.007242	2.14014
TRINITY_DN108829_c0_g1	Antenna	Thorex	117.934	0	58.9672	-10.1469	10.1469	1.68271	6.03007	1.63889e-09	1.41382e-08	7.84961	TRINITY_DN9224_c0_g1	Antenna	Thorex	6.05187	46.7777	26.4148	2.93132	-2.93132	1.00044	-2.93002	0.00338943	0.00724967	2.13968
TRINITY_DN13798_c1_g1	Antenna	Thorex	65.1715	0	32.5858	-9.29238	9.29238	1.54209	6.02582	1.6825e-09	1.44991e-08	7.83866	TRINITY_DN3965_c2_g1	Antenna	Thorex	0	12.5646	6.28229	5.30277	-5.30277	1.81041	-2.92905	0.00340002	0.00727043	2.13844
TRINITY_DN63907_c0_g1	Antenna	Thorex	65.1715	0	32.5858	-9.29238	9.29238	1.54209	6.02582	1.6825e-09	1.44991e-08	7.83866	TRINITY_DN9481_c0_g1	Antenna	Thorex	0	13.6181	6.80905	5.42279	-5.42279	1.85252	-2.92725	0.00341973	0.00730902	2.13614
TRINITY_DN33715_c0_g2	Antenna	Thorex	86.5645	0	43.2822	-9.7046	9.7046	1.61058	6.02553	1.68555e-09	1.45215e-08	7.83799	TRINITY_DN4901_c1_g1	Antenna	Thorex	0	10.8932	5.44659	5.09744	-5.09744	1.74198	-2.92624	0.00343089	0.00732543	2.13517
TRINITY_DN23578_c0_g1	Antenna	Thorex	61.4087	1.72131	31.565	-5.18161	5.18161	0.860452	6.02196	1.72321e-09	1.48343e-08	7.82873	TRINITY_DN14419_c0_g1	Antenna	Thorex	0	11.4179	5.70897	5.16234	-5.16234	1.7643	-2.926	0.00343354	0.0073306	2.13486
TRINITY_DN4130_c0_g3	Antenna	Thorex	193.383	41.7313	117.557	-2.22615	2.22615	0.369736	6.02091	1.73441e-09	1.49228e-08	7.82615	TRINITY_DN10792_c0_g6	Antenna	Thorex	0	12.2567	6.12835	5.26833	-5.26833	1.801	-2.92523	0.00344201	0.00734629	2.13393
TRINITY_DN10154_c0_g1	Antenna	Thorex	98.8457	0	49.4229	-9.89469	9.89469	1.64364	6.02	1.7442e-09	1.49992e-08	7.82393	TRINITY_DN1681_c0_g1	Antenna	Thorex	0.550172	13.5339	7.04205	4.44986	-4.44986	1.5219	-2.92388	0.00345696	0.00736619	2.13276
TRINITY_DN110213_c0_g1	Antenna	Thorex	119.947	0	59.9734	-10.1712	10.1712	1.69039	6.01709	1.77576e-09	1.52546e-08	7.8166	TRINITY_DN1956_c0_g2	Antenna	Thorex	3.30101	21.6104	12.4557	2.6763	-2.6763	0.915349	-2.9238	0.00345785	0.0073676	2.13267
TRINITY_DN3432_c0_g1	Antenna	Thorex	110.525	2.00812	56.2668	-5.82781	5.82781	0.969372	6.01195	1.83305e-09	1.57302e-08	7.80327	TRINITY_DN35849_c0_g1	Antenna	Thorex	0	14.5799	7.28993	5.52063	-5.52063	1.88851	-2.92328	0.00346363	0.00737896	2.132
TRINITY_DN69724_c0_g1	Antenna	Thorex	79.188	0	39.594	-9.57438	9.57438	1.59271	6.01138	1.83952e-09	1.57816e-08	7.80185	TRINITY_DN64467_c0_g1	Antenna	Thorex	0	12.1064	6.05319	5.24657	-5.24657	1.795	-2.92288	0.00346808	0.00738393	2.13171
TRINITY_DN24243_c0_g1	Antenna	Thorex	78.6378	0	39.3189	-9.56431	9.56431	1.59114	6.01096	1.84426e-09	1.58056e-08	7.80119	TRINITY_DN5873_c0_g1	Antenna	Thorex	0	11.785	5.89249	5.21041	-5.21041	1.78273	-2.92271	0.00347002	0.00738633	2.13157
TRINITY_DN28964_c0_g1	Antenna	Thorex	78.6378	0	39.3189	-9.56431	9.56431	1.59114	6.01096	1.84426e-09	1.58056e-08	7.80119	TRINITY_DN2835_c0_g3	Antenna	Thorex	0	11.2514	5.62571	5.1463	-5.1463	1.76101	-2.92236	0.00347385	0.00739304	2.13118
TRINITY_DN80926_c0_g1	Antenna	Thorex	78.6378	0	39.3189	-9.56431	9.56431	1.59114	6.01096	1.84426e-09	1.58056e-08	7.80119	TRINITY_DN9648_c0_g2	Antenna	Thorex	0	11.2514	5.62571	5.1463	-5.1463	1.76101	-2.92236	0.00347385	0.00739304	2.13118
TRINITY_DN84379_c0_g1	Antenna	Thorex	78.6378	0	39.3189	-9.56431	9.56431	1.59114	6.01096	1.84426e-09	1.58056e-08	7.80119	TRINITY_DN23945_c0_g1	Antenna	Thorex	0.550172	19.1143	9.83225	4.94598	-4.94598	1.69369	-2.92025	0.00349754	0.00743909	2.12848
TRINITY_DN64464_c0_g1	Antenna	Thorex	71.9577	0	35.9789	-9.43698	9.43698	1.57141	6.00543	1.90828e-09	1.63372e-08	7.78682	TRINITY_DN33577_c0_g1	Antenna	Thorex	0	11.642	5.82099	5.19622	-5.19622	1.77991	-2.91937	0.00350737	0.00745854	2.12735
TRINITY_DN23564_c0_g1	Antenna	Thorex	78.0134	0	39.0067	-9.5529	9.5529	1.59139	6.00288	1.93846e-09	1.65869e-08	7.78024	TRINITY_DN61947_c0_g1	Antenna	Thorex	0	13.2999	6.64995	5.38845	-5.38845	1.8469	-2.91756	0.00352785	0.00749782	2.12506
TRINITY_DN52320_c0_g2	Antenna	Thorex	82.5004	0	41.2502	-9.63182	9.63182	1.6047	6.00224	1.94617e-09	1.66442e-08	7.77874	TRINITY_DN6877_c0_g1	Antenna	Thorex	0	14.568	7.28399	5.51215	-5.51215	1.89007	-2.91638	0.00354117	0.00752359	2.12358
TRINITY_DN25610_c0_g1	Antenna	Thorex	66.7441	0	33.3721	-9.32825	9.32825	1.55498	5.99896	1.98584e-09	1.69613e-08	7.77054	TRINITY_DN104827_c0_g1	Antenna	Thorex	0	107.006	53.5029	8.39306	-8.39306	2.87947	-2.91479	0.00355931	0.00755868	2.12155
TRINITY_DN65452_c0_g1	Antenna	Thorex	63.425	0	31.7125	-9.25316	9.25316	1.54266	5.99817	1.9955e-09	1.70171e-08	7.76911	TRINITY_DN17744_c2_g2	Antenna	Thorex	0	13.2238	6.61188	5.37955	-5.37955	1.84573	-2.91459	0.0035616	0.00756304	2.1213
TRINITY_DN71890_c0_g1	Antenna	Thorex	63.425	0	31.7125	-9.25316	9.25316	1.54266	5.99817	1.9955e-09	1.70171e-08	7.76911	TRINITY_DN33100_c0_g1	Antenna	Thorex	0	10.8821	5.44105	5.09731	-5.09731	1.74902	-2.91438	0.00356392	0.00756748	2.12105
TRINITY_DN74407_c0_g1	Antenna	Thorex	63.425	0	31.7125	-9.25316	9.25316	1.54266	5.99817	1.9955e-09	1.70171e-08	7.76911	TRINITY_DN5756_c0_g2	Antenna	Thorex	0	11.2446	5.62229	5.14025	-5.14025	1.76448	-2.91317	0.00357776	0.00759441	2.11951
TRINITY_DN78831_c0_g1	Antenna	Thorex	63.425	0	31.7125	-9.25316	9.25316	1.54266	5.99817	1.9955e-09	1.70171e-08	7.76911	TRINITY_DN2973_c0_g3	Antenna	Thorex	0	15.8296	7.91479	5.63441	-5.63441	1.93557	-2.91098	0.00360293	0.00763744	2.11705
TRINITY_DN72070_c0_g1	Antenna	Thorex	113.408	1.52687	57.4677	-6.15895	6.15895	1.02684	5.99795	1.99827e-09	1.70363e-08	7.76863	TRINITY_DN22969_c0_g1	Antenna	Thorex	0	10.6974	5.34868	5.07144	-5.07144	1.74327	-2.90915	0.00362414	0.00767892	2.1147
TRINITY_DN106453_c0_g1	Antenna	Thorex	62.7269	0	31.3634	-9.23829	9.23829	1.54039	5.99738	2.00524e-09	1.70903e-08	7.76725	TRINITY_DN195_c1_g1	Antenna	Thorex	0	10.9017	5.45083	5.09625	-5.09625	1.75228	-2.90836	0.00363334	0.00769242	2.11394
TRINITY_DN11892_c0_g3	Antenna	Thorex	68.2728	0	34.1364	-9.36159	9.36159	1.56095	5.99735	2.00564e-09	1.70903e-08	7.76725	TRINITY_DN5030_c0_g1	Antenna	Thorex	0	10.7421	5.37105	5.07592	-5.07592	1.74554	-2.90794	0.00363814	0.00770159	2.11342
TRINITY_DN103199_c0_g1	Antenna	Thorex	67.7226	0	33.8613	-9.34992	9.34992	1.55931	5.9962	2.01989e-09	1.71937e-08	7.76463	TRINITY_DN33452_c1_g5	Antenna	Thorex	0	11.7929	5.89645	5.21467	-5.21467	1.79399	-2.90674	0.00365218	0.00771684	2.11256
TRINITY_DN68148_c0_g1	Antenna	Thorex	67.7226	0	33.8613	-9.34992	9.34992	1.55931	5.9962	2.01989e-09	1.71937e-08	7.76463	TRINITY_DN8645_c0_g1	Antenna	Thorex	16.5829	83.6549	50.1189	2.35584	-2.35584	0.810987	-2.90491	0.00367361	0.00775912	2.11019
TRINITY_DN88609_c0_g1	Antenna	Thorex	67.7226	0	33.8613	-9.34992	9.34992	1.55931	5.9962	2.01989e-09	1.71937e-08	7.76463	TRINITY_DN36011_c0_g1	Antenna	Thorex	0	12.0447	6.02233	5.24372	-5.24372	1.80549	-2.90433	0.00368041	0.00777248	2.10944
TRINITY_DN3016_c0_g2	Antenna	Thorex	81.4469	0	40.7234	-9.61668	9.61668	1.60409	5.99511	2.03352e-09	1.72962e-08	7.76205	TRINITY_DN53768_c0_g1	Antenna	Thorex	0	12.0447	6.02233	5.24372	-5.24372	1.80549	-2.90433	0.00368041	0.00777248	2.10944
TRINITY_DN105969_c0_g1	Antenna	Thorex	80.0078	0	40.0039	-9.58807	9.58807	1.5995	5.99442	2.04219e-09	1.7361e-08	7.76042	TRINITY_DN15908_c0_g1	Antenna	Thorex	0	14.7169	7.35846	5.52879	-5.52879	1.9042	-2.90348	0.00369045	0.00779217	2.10834
TRINITY_DN12819_c0_g2	Antenna	Thorex	83.1726	0	41.5863	-9.64335	9.64335	1.60883	5.99403	2.04705e-09	1.73978e-08	7.75951	TRINITY_DN12412_c0_g1	Antenna	Thorex	7.7283	38.0271	22.8777	2.31929	-2.31929	0.798812	-2.90343	0.003691	0.00779283	2.1083
TRINITY_DN46361_c0_g1	Antenna	Thorex	79.838	0	39.919	-9.58557	9.58557	1.60021	5.99018	2.09605e-09	1.7805e-08	7.74946	TRINITY_DN7602_c0_g1	Antenna	Thorex	3.25299	23.13	13.1915	2.78839	-2.78839	0.960753	-2.9023	0.00370433	0.00781895	2.10685
TRINITY_DN65014_c0_g1	Antenna	Thorex	80.3726	0	40.1863	-9.59737	9.59737	1.60295	5.98732	2.13324e-09	1.81115e-08	7.74205	TRINITY_DN61468_c0_g1	Antenna	Thorex	0	11.9455	5.97273	5.22711	-5.22711	1.8011	-2.90217	0.00370588	0.00782172	2.1067
TRINITY_DN31115_c0_g1	Antenna	Thorex	62.8748	0	31.4374	-9.24055	9.24055	1.54344	5.98699	2.13765e-09	1.81443e-08	7.74126	TRINITY_DN10129_c0_g1	Antenna	Thorex	0	13.356	6.67799	5.38793	-5.38793	1.85738	-2.90082	0.00372192	0.00784494	2.10541
TRINITY_DN96879_c0_g1	Antenna	Thorex	170.5	8.54665	89.5235	-4.33137	4.33137	0.723675	5.98524	2.16066e-09	1.83262e-08	7.73693	TRINITY_DN4709_c0_g1	Antenna	Thorex	0	11.7468	5.87339	5.2093	-5.2093	1.79597	-2.90055	0.00372504	0.00785101	2.10507
TRINITY_DN4390_c0_g1	Antenna	Thorex	113.398	0	56.6989	-10.0923	10.0923	1.68642	5.98445	2.1712e-09	1.84099e-08	7.73495	TRINITY_DN4006_c0_g1	Antenna	Thorex	0	12.0688	6.03438	5.24071	-5.24071	1.80959	-2.89607	0.00377864	0.00794147	2.1001
TRINITY_DN48036_c0_g1	Antenna	Thorex	75.421	0	37.7105	-9.50571	9.50571	1.58842	5.98439	2.17206e-09	1.84124e-08	7.73489	TRINITY_DN45364_c0_g1	Antenna	Thorex	0	15.9684	7.98421	5.65219	-5.65219	1.95338	-2.89354	0.00380922	0.00799805	2.09702
TRINITY_DN28244_c0_g1	Antenna	Thorex	66.8843	0	33.4422	-9.33212	9.33212	1.55958	5.98376	2.18045e-09	1.8474e-08	7.73344	TRINITY_DN13905_c0_g1	Antenna	Thorex	0	13.6997	6.84984	5.42764	-5.42764	1.87751	-2.89087	0.00384175	0.00806013	2.09366
TRINITY_DN107246_c0_g1	Antenna	Thorex	85.8261	0	42.913	-9.69179	9.69179	1.61981	5.9833	2.18666e-09	1.85075e-08	7.73265	TRINITY_DN103844_c0_g1	Antenna	Thorex	0	11.0204	5.51021	5.11444	-5.11444	1.76991	-2.88966	0.00385659	0.00808454	2.09234
TRINITY_DN57252_c0_g1	Antenna	Thorex	85.8261	0	42.913	-9.69179	9.69179	1.61981	5.9833	2.18666e-09	1.85075e-08	7.73265	TRINITY_DN2703_c0_g3	Antenna	Thorex	0	11.0204	5.51021	5.11444	-5.11444	1.76991	-2.88966	0.00385659	0.00808454	2.09234
TRINITY_DN93236_c0_g1	Antenna	Thorex	85.8261	0	42.913	-9.69179	9.69179	1.61981	5.9833	2.18666e-09	1.85075e-08	7.73265	TRINITY_DN2331_c1_g1	Antenna	Thorex	0	10.5825	5.29127	5.05535	-5.05535	1.74979	-2.88913	0.00386312	0.00809614	2.09172
TRINITY_DN37190_c0_g1	Antenna	Thorex	58.9238	0	29.4619	-9.14796	9.14796	1.52933	5.98167	2.20856e-09	1.86879e-08	7.72844	TRINITY_DN111923_c0_g1	Antenna	Thorex	0	101.652	50.826	8.31906	-8.31906	2.8806	-2.88796	0.00387745	0.00812305	2.09028
TRINITY_DN20577_c0_g1	Antenna	Thorex	65.9617	0	32.9809	-9.3096	9.3096	1.55654	5.98096	2.21827e-09	1.87604e-08	7.72676	TRINITY_DN6318_c0_g1	Antenna	Thorex	1.00431	22.336	11.6702	4.35336	-4.35336	1.50758	-2.88765	0.00388136	0.00813021	2.0899
TRINITY_DN79161_c0_g1	Antenna	Thorex	83.6009	0	41.8005	-9.65116	9.65116	1.61423	5.97882	2.24766e-09	1.89992e-08	7.72127	TRINITY_DN107797_c0_g1	Antenna	Thorex	0	13.1235	6.56175	5.36652	-5.36652	1.85938	-2.88618	0.00389948	0.00816556	2.08801
TRINITY_DN8100_c0_g1	Antenna	Thorex	123.889	0	61.9443	-10.2194	10.2194	1.70936	5.97851	2.2519e-09	1.90252e-08	7.72067	TRINITY_DN15237_c0_g1	Antenna	Thorex	0	13.6489	6.82443	5.41811	-5.41811	1.87764	-2.88559	0.00390679	0.00817459	2.08753
TRINITY_DN24859_c0_g1	Antenna	Thorex	94.9429	0.321847	47.6324	-8.0475	8.0475	1.34624	5.97777	2.26211e-09	1.91048e-08	7.71886	TRINITY_DN11484_c0_g1	Antenna	Thorex	1.69851	17.8582	9.77836	3.38569	-3.38569	1.17335	-2.8855	0.00390796	0.00817613	2.08745
TRINITY_DN41539_c0_g1	Antenna	Thorex	74.6023	0	37.3011	-9.48689	9.48689	1.58704	5.97774	2.26249e-09	1.91048e-08	7.71886	TRINITY_DN12467_c1_g1	Antenna	Thorex	0	10.9757	5.48784	5.10998	-5.10998	1.77094	-2.88545	0.00390849	0.00817657	2.08743
TRINITY_DN5198_c0_g1	Antenna	Thorex	82.2928	0	41.1464	-9.6303	9.6303	1.61127	5.97684	2.27509e-09	1.92062e-08	7.71656	TRINITY_DN100174_c0_g1	Antenna	Thorex	0	11.3314	5.66568	5.15704	-5.15704	1.78819	-2.88394	0.00392735	0.00821287	2.08551
TRINITY_DN107104_c0_g1	Antenna	Thorex	61.6785	0	30.8392	-9.21285	9.21285	1.54279	5.97154	2.35023e-09	1.98099e-08	7.70312	TRINITY_DN2077_c0_g2	Antenna	Thorex	0	11.3213	5.66067	5.15567	-5.15567	1.78823	-2.88311	0.00393765	0.00823178	2.08451
TRINITY_DN112198_c0_g1	Antenna	Thorex	61.6785	0	30.8392	-9.21285	9.21285	1.54279	5.97154	2.35023e-09	1.98099e-08	7.70312	TRINITY_DN8165_c0_g1	Antenna	Thorex	0	11.3213	5.66067	5.15567	-5.15567	1.78823	-2.88311	0.00393765	0.00823178	2.08451
TRINITY_DN76986_c0_g1	Antenna	Thorex	61.6785	0	30.8392	-9.21285	9.21285	1.54279	5.97154	2.35023e-09	1.98099e-08	7.70312	TRINITY_DN39051_c0_g1	Antenna	Thorex	0	11.1888	5.59439	5.13565	-5.13565	1.78138	-2.88296	0.0039396	0.0082348	2.08435
TRINITY_DN93488_c0_g1	Antenna	Thorex	61.6785	0	30.8392	-9.21285	9.21285	1.54279	5.97154	2.35023e-09	1.98099e-08	7.70312	TRINITY_DN43927_c0_g1	Antenna	Thorex	0	11.1888	5.59439	5.13565	-5.13565	1.78138	-2.88296	0.0039396	0.0082348	2.08435
TRINITY_DN73042_c0_g1	Antenna	Thorex	71.7994	0	35.8997	-9.43206	9.43206	1.57965	5.971	2.3581e-09	1.9871e-08	7.70178	TRINITY_DN30736_c0_g1	Antenna	Thorex	0	12.9407	6.47037	5.34927	-5.34927	1.85739	-2.88	0.00397678	0.00830192	2.08082
TRINITY_DN4044_c0_g1	Antenna	Thorex	78.3132	0	39.1566	-9.55659	9.55659	1.60079	5.96993	2.37351e-09	1.99906e-08	7.69917	TRINITY_DN81910_c0_g1	Antenna	Thorex	2.48873	21.4508	11.9698	3.18003	-3.18003	1.10452	-2.87911	0.00398799	0.00832	2.07988
TRINITY_DN4631_c0_g1	Antenna	Thorex	58.0375	0	29.0188	-9.12645	9.12645	1.53025	5.96404	2.4608e-09	2.07045e-08	7.68393	TRINITY_DN4952_c0_g2	Antenna	Thorex	0	11.6348	5.81741	5.18868	-5.18868	1.80322	-2.87745	0.00400907	0.0083608	2.07775
TRINITY_DN6836_c0_g1	Antenna	Thorex	76.3411	0	38.1706	-9.52155	9.52155	1.59679	5.96294	2.47734e-09	2.08384e-08	7.68114	TRINITY_DN2387_c0_g1	Antenna	Thorex	0	10.7799	5.38994	5.08424	-5.08424	1.76755	-2.87644	0.00402188	0.00838376	2.07656
TRINITY_DN75721_c0_g1	Antenna	Thorex	76.8913	0	38.4456	-9.53192	9.53192	1.59864	5.96254	2.48353e-09	2.0885e-08	7.68017	TRINITY_DN3237_c0_g1	Antenna	Thorex	1.50647	24.6095	13.058	3.9216	-3.9216	1.36375	-2.8756	0.00403256	0.00840282	2.07557
TRINITY_DN8205_c0_g1	Antenna	Thorex	62.2027	0	31.1013	-9.2256	9.2256	1.54733	5.96228	2.48739e-09	2.09121e-08	7.6796	TRINITY_DN80787_c0_g1	Antenna	Thorex	0	10.7407	5.37037	5.07465	-5.07465	1.76497	-2.8752	0.00403768	0.00841187	2.07511
TRINITY_DN73312_c0_g1	Antenna	Thorex	77.5673	0	38.7836	-9.54357	9.54357	1.60085	5.96156	2.49837e-09	2.0999e-08	7.6778	TRINITY_DN29928_c0_g2	Antenna	Thorex	0	11.1983	5.59916	5.13356	-5.13356	1.78654	-2.87346	0.00406007	0.00845476	2.0729
TRINITY_DN47489_c0_g1	Antenna	Thorex	92.2001	0	46.1001	-9.79418	9.79418	1.64353	5.95924	2.53407e-09	2.12881e-08	7.67186	TRINITY_DN1014_c0_g1	Antenna	Thorex	0	10.5028	5.25138	5.04496	-5.04496	1.75644	-2.87226	0.00407546	0.00847495	2.07186
TRINITY_DN11671_c0_g1	Antenna	Thorex	65.736	0	32.868	-9.30716	9.30716	1.56239	5.95699	2.56926e-09	2.15782e-08	7.66598	TRINITY_DN66279_c0_g1	Antenna	Thorex	0	12.8394	6.41972	5.33671	-5.33671	1.85812	-2.8721	0.00407756	0.00847553	2.07183
TRINITY_DN73615_c0_g1	Antenna	Thorex	79.4576	0	39.7288	-9.57811	9.57811	1.60794	5.95677	2.57275e-09	2.1602e-08	7.66551	TRINITY_DN10464_c0_g1	Antenna	Thorex	2.48873	45.4265	23.9576	4.23684	-4.23684	1.47725	-2.86805	0.00413005	0.00856651	2.0672
TRINITY_DN22358_c0_g1	Antenna	Thorex	76.5187	0	38.2594	-9.52316	9.52316	1.5989	5.95605	2.58406e-09	2.16858e-08	7.66382	TRINITY_DN3337_c0_g1	Antenna	Thorex	0	10.878	5.439	5.09345	-5.09345	1.77651	-2.8671	0.00414246	0.00859129	2.06594
TRINITY_DN16228_c0_g1	Antenna	Thorex	66.1057	0	33.0529	-9.31265	9.31265	1.56363	5.95577	2.58845e-09	2.17171e-08	7.6632	TRINITY_DN436_c2_g1	Antenna	Thorex	0	10.5587	5.27937	5.05103	-5.05103	1.76184	-2.86691	0.00414501	0.00859552	2.06573
TRINITY_DN34304_c0_g1	Antenna	Thorex	73.7302	0	36.8651	-9.47162	9.47162	1.59066	5.95451	2.60857e-09	2.18803e-08	7.65995	TRINITY_DN44607_c0_g2	Antenna	Thorex	0	10.549	5.27452	5.05227	-5.05227	1.76318	-2.86544	0.00416436	0.00863376	2.0638
TRINITY_DN7291_c0_g1	Antenna	Thorex	62.7971	0	31.3985	-9.2405	9.2405	1.55194	5.95415	2.61429e-09	2.19226e-08	7.65911	TRINITY_DN450_c1_g1	Antenna	Thorex	0	15.1682	7.58408	5.57179	-5.57179	1.94498	-2.8647	0.00417398	0.00865177	2.06289
TRINITY_DN104124_c0_g1	Antenna	Thorex	104.002	0	52.0012	-9.96543	9.96543	1.6738	5.95378	2.62021e-09	2.19666e-08	7.65824	TRINITY_DN10079_c0_g1	Antenna	Thorex	0	11.0107	5.50536	5.11541	-5.11541	1.78582	-2.86446	0.00417727	0.00865749	2.06261
TRINITY_DN44350_c0_g2	Antenna	Thorex	109.97	0	54.9849	-10.0499	10.0499	1.68809	5.95345	2.62553e-09	2.20057e-08	7.65747	TRINITY_DN25565_c0_g1	Antenna	Thorex	0	11.0107	5.50536	5.11541	-5.11541	1.78582	-2.86446	0.00417727	0.00865749	2.06261
TRINITY_DN3390_c0_g1	Antenna	Thorex	61.1984	0	30.5992	-9.20197	9.20197	1.54596	5.95228	2.64427e-09	2.21513e-08	7.6546	TRINITY_DN23288_c0_g1	Antenna	Thorex	0	11.396	5.69798	5.16303	-5.16303	1.80265	-2.86413	0.00418154	0.00866415	2.06227
TRINITY_DN87068_c0_g1	Antenna	Thorex	68.0106	0	34.0053	-9.35564	9.35564	1.57194	5.95165	2.6546e-09	2.22322e-08	7.65302	TRINITY_DN56468_c0_g1	Antenna	Thorex	0	12.6785	6.33925	5.31849	-5.31849	1.85731	-2.86355	0.00418918	0.00867778	2.06159
TRINITY_DN106670_c0_g1	Antenna	Thorex	68.5127	0	34.2564	-9.36628	9.36628	1.57431	5.94944	2.69057e-09	2.24874e-08	7.64806	TRINITY_DN106010_c0_g1	Antenna	Thorex	0	11.8129	5.90646	5.21712	-5.21712	1.82197	-2.86345	0.00419049	0.00867993	2.06148
TRINITY_DN106898_c0_g1	Antenna	Thorex	68.5127	0	34.2564	-9.36628	9.36628	1.57431	5.94944	2.69057e-09	2.24874e-08	7.64806	TRINITY_DN78474_c0_g1	Antenna	Thorex	0	11.123	5.56148	5.12953	-5.12953	1.79305	-2.86079	0.00422586	0.00873661	2.05866
TRINITY_DN61140_c0_g1	Antenna	Thorex	68.5127	0	34.2564	-9.36628	9.36628	1.57431	5.94944	2.69057e-09	2.24874e-08	7.64806	TRINITY_DN20140_c0_g1	Antenna	Thorex	0	12.2171	6.10854	5.25802	-5.25802	1.83909	-2.85903	0.00424939	0.00877527	2.05674
TRINITY_DN96511_c0_g1	Antenna	Thorex	69.2108	0	34.6054	-9.37999	9.37999	1.57706	5.94777	2.71823e-09	2.27128e-08	7.64373	TRINITY_DN29011_c0_g1	Antenna	Thorex	0	12.2171	6.10854	5.25802	-5.25802	1.83909	-2.85903	0.00424939	0.00877527	2.05674
TRINITY_DN106371_c0_g1	Antenna	Thorex	103.012	0	51.5058	-9.95427	9.95427	1.67412	5.94596	2.74834e-09	2.29468e-08	7.63928	TRINITY_DN34098_c0_g1	Antenna	Thorex	0	12.2171	6.10854	5.25802	-5.25802	1.83909	-2.85903	0.00424939	0.00877527	2.05674
TRINITY_DN64812_c0_g1	Antenna	Thorex	63.8714	0	31.9357	-9.26546	9.26546	1.55855	5.94491	2.76604e-09	2.30769e-08	7.63682	TRINITY_DN7037_c0_g1	Antenna	Thorex	0	12.2171	6.10854	5.25802	-5.25802	1.83909	-2.85903	0.00424939	0.00877527	2.05674
TRINITY_DN55425_c0_g1	Antenna	Thorex	56.291	0	28.1455	-9.08243	9.08243	1.52991	5.93658	2.91027e-09	2.42431e-08	7.61541	TRINITY_DN85426_c0_g1	Antenna	Thorex	0	12.2171	6.10854	5.25802	-5.25802	1.83909	-2.85903	0.00424939	0.00877527	2.05674
TRINITY_DN41815_c0_g1	Antenna	Thorex	74.2546	0	37.1273	-9.48242	9.48242	1.5977	5.93505	2.9376e-09	2.44646e-08	7.61146	TRINITY_DN107_c4_g1	Antenna	Thorex	9.37882	46.8621	28.1205	2.33069	-2.33069	0.815224	-2.85896	0.00425032	0.00877665	2.05667
TRINITY_DN27621_c0_g1	Antenna	Thorex	59.3818	0	29.6909	-9.15803	9.15803	1.54308	5.93491	2.94002e-09	2.44722e-08	7.61133	TRINITY_DN18928_c0_g1	Antenna	Thorex	0	11.2261	5.61304	5.13993	-5.13993	1.8002	-2.85519	0.00430104	0.00887075	2.05204
TRINITY_DN72321_c0_g1	Antenna	Thorex	59.3818	0	29.6909	-9.15803	9.15803	1.54308	5.93491	2.94002e-09	2.44722e-08	7.61133	TRINITY_DN35721_c0_g1	Antenna	Thorex	5.23957	27.7479	16.4937	2.41496	-2.41496	0.846913	-2.85149	0.00435149	0.00896443	2.04748
TRINITY_DN30753_c0_g1	Antenna	Thorex	67.2905	0	33.6453	-9.34096	9.34096	1.57402	5.93444	2.94842e-09	2.45297e-08	7.61031	TRINITY_DN106740_c0_g1	Antenna	Thorex	0	12.9104	6.4552	5.34348	-5.34348	1.87422	-2.85104	0.00435763	0.00897614	2.04691
TRINITY_DN17034_c0_g1	Antenna	Thorex	62.5167	0	31.2583	-9.2321	9.2321	1.55657	5.93104	3.01025e-09	2.50313e-08	7.60152	TRINITY_DN11982_c0_g1	Antenna	Thorex	0	16.52	8.25999	5.69486	-5.69486	1.99751	-2.85098	0.0043585	0.00897736	2.04685
TRINITY_DN9249_c0_g3	Antenna	Thorex	71.6114	0	35.8057	-9.42783	9.42783	1.59027	5.92844	3.05819e-09	2.54171e-08	7.59487	TRINITY_DN53976_c0_g1	Antenna	Thorex	0	14.3464	7.17322	5.49699	-5.49699	1.92946	-2.84898	0.00438598	0.00902829	2.04439
TRINITY_DN17210_c0_g1	Antenna	Thorex	64.3592	0	32.1796	-9.27399	9.27399	1.56537	5.92447	3.13315e-09	2.60269e-08	7.58458	TRINITY_DN110911_c0_g1	Antenna	Thorex	0	11.9348	5.96742	5.22972	-5.22972	1.83569	-2.84891	0.00438691	0.00902906	2.04436
TRINITY_DN8400_c0_g1	Antenna	Thorex	100.167	0	50.0834	-9.9153	9.9153	1.67401	5.92307	3.15983e-09	2.62398e-08	7.58104	TRINITY_DN1753_c3_g1	Antenna	Thorex	0	11.9348	5.96742	5.22972	-5.22972	1.83569	-2.84891	0.00438691	0.00902906	2.04436
TRINITY_DN7597_c0_g1	Antenna	Thorex	65.4375	0	32.7188	-9.29765	9.29765	1.56974	5.92304	3.16039e-09	2.62398e-08	7.58104	TRINITY_DN1627_c1_g1	Antenna	Thorex	3.94719	23.428	13.6876	2.56124	-2.56124	0.899894	-2.84616	0.00442505	0.00909727	2.04109
TRINITY_DN74684_c0_g1	Antenna	Thorex	67.1464	0	33.5732	-9.33788	9.33788	1.57671	5.92238	3.17324e-09	2.63398e-08	7.57939	TRINITY_DN63925_c0_g1	Antenna	Thorex	0	14.6411	7.32057	5.52709	-5.52709	1.94208	-2.84595	0.00442785	0.00910131	2.0409
TRINITY_DN85766_c0_g1	Antenna	Thorex	82.6807	0	41.3404	-9.63641	9.63641	1.62716	5.92221	3.17638e-09	2.63592e-08	7.57907	TRINITY_DN105325_c0_g1	Antenna	Thorex	0	96.7902	48.3951	8.24843	-8.24843	2.89857	-2.84569	0.0044316	0.00910844	2.04056
TRINITY_DN108037_c0_g1	Antenna	Thorex	58.1854	0	29.0927	-9.12868	9.12868	1.5419	5.92041	3.21141e-09	2.66162e-08	7.57485	TRINITY_DN157_c6_g1	Antenna	Thorex	10.121	40.3794	25.2502	2.02042	-2.02042	0.710171	-2.84498	0.00444144	0.00912753	2.03965
TRINITY_DN58150_c0_g1	Antenna	Thorex	58.1854	0	29.0927	-9.12868	9.12868	1.5419	5.92041	3.21141e-09	2.66162e-08	7.57485	TRINITY_DN58281_c0_g1	Antenna	Thorex	0	10.4677	5.23387	5.0391	-5.0391	1.77124	-2.84496	0.00444173	0.00912755	2.03965
TRINITY_DN60325_c0_g1	Antenna	Thorex	58.1854	0	29.0927	-9.12868	9.12868	1.5419	5.92041	3.21141e-09	2.66162e-08	7.57485	TRINITY_DN390_c2_g1	Antenna	Thorex	3.44503	20.9831	12.2141	2.61284	-2.61284	0.919178	-2.84258	0.00447502	0.00919191	2.03659
TRINITY_DN88975_c0_g1	Antenna	Thorex	58.1854	0	29.0927	-9.12868	9.12868	1.5419	5.92041	3.21141e-09	2.66162e-08	7.57485	TRINITY_DN9410_c0_g2	Antenna	Thorex	2.20069	34.5842	18.3924	3.9442	-3.9442	1.38762	-2.84241	0.00447734	0.0091938	2.03651
TRINITY_DN90299_c0_g1	Antenna	Thorex	58.1854	0	29.0927	-9.12868	9.12868	1.5419	5.92041	3.21141e-09	2.66162e-08	7.57485	TRINITY_DN31076_c0_g1	Antenna	Thorex	0	11.4821	5.74106	5.17487	-5.17487	1.82072	-2.84221	0.00448027	0.00919864	2.03628
TRINITY_DN92155_c0_g1	Antenna	Thorex	83.0752	0	41.5376	-9.6448	9.6448	1.62921	5.91991	3.22118e-09	2.66904e-08	7.57365	TRINITY_DN97096_c0_g1	Antenna	Thorex	0	11.4821	5.74106	5.17487	-5.17487	1.82072	-2.84221	0.00448027	0.00919864	2.03628
TRINITY_DN68523_c0_g1	Antenna	Thorex	57.6794	0	28.8397	-9.11717	9.11717	1.54068	5.91763	3.26622e-09	2.70391e-08	7.56801	TRINITY_DN66432_c0_g1	Antenna	Thorex	4.97747	43.3165	24.147	3.1618	-3.1618	1.11272	-2.84151	0.00449006	0.0092176	2.03538
TRINITY_DN81414_c0_g1	Antenna	Thorex	57.6794	0	28.8397	-9.11717	9.11717	1.54068	5.91763	3.26622e-09	2.70391e-08	7.56801	TRINITY_DN89470_c0_g1	Antenna	Thorex	0	10.5575	5.27876	5.05106	-5.05106	1.77774	-2.84128	0.00449324	0.00922297	2.03513
TRINITY_DN58649_c2_g1	Antenna	Thorex	74.0444	0	37.0222	-9.47748	9.47748	1.60158	5.91757	3.2674e-09	2.70391e-08	7.56801	TRINITY_DN11302_c0_g1	Antenna	Thorex	0	13.0577	6.52884	5.3607	-5.3607	1.88736	-2.84032	0.00450688	0.00924807	2.03395
TRINITY_DN83453_c0_g1	Antenna	Thorex	74.0444	0	37.0222	-9.47748	9.47748	1.60158	5.91757	3.2674e-09	2.70391e-08	7.56801	TRINITY_DN5499_c0_g1	Antenna	Thorex	0	17.4894	8.74468	5.78083	-5.78083	2.03583	-2.83954	0.00451792	0.00926955	2.03294
TRINITY_DN86222_c0_g1	Antenna	Thorex	74.0444	0	37.0222	-9.47748	9.47748	1.60158	5.91757	3.2674e-09	2.70391e-08	7.56801	TRINITY_DN12716_c0_g1	Antenna	Thorex	0	11.8043	5.90214	5.21671	-5.21671	1.83771	-2.83871	0.00452966	0.0092919	2.0319
TRINITY_DN69723_c0_g1	Antenna	Thorex	81.3042	0	40.6521	-9.61093	9.61093	1.62426	5.9171	3.27662e-09	2.71017e-08	7.567	TRINITY_DN5204_c0_g1	Antenna	Thorex	0	11.3829	5.69145	5.15736	-5.15736	1.81717	-2.83813	0.00453787	0.00930757	2.03116
TRINITY_DN93548_c0_g1	Antenna	Thorex	81.3042	0	40.6521	-9.61093	9.61093	1.62426	5.9171	3.27662e-09	2.71017e-08	7.567	TRINITY_DN5184_c0_g2	Antenna	Thorex	0	16.1754	8.08772	5.67008	-5.67008	1.99845	-2.83724	0.00455057	0.00932974	2.03013
TRINITY_DN65539_c0_g1	Antenna	Thorex	74.5946	0	37.2973	-9.48817	9.48817	1.60373	5.91632	3.29231e-09	2.72177e-08	7.56515	TRINITY_DN12425_c0_g1	Antenna	Thorex	0	10.3657	5.18283	5.02694	-5.02694	1.77188	-2.83706	0.00455311	0.00933297	2.02998
TRINITY_DN73892_c0_g1	Antenna	Thorex	74.5946	0	37.2973	-9.48817	9.48817	1.60373	5.91632	3.29231e-09	2.72177e-08	7.56515	TRINITY_DN29469_c0_g1	Antenna	Thorex	0	10.3657	5.18283	5.02694	-5.02694	1.77188	-2.83706	0.00455311	0.00933297	2.02998
TRINITY_DN20199_c0_g1	Antenna	Thorex	60.1941	0	30.0971	-9.17809	9.17809	1.55133	5.91626	3.29352e-09	2.72209e-08	7.5651	TRINITY_DN35889_c0_g1	Antenna	Thorex	0	12.686	6.34302	5.31267	-5.31267	1.87349	-2.83571	0.00457234	0.00936888	2.02831
TRINITY_DN30295_c0_g1	Antenna	Thorex	67.8483	0	33.9242	-9.35106	9.35106	1.58077	5.91552	3.30838e-09	2.73368e-08	7.56325	TRINITY_DN21233_c0_g4	Antenna	Thorex	0	10.2719	5.13596	5.01201	-5.01201	1.76748	-2.83568	0.00457288	0.00936939	2.02829
TRINITY_DN76017_c0_g1	Antenna	Thorex	65.7619	0	32.8809	-9.30715	9.30715	1.5734	5.91532	3.31233e-09	2.73625e-08	7.56284	TRINITY_DN54004_c0_g1	Antenna	Thorex	0	10.9227	5.46137	5.09812	-5.09812	1.79953	-2.83303	0.00461097	0.00943384	2.02531
TRINITY_DN101568_c0_g1	Antenna	Thorex	85.2811	0	42.6406	-9.67926	9.67926	1.63644	5.91483	3.32214e-09	2.74366e-08	7.56167	TRINITY_DN62352_c0_g1	Antenna	Thorex	0	10.9227	5.46137	5.09812	-5.09812	1.79953	-2.83303	0.00461097	0.00943384	2.02531
TRINITY_DN17360_c0_g1	Antenna	Thorex	63.499	0	31.7495	-9.25437	9.25437	1.56473	5.91436	3.33168e-09	2.7506e-08	7.56057	TRINITY_DN35384_c0_g1	Antenna	Thorex	0	96.3813	48.1907	8.24251	-8.24251	2.91023	-2.83226	0.00462208	0.00944554	2.02477
TRINITY_DN6683_c0_g1	Antenna	Thorex	58.0635	0	29.0318	-9.12648	9.12648	1.54313	5.91428	3.33329e-09	2.7506e-08	7.56057	TRINITY_DN1787_c0_g2	Antenna	Thorex	5.35767	46.789	26.0733	3.09266	-3.09266	1.09197	-2.83218	0.0046232	0.00944588	2.02476
TRINITY_DN106356_c0_g1	Antenna	Thorex	67.4383	0	33.7192	-9.34302	9.34302	1.57975	5.91425	3.33391e-09	2.7506e-08	7.56057	TRINITY_DN5183_c0_g1	Antenna	Thorex	0	14.3616	7.1808	5.49881	-5.49881	1.94251	-2.83077	0.00464359	0.00948399	2.02301
TRINITY_DN9468_c0_g2	Antenna	Thorex	56.0068	0	28.0034	-9.0741	9.0741	1.53449	5.91341	3.35095e-09	2.76396e-08	7.55847	TRINITY_DN84305_c0_g1	Antenna	Thorex	0	10.6874	5.34368	5.06995	-5.06995	1.79163	-2.8298	0.00465777	0.00950939	2.02185
TRINITY_DN3769_c0_g1	Antenna	Thorex	63.1849	0	31.5925	-9.24787	9.24787	1.56393	5.91322	3.35476e-09	2.76641e-08	7.55808	TRINITY_DN29189_c0_g4	Antenna	Thorex	0	11.3212	5.6606	5.15444	-5.15444	1.82159	-2.82964	0.00465999	0.00951332	2.02167
TRINITY_DN22572_c0_g1	Antenna	Thorex	54.8325	0	27.4163	-9.04417	9.04417	1.52969	5.91241	3.37134e-09	2.77938e-08	7.55605	TRINITY_DN6008_c1_g1	Antenna	Thorex	0	10.6048	5.30242	5.05704	-5.05704	1.78777	-2.82869	0.00467388	0.00953811	2.02054
TRINITY_DN19191_c0_g1	Antenna	Thorex	63.1772	0	31.5886	-9.24981	9.24981	1.56486	5.91094	3.40151e-09	2.80213e-08	7.55251	TRINITY_DN3201_c1_g1	Antenna	Thorex	0.694195	12.9013	6.79774	4.37857	-4.37857	1.5483	-2.82798	0.00468422	0.00955564	2.01974
TRINITY_DN21493_c0_g1	Antenna	Thorex	61.9886	0	30.9943	-9.2203	9.2203	1.56038	5.90903	3.44132e-09	2.8335e-08	7.54768	TRINITY_DN2869_c0_g1	Antenna	Thorex	0	10.9422	5.47108	5.10672	-5.10672	1.80593	-2.82775	0.00468771	0.00955977	2.01955
TRINITY_DN4674_c0_g2	Antenna	Thorex	80.6867	0	40.3434	-9.60257	9.60257	1.62578	5.90644	3.49577e-09	2.87689e-08	7.54108	TRINITY_DN63079_c0_g1	Antenna	Thorex	0	12.0768	6.03841	5.24571	-5.24571	1.85604	-2.8263	0.00470892	0.00959465	2.01797
TRINITY_DN17723_c0_g1	Antenna	Thorex	61.7006	0	30.8503	-9.21402	9.21402	1.56028	5.90536	3.51871e-09	2.89431e-08	7.53845	TRINITY_DN17433_c0_g1	Antenna	Thorex	0	10.8261	5.41307	5.09112	-5.09112	1.80196	-2.82533	0.00472317	0.00961949	2.01685
TRINITY_DN49564_c0_g1	Antenna	Thorex	89.8666	0	44.9333	-9.7558	9.7558	1.65204	5.90531	3.51986e-09	2.89453e-08	7.53842	TRINITY_DN75771_c0_g1	Antenna	Thorex	0	10.8261	5.41307	5.09112	-5.09112	1.80196	-2.82533	0.00472317	0.00961949	2.01685
TRINITY_DN54924_c0_g1	Antenna	Thorex	55.1686	0	27.5843	-9.05256	9.05256	1.53354	5.90305	3.5684e-09	2.93223e-08	7.5328	TRINITY_DN44836_c0_g2	Antenna	Thorex	0	10.7281	5.36407	5.07205	-5.07205	1.79538	-2.82506	0.00472719	0.00962709	2.0165
TRINITY_DN110199_c0_g1	Antenna	Thorex	61.0726	0	30.5363	-9.20086	9.20086	1.55873	5.90279	3.57407e-09	2.93542e-08	7.53233	TRINITY_DN34462_c0_g1	Antenna	Thorex	0	10.8557	5.42785	5.09183	-5.09183	1.80248	-2.82491	0.00472946	0.0096292	2.01641
TRINITY_DN6936_c0_g1	Antenna	Thorex	61.0726	0	30.5363	-9.20086	9.20086	1.55873	5.90279	3.57407e-09	2.93542e-08	7.53233	TRINITY_DN4142_c0_g1	Antenna	Thorex	1.38839	20.9873	11.1879	4.09453	-4.09453	1.44969	-2.82442	0.00473665	0.00963197	2.01628
TRINITY_DN6256_c0_g1	Antenna	Thorex	55.6929	0	27.8464	-9.06708	9.06708	1.53622	5.90222	3.58653e-09	2.9444e-08	7.531	TRINITY_DN8625_c0_g1	Antenna	Thorex	1.65052	26.5829	14.1167	3.97549	-3.97549	1.4091	-2.82129	0.00478303	0.00971842	2.0124
TRINITY_DN38032_c0_g1	Antenna	Thorex	73.5161	0	36.758	-9.4672	9.4672	1.60401	5.9022	3.58681e-09	2.9444e-08	7.531	TRINITY_DN43284_c0_g1	Antenna	Thorex	0	13.362	6.68102	5.38788	-5.38788	1.90987	-2.82107	0.00478644	0.00972294	2.0122
TRINITY_DN4819_c2_g1	Antenna	Thorex	64.3516	0	32.1758	-9.27587	9.27587	1.57227	5.89968	3.64212e-09	2.98681e-08	7.52479	TRINITY_DN2839_c0_g1	Antenna	Thorex	5.54969	27.4065	16.4781	2.28044	-2.28044	0.808428	-2.82083	0.00478994	0.00972944	2.01191
TRINITY_DN29990_c0_g1	Antenna	Thorex	59.0198	0	29.5099	-9.15028	9.15028	1.55169	5.89699	3.7019e-09	3.03431e-08	7.51794	TRINITY_DN3355_c0_g2	Antenna	Thorex	0	10.2383	5.11913	5.00743	-5.00743	1.77578	-2.81984	0.00480469	0.00975516	2.01077
TRINITY_DN103397_c0_g1	Antenna	Thorex	56.4389	0	28.2195	-9.08468	9.08468	1.54099	5.89534	3.73917e-09	3.05797e-08	7.51457	TRINITY_DN49781_c0_g1	Antenna	Thorex	0	10.7899	5.39494	5.08553	-5.08553	1.80542	-2.81682	0.00485024	0.00983899	2.00705
TRINITY_DN35503_c0_g1	Antenna	Thorex	56.4389	0	28.2195	-9.08468	9.08468	1.54099	5.89534	3.73917e-09	3.05797e-08	7.51457	TRINITY_DN8823_c0_g2	Antenna	Thorex	4.49736	24.7506	14.624	2.45165	-2.45165	0.871253	-2.81393	0.00489398	0.00992168	2.00341
TRINITY_DN5309_c1_g1	Antenna	Thorex	56.4389	0	28.2195	-9.08468	9.08468	1.54099	5.89534	3.73917e-09	3.05797e-08	7.51457	TRINITY_DN1588_c0_g1	Antenna	Thorex	11.7715	47.9169	29.8442	2.04123	-2.04123	0.725546	-2.81338	0.00490241	0.00993447	2.00286
TRINITY_DN73601_c0_g1	Antenna	Thorex	56.4389	0	28.2195	-9.08468	9.08468	1.54099	5.89534	3.73917e-09	3.05797e-08	7.51457	TRINITY_DN459_c7_g1	Antenna	Thorex	0	10.3279	5.16394	5.01827	-5.01827	1.78402	-2.8129	0.00490966	0.00994732	2.00229
TRINITY_DN75440_c0_g1	Antenna	Thorex	56.4389	0	28.2195	-9.08468	9.08468	1.54099	5.89534	3.73917e-09	3.05797e-08	7.51457	TRINITY_DN93875_c0_g1	Antenna	Thorex	0	10.3279	5.16394	5.01827	-5.01827	1.78402	-2.8129	0.00490966	0.00994732	2.00229
TRINITY_DN83738_c0_g1	Antenna	Thorex	56.4389	0	28.2195	-9.08468	9.08468	1.54099	5.89534	3.73917e-09	3.05797e-08	7.51457	TRINITY_DN15915_c0_g1	Antenna	Thorex	0	12.7087	6.35434	5.3227	-5.3227	1.89266	-2.81228	0.00491914	0.00996157	2.00167
TRINITY_DN84936_c0_g1	Antenna	Thorex	56.4389	0	28.2195	-9.08468	9.08468	1.54099	5.89534	3.73917e-09	3.05797e-08	7.51457	TRINITY_DN8931_c0_g1	Antenna	Thorex	0	10.5264	5.26322	5.04792	-5.04792	1.7957	-2.81112	0.00493697	0.00999089	2.0004
TRINITY_DN90923_c0_g1	Antenna	Thorex	56.4389	0	28.2195	-9.08468	9.08468	1.54099	5.89534	3.73917e-09	3.05797e-08	7.51457	TRINITY_DN12080_c0_g1	Antenna	Thorex	0	10.8161	5.40807	5.08964	-5.08964	1.81166	-2.80939	0.00496361	0.0100417	1.99819
TRINITY_DN94331_c0_g1	Antenna	Thorex	56.4389	0	28.2195	-9.08468	9.08468	1.54099	5.89534	3.73917e-09	3.05797e-08	7.51457	TRINITY_DN33658_c0_g1	Antenna	Thorex	0	10.9056	5.4528	5.09887	-5.09887	1.8151	-2.80914	0.00496741	0.0100475	1.99794
TRINITY_DN7270_c0_g1	Antenna	Thorex	61.5565	0	30.7782	-9.21059	9.21059	1.56321	5.89211	3.81291e-09	3.11594e-08	7.50641	TRINITY_DN39610_c0_g1	Antenna	Thorex	0	93.1218	46.5609	8.19275	-8.19275	2.91912	-2.80658	0.00500698	0.0101163	1.99498
TRINITY_DN10186_c0_g1	Antenna	Thorex	56.8152	0	28.4076	-9.09648	9.09648	1.54435	5.89018	3.85768e-09	3.15095e-08	7.50156	TRINITY_DN12229_c1_g2	Antenna	Thorex	0	11.5877	5.79383	5.18441	-5.18441	1.84921	-2.80358	0.00505381	0.0101964	1.99155
TRINITY_DN88112_c0_g1	Antenna	Thorex	71.98	0	35.99	-9.43788	9.43788	1.60324	5.88677	3.93825e-09	3.21435e-08	7.49291	TRINITY_DN38041_c0_g1	Antenna	Thorex	0	11.5877	5.79383	5.18441	-5.18441	1.84921	-2.80358	0.00505381	0.0101964	1.99155
TRINITY_DN93444_c0_g1	Antenna	Thorex	75.3184	0	37.6592	-9.50089	9.50089	1.61407	5.8863	3.94929e-09	3.22256e-08	7.4918	TRINITY_DN59201_c0_g1	Antenna	Thorex	0	11.0153	5.50763	5.11207	-5.11207	1.82351	-2.80342	0.00505637	0.0101997	1.99141
TRINITY_DN66745_c0_g1	Antenna	Thorex	67.0504	0	33.5252	-9.33583	9.33583	1.58606	5.88617	3.95244e-09	3.22433e-08	7.49156	TRINITY_DN75680_c0_g1	Antenna	Thorex	0	10.5167	5.25836	5.04898	-5.04898	1.80208	-2.80176	0.00508249	0.0102486	1.98934
TRINITY_DN52652_c0_g1	Antenna	Thorex	100.261	0	50.1307	-9.91309	9.91309	1.68424	5.8858	3.96134e-09	3.23078e-08	7.49069	TRINITY_DN33609_c0_g1	Antenna	Thorex	0	11.8268	5.91342	5.21208	-5.21208	1.86143	-2.80005	0.00510955	0.0102987	1.98722
TRINITY_DN81537_c0_g1	Antenna	Thorex	63.7611	0	31.8806	-9.26067	9.26067	1.57388	5.88396	4.00559e-09	3.26525e-08	7.48608	TRINITY_DN16626_c0_g1	Antenna	Thorex	0	12.2732	6.1366	5.26486	-5.26486	1.88101	-2.79895	0.00512684	0.0103305	1.98588
TRINITY_DN64811_c0_g1	Antenna	Thorex	101.562	0	50.7808	-9.93117	9.93117	1.68796	5.88353	4.01609e-09	3.27136e-08	7.48527	TRINITY_DN31034_c0_g1	Antenna	Thorex	0	92.0878	46.0439	8.17693	-8.17693	2.9227	-2.79773	0.00514634	0.0103646	1.98445
TRINITY_DN65480_c0_g1	Antenna	Thorex	101.562	0	50.7808	-9.93117	9.93117	1.68796	5.88353	4.01609e-09	3.27136e-08	7.48527	TRINITY_DN11308_c0_g1	Antenna	Thorex	0	12.7083	6.35417	5.31463	-5.31463	1.9005	-2.79643	0.00516701	0.0104049	1.98276
TRINITY_DN3420_c0_g1	Antenna	Thorex	52.5838	0	26.2919	-8.98371	8.98371	1.52741	5.88166	4.06174e-09	3.30772e-08	7.48047	TRINITY_DN45191_c0_g1	Antenna	Thorex	0	11.5269	5.76343	5.17929	-5.17929	1.85223	-2.79624	0.00517012	0.0104106	1.98253
TRINITY_DN13868_c0_g1	Antenna	Thorex	64.5877	0	32.2938	-9.28181	9.28181	1.57812	5.88154	4.0646e-09	3.30923e-08	7.48027	TRINITY_DN43957_c0_g1	Antenna	Thorex	0	11.6018	5.80089	5.18873	-5.18873	1.85592	-2.79578	0.00517753	0.0104242	1.98196
TRINITY_DN99372_c0_g1	Antenna	Thorex	69.8273	0	34.9137	-9.39407	9.39407	1.59727	5.88134	4.06962e-09	3.31249e-08	7.47985	TRINITY_DN3429_c2_g1	Antenna	Thorex	0	13.2812	6.64062	5.38585	-5.38585	1.93416	-2.78459	0.0053595	0.0107325	1.9693
TRINITY_DN104095_c0_g1	Antenna	Thorex	63.5132	0	31.7566	-9.25698	9.25698	1.57406	5.88098	4.07851e-09	3.31725e-08	7.47922	TRINITY_DN17400_c0_g1	Antenna	Thorex	0	10.8736	5.43681	5.09793	-5.09793	1.8311	-2.78408	0.00536804	0.0107489	1.96864
TRINITY_DN35049_c0_g1	Antenna	Thorex	63.5132	0	31.7566	-9.25698	9.25698	1.57406	5.88098	4.07851e-09	3.31725e-08	7.47922	TRINITY_DN66229_c0_g1	Antenna	Thorex	0	10.9634	5.4817	5.1094	-5.1094	1.83608	-2.78277	0.00538964	0.0107889	1.96702
TRINITY_DN75878_c0_g1	Antenna	Thorex	63.5132	0	31.7566	-9.25698	9.25698	1.57406	5.88098	4.07851e-09	3.31725e-08	7.47922	TRINITY_DN5674_c0_g1	Antenna	Thorex	0	11.0121	5.50605	5.11626	-5.11626	1.83861	-2.78267	0.00539131	0.0107902	1.96697
TRINITY_DN77396_c0_g1	Antenna	Thorex	81.9711	0	40.9855	-9.62603	9.62603	1.63702	5.88022	4.0973e-09	3.3317e-08	7.47733	TRINITY_DN56_c1_g2	Antenna	Thorex	7.68029	31.4033	19.5418	2.05425	-2.05425	0.738344	-2.78224	0.00539855	0.0107968	1.96671
TRINITY_DN14421_c0_g1	Antenna	Thorex	64.4552	0	32.2276	-9.27609	9.27609	1.57759	5.87992	4.10453e-09	3.33593e-08	7.47678	TRINITY_DN20466_c0_g2	Antenna	Thorex	2.89486	22.8907	12.8928	2.99816	-2.99816	1.07889	-2.77893	0.00545388	0.0108755	1.96355
TRINITY_DN52648_c0_g1	Antenna	Thorex	86.8827	0	43.4413	-9.70917	9.70917	1.6518	5.87793	4.15423e-09	3.37464e-08	7.47177	TRINITY_DN43562_c0_g3	Antenna	Thorex	0	9.99755	4.99878	4.97348	-4.97348	1.79034	-2.77796	0.00547021	0.0109074	1.96228
TRINITY_DN89590_c0_g1	Antenna	Thorex	100.867	0	50.4337	-9.92128	9.92128	1.68813	5.87708	4.17573e-09	3.39042e-08	7.46975	TRINITY_DN59916_c0_g1	Antenna	Thorex	0	10.167	5.08348	4.99546	-4.99546	1.79829	-2.7779	0.00547121	0.0109088	1.96222
TRINITY_DN86925_c0_g1	Antenna	Thorex	71.7477	0	35.8739	-9.43202	9.43202	1.60551	5.87477	4.23425e-09	3.43709e-08	7.46381	TRINITY_DN6582_c0_g1	Antenna	Thorex	0	88.8329	44.4165	8.12507	-8.12507	2.92498	-2.77782	0.00547251	0.01091	1.96218
TRINITY_DN36556_c0_g1	Antenna	Thorex	65.8216	0	32.9108	-9.30589	9.30589	1.58449	5.87311	4.27706e-09	3.47011e-08	7.45966	TRINITY_DN10432_c0_g3	Antenna	Thorex	0	10.0186	5.00931	4.97518	-4.97518	1.79125	-2.7775	0.0054779	0.0109179	1.96186
TRINITY_DN84357_c0_g1	Antenna	Thorex	72.2979	0	36.149	-9.44306	9.44306	1.60797	5.87267	4.28828e-09	3.4775e-08	7.45873	TRINITY_DN13137_c0_g1	Antenna	Thorex	0	10.4554	5.22772	5.03889	-5.03889	1.81484	-2.77649	0.0054949	0.0109427	1.96088
TRINITY_DN82869_c0_g1	Antenna	Thorex	69.8713	0	34.9357	-9.39555	9.39555	1.60006	5.87199	4.30596e-09	3.49096e-08	7.45706	TRINITY_DN1784_c0_g1	Antenna	Thorex	8.85069	36.5098	22.6802	2.02371	-2.02371	0.729521	-2.77403	0.0055367	0.0110185	1.95788
TRINITY_DN70681_c0_g1	Antenna	Thorex	100.715	0	50.3574	-9.92175	9.92175	1.68976	5.8717	4.31344e-09	3.49452e-08	7.45661	TRINITY_DN8504_c1_g1	Antenna	Thorex	0	9.97389	4.98695	4.97034	-4.97034	1.79217	-2.77336	0.00554808	0.0110385	1.95709
TRINITY_DN15175_c0_g1	Antenna	Thorex	87.5909	0	43.7955	-9.72169	9.72169	1.65569	5.8717	4.31355e-09	3.49452e-08	7.45661	TRINITY_DN3688_c0_g1	Antenna	Thorex	2.20069	74.0526	38.1266	5.05275	-5.05275	1.82198	-2.77321	0.00555063	0.0110429	1.95692
TRINITY_DN72736_c0_g1	Antenna	Thorex	85.4021	0	42.7011	-9.68411	9.68411	1.64939	5.87131	4.32353e-09	3.50174e-08	7.45572	TRINITY_DN111347_c0_g1	Antenna	Thorex	0	10.3446	5.17229	5.02511	-5.02511	1.81271	-2.77216	0.00556863	0.0110733	1.95572
TRINITY_DN101743_c1_g1	Antenna	Thorex	54.6924	0	27.3462	-9.03929	9.03929	1.53988	5.87013	4.35458e-09	3.5234e-08	7.45304	TRINITY_DN3835_c2_g1	Antenna	Thorex	0	10.3446	5.17229	5.02511	-5.02511	1.81271	-2.77216	0.00556863	0.0110733	1.95572
TRINITY_DN12937_c0_g1	Antenna	Thorex	54.6924	0	27.3462	-9.03929	9.03929	1.53988	5.87013	4.35458e-09	3.5234e-08	7.45304	TRINITY_DN2730_c0_g1	Antenna	Thorex	3.30101	22.0302	12.6656	2.71161	-2.71161	0.978447	-2.77134	0.00558255	0.0110983	1.95474
TRINITY_DN85156_c0_g1	Antenna	Thorex	54.6924	0	27.3462	-9.03929	9.03929	1.53988	5.87013	4.35458e-09	3.5234e-08	7.45304	TRINITY_DN107988_c0_g1	Antenna	Thorex	0	10.2857	5.14286	5.0149	-5.0149	1.80973	-2.77108	0.00558701	0.0111051	1.95448
TRINITY_DN99605_c0_g1	Antenna	Thorex	54.6924	0	27.3462	-9.03929	9.03929	1.53988	5.87013	4.35458e-09	3.5234e-08	7.45304	TRINITY_DN9172_c0_g1	Antenna	Thorex	0	10.2857	5.14286	5.0149	-5.0149	1.80973	-2.77108	0.00558701	0.0111051	1.95448
TRINITY_DN106964_c0_g1	Antenna	Thorex	69.7352	0	34.8676	-9.39152	9.39152	1.60143	5.86447	4.50565e-09	3.64203e-08	7.43866	TRINITY_DN92083_c0_g1	Antenna	Thorex	0	10.2857	5.14286	5.0149	-5.0149	1.80973	-2.77108	0.00558701	0.0111051	1.95448
TRINITY_DN3154_c0_g3	Antenna	Thorex	54.7366	0	27.3683	-9.04189	9.04189	1.54243	5.86211	4.57009e-09	3.69229e-08	7.4327	TRINITY_DN82949_c0_g1	Antenna	Thorex	0	10.2061	5.10305	5.00551	-5.00551	1.80721	-2.76975	0.00560996	0.0111413	1.95307
TRINITY_DN29448_c0_g1	Antenna	Thorex	77.2868	0	38.6434	-9.53731	9.53731	1.62697	5.862	4.57325e-09	3.69393e-08	7.43251	TRINITY_DN59125_c0_g1	Antenna	Thorex	0	86.8937	43.4469	8.0932	-8.0932	2.92315	-2.76866	0.0056287	0.0111765	1.9517
TRINITY_DN106759_c0_g1	Antenna	Thorex	83.5346	0	41.7673	-9.64938	9.64938	1.64624	5.86148	4.58753e-09	3.70331e-08	7.43141	TRINITY_DN3703_c1_g1	Antenna	Thorex	9.9031	159.074	84.4885	3.99728	-3.99728	1.44385	-2.76848	0.00563187	0.0111821	1.95148
TRINITY_DN44304_c0_g1	Antenna	Thorex	83.5346	0	41.7673	-9.64938	9.64938	1.64624	5.86148	4.58753e-09	3.70331e-08	7.43141	TRINITY_DN16934_c0_g1	Antenna	Thorex	0	10.4429	5.22143	5.03612	-5.03612	1.81953	-2.76781	0.00564337	0.0111994	1.9508
TRINITY_DN101818_c0_g1	Antenna	Thorex	99.6145	0	49.8073	-9.90589	9.90589	1.69001	5.86146	4.58825e-09	3.70331e-08	7.43141	TRINITY_DN23192_c0_g1	Antenna	Thorex	0	10.4429	5.22143	5.03612	-5.03612	1.81953	-2.76781	0.00564337	0.0111994	1.9508
TRINITY_DN47104_c0_g1	Antenna	Thorex	80.8266	0	40.4133	-9.60523	9.60523	1.63888	5.86086	4.6047e-09	3.71567e-08	7.42996	TRINITY_DN37101_c0_g1	Antenna	Thorex	0	11.4856	5.74279	5.17304	-5.17304	1.86911	-2.76765	0.00564626	0.0112025	1.95069
TRINITY_DN93392_c0_g1	Antenna	Thorex	56.7011	0	28.3505	-9.09183	9.09183	1.55144	5.86027	4.62127e-09	3.72812e-08	7.42851	TRINITY_DN35569_c0_g1	Antenna	Thorex	4.90351	25.5118	15.2077	2.34021	-2.34021	0.846506	-2.76455	0.00570009	0.011297	1.94704
TRINITY_DN43720_c0_g1	Antenna	Thorex	62.4609	0	31.2304	-9.23282	9.23282	1.57566	5.85966	4.63803e-09	3.7398e-08	7.42715	TRINITY_DN41341_c0_g2	Antenna	Thorex	0	11.1748	5.58741	5.13216	-5.13216	1.8584	-2.7616	0.00575184	0.0113898	1.94348
TRINITY_DN98787_c0_g1	Antenna	Thorex	62.4609	0	31.2304	-9.23282	9.23282	1.57566	5.85966	4.63803e-09	3.7398e-08	7.42715	TRINITY_DN103813_c0_g1	Antenna	Thorex	0	11.0109	5.50544	5.11614	-5.11614	1.85307	-2.76091	0.00576412	0.01141	1.94271
TRINITY_DN21917_c0_g1	Antenna	Thorex	57.2512	0	28.6256	-9.10581	9.10581	1.55405	5.8594	4.64544e-09	3.74485e-08	7.42657	TRINITY_DN20061_c0_g2	Antenna	Thorex	0	9.97526	4.98763	4.97175	-4.97175	1.80225	-2.75863	0.00580446	0.0114732	1.94031
TRINITY_DN14386_c0_g2	Antenna	Thorex	59.6698	0	29.8349	-9.16475	9.16475	1.56424	5.85893	4.65852e-09	3.75447e-08	7.42545	TRINITY_DN111927_c0_g1	Antenna	Thorex	0	87.4708	43.7354	8.10278	-8.10278	2.9428	-2.75343	0.00589752	0.0116368	1.93417
TRINITY_DN6021_c1_g1	Antenna	Thorex	69.3627	0	34.6814	-9.38173	9.38173	1.60151	5.85807	4.68279e-09	3.77217e-08	7.42341	TRINITY_DN1935_c1_g1	Antenna	Thorex	0	12.845	6.42251	5.33403	-5.33403	1.93788	-2.7525	0.0059142	0.0116676	1.93302
TRINITY_DN4880_c0_g1	Antenna	Thorex	52.8719	0	26.4359	-8.99118	8.99118	1.53515	5.85688	4.7164e-09	3.79831e-08	7.42041	TRINITY_DN89924_c0_g1	Antenna	Thorex	0	10.1221	5.06103	4.98931	-4.98931	1.81299	-2.75198	0.00592367	0.0116834	1.93243
TRINITY_DN9262_c0_g1	Antenna	Thorex	58.9018	0	29.4509	-9.14694	9.14694	1.56265	5.8535	4.81344e-09	3.87551e-08	7.41167	TRINITY_DN16436_c0_g1	Antenna	Thorex	0	10.1248	5.0624	4.99202	-4.99202	1.81464	-2.75097	0.00594194	0.0117167	1.9312
TRINITY_DN4898_c0_g1	Antenna	Thorex	82.7914	0	41.3957	-9.6397	9.6397	1.64727	5.85194	4.85885e-09	3.91014e-08	7.40781	TRINITY_DN68839_c0_g1	Antenna	Thorex	0	10.1248	5.0624	4.99202	-4.99202	1.81464	-2.75097	0.00594194	0.0117167	1.9312
TRINITY_DN36629_c0_g1	Antenna	Thorex	61.2645	0	30.6323	-9.20501	9.20501	1.57397	5.84826	4.96728e-09	3.99347e-08	7.39865	TRINITY_DN84885_c0_g1	Antenna	Thorex	0	10.1248	5.0624	4.99202	-4.99202	1.81464	-2.75097	0.00594194	0.0117167	1.9312
TRINITY_DN48320_c0_g1	Antenna	Thorex	61.2645	0	30.6323	-9.20501	9.20501	1.57397	5.84826	4.96728e-09	3.99347e-08	7.39865	TRINITY_DN75591_c0_g1	Antenna	Thorex	0	11.1252	5.56262	5.12831	-5.12831	1.86456	-2.7504	0.00595218	0.0117354	1.9305
TRINITY_DN8727_c0_g2	Antenna	Thorex	72.3535	0	36.1767	-9.44261	9.44261	1.6147	5.84792	4.97772e-09	4.00089e-08	7.39784	TRINITY_DN29951_c0_g2	Antenna	Thorex	0	12.7096	6.35478	5.31494	-5.31494	1.93321	-2.74928	0.00597259	0.0117721	1.92914
TRINITY_DN6233_c0_g1	Antenna	Thorex	64.2556	0	32.1278	-9.27378	9.27378	1.58585	5.84783	4.98023e-09	4.00191e-08	7.39773	TRINITY_DN1726_c0_g2	Antenna	Thorex	14.8584	61.8598	38.3591	2.07327	-2.07327	0.754142	-2.74917	0.00597459	0.0117746	1.92905
TRINITY_DN12532_c0_g1	Antenna	Thorex	67.7187	0	33.8593	-9.35041	9.35041	1.59969	5.84514	5.06131e-09	4.06508e-08	7.39093	TRINITY_DN10262_c0_g1	Antenna	Thorex	3.49305	19.7907	11.6419	2.51988	-2.51988	0.91665	-2.74901	0.00597762	0.0117799	1.92886
TRINITY_DN102095_c0_g1	Antenna	Thorex	52.9459	0	26.4729	-8.99242	8.99242	1.53865	5.84436	5.08521e-09	4.07827e-08	7.38952	TRINITY_DN4323_c0_g1	Antenna	Thorex	0	10.2707	5.13535	5.01204	-5.01204	1.8238	-2.74813	0.00599355	0.0118099	1.92775
TRINITY_DN74460_c0_g1	Antenna	Thorex	52.9459	0	26.4729	-8.99242	8.99242	1.53865	5.84436	5.08521e-09	4.07827e-08	7.38952	TRINITY_DN15834_c0_g1	Antenna	Thorex	0	10.9271	5.46357	5.10386	-5.10386	1.85801	-2.74695	0.00601515	0.0118485	1.92634
TRINITY_DN76063_c0_g1	Antenna	Thorex	52.9459	0	26.4729	-8.99242	8.99242	1.53865	5.84436	5.08521e-09	4.07827e-08	7.38952	TRINITY_DN108494_c0_g1	Antenna	Thorex	0	10.7294	5.36468	5.07236	-5.07236	1.84665	-2.74679	0.00601816	0.0118527	1.92618
TRINITY_DN76871_c0_g1	Antenna	Thorex	52.9459	0	26.4729	-8.99242	8.99242	1.53865	5.84436	5.08521e-09	4.07827e-08	7.38952	TRINITY_DN27313_c0_g1	Antenna	Thorex	0	10.7294	5.36468	5.07236	-5.07236	1.84665	-2.74679	0.00601816	0.0118527	1.92618
TRINITY_DN92735_c0_g1	Antenna	Thorex	52.9459	0	26.4729	-8.99242	8.99242	1.53865	5.84436	5.08521e-09	4.07827e-08	7.38952	TRINITY_DN5415_c0_g1	Antenna	Thorex	0	9.7793	4.88965	4.94193	-4.94193	1.79971	-2.74595	0.00603351	0.01188	1.92518
TRINITY_DN10173_c0_g1	Antenna	Thorex	85.019	0	42.5095	-9.67481	9.67481	1.65597	5.84239	5.14581e-09	4.12282e-08	7.38481	TRINITY_DN845_c8_g1	Antenna	Thorex	0	10.0801	5.04003	4.98714	-4.98714	1.81711	-2.74455	0.00605932	0.0119199	1.92373
TRINITY_DN53511_c0_g1	Antenna	Thorex	52.4619	0	26.231	-8.98139	8.98139	1.53753	5.84143	5.17553e-09	4.14562e-08	7.38241	TRINITY_DN4761_c0_g1	Antenna	Thorex	0	10.3795	5.18973	5.02958	-5.02958	1.83271	-2.74433	0.00606343	0.0119232	1.92361
TRINITY_DN18027_c0_g1	Antenna	Thorex	78.0796	0	39.0398	-9.55486	9.55486	1.63598	5.84046	5.2057e-09	4.16876e-08	7.37999	TRINITY_DN53026_c0_g1	Antenna	Thorex	0	11.1889	5.59446	5.13667	-5.13667	1.87278	-2.7428	0.00609171	0.0119651	1.92208
TRINITY_DN109849_c0_g1	Antenna	Thorex	64.0452	0	32.0226	-9.26764	9.26764	1.58717	5.8391	5.24838e-09	4.20088e-08	7.37666	TRINITY_DN6759_c0_g1	Antenna	Thorex	1.74652	14.7614	8.25396	3.10124	-3.10124	1.1315	-2.74082	0.00612864	0.0120302	1.91973
TRINITY_DN74741_c0_g1	Antenna	Thorex	117.25	0	58.6249	-10.1408	10.1408	1.73732	5.83703	5.31396e-09	4.25233e-08	7.37137	TRINITY_DN8970_c0_g2	Antenna	Thorex	0	13.6698	6.83489	5.41992	-5.41992	1.97849	-2.73943	0.0061546	0.0120716	1.91824
TRINITY_DN10214_c2_g1	Antenna	Thorex	65.0794	0	32.5397	-9.28971	9.28971	1.59155	5.8369	5.31821e-09	4.25469e-08	7.37113	TRINITY_DN9301_c0_g1	Antenna	Thorex	1.00431	16.7989	8.90162	3.92854	-3.92854	1.43411	-2.73936	0.00615594	0.0120717	1.91823
TRINITY_DN3825_c0_g1	Antenna	Thorex	53.0159	0	26.508	-8.99492	8.99492	1.54111	5.83667	5.32553e-09	4.25952e-08	7.37064	TRINITY_DN7594_c0_g1	Antenna	Thorex	0	12.9732	6.48658	5.34659	-5.34659	1.95229	-2.73863	0.00616963	0.0120971	1.91732
TRINITY_DN4472_c0_g1	Antenna	Thorex	64.1114	0	32.0557	-9.27042	9.27042	1.58852	5.83587	5.35091e-09	4.27877e-08	7.36868	TRINITY_DN7474_c0_g1	Antenna	Thorex	12.4878	50.732	31.6099	2.01981	-2.01981	0.738526	-2.73492	0.00623956	0.0122115	1.91323
TRINITY_DN7705_c0_g1	Antenna	Thorex	77.5372	0	38.7686	-9.54372	9.54372	1.6359	5.83391	5.41422e-09	4.32834e-08	7.36368	TRINITY_DN17250_c0_g1	Antenna	Thorex	0	14.4067	7.20333	5.50385	-5.50385	2.01251	-2.73482	0.00624144	0.0122145	1.91313
TRINITY_DN26298_c0_g1	Antenna	Thorex	49.1388	0	24.5694	-8.88599	8.88599	1.52329	5.83342	5.43026e-09	4.33904e-08	7.36261	TRINITY_DN39239_c0_g1	Antenna	Thorex	0	10.5642	5.2821	5.05593	-5.05593	1.84961	-2.7335	0.00626642	0.0122582	1.91157
TRINITY_DN41762_c0_g1	Antenna	Thorex	72.3755	0	36.1878	-9.44336	9.44336	1.61923	5.83202	5.47593e-09	4.37233e-08	7.35929	TRINITY_DN165_c8_g1	Antenna	Thorex	3.49305	19.4241	11.4586	2.49432	-2.49432	0.912825	-2.73253	0.00628493	0.0122886	1.9105
TRINITY_DN12364_c0_g1	Antenna	Thorex	133.692	16.3955	75.0438	-3.01843	3.01843	0.517818	5.82913	5.57176e-09	4.44667e-08	7.35196	TRINITY_DN30745_c0_g1	Antenna	Thorex	0	9.75685	4.87843	4.93871	-4.93871	1.80759	-2.73221	0.00629102	0.0122975	1.91018
TRINITY_DN26844_c0_g2	Antenna	Thorex	56.0549	0	28.0274	-9.07539	9.07539	1.55706	5.82856	5.59094e-09	4.46089e-08	7.35058	TRINITY_DN8405_c0_g3	Antenna	Thorex	0	10.7392	5.3696	5.07274	-5.07274	1.85683	-2.73194	0.00629635	0.0123019	1.91003
TRINITY_DN14143_c0_g1	Antenna	Thorex	57.3692	0	28.6846	-9.10908	9.10908	1.56321	5.82715	5.6382e-09	4.4975e-08	7.34703	TRINITY_DN108456_c0_g1	Antenna	Thorex	0	11.8202	5.91009	5.21622	-5.21622	1.90956	-2.73164	0.00630195	0.0123057	1.90989
TRINITY_DN61293_c0_g1	Antenna	Thorex	56.5272	0	28.2636	-9.08944	9.08944	1.56027	5.82557	5.69178e-09	4.53914e-08	7.34303	TRINITY_DN1726_c5_g1	Antenna	Thorex	13.7101	54.9677	34.3389	2.02073	-2.02073	0.740097	-2.73036	0.00632653	0.0123353	1.90885
TRINITY_DN20071_c0_g1	Antenna	Thorex	58.8497	0	29.4249	-9.14664	9.14664	1.57011	5.82548	5.69501e-09	4.54061e-08	7.34289	TRINITY_DN2021_c0_g4	Antenna	Thorex	9.57081	91.8378	50.7043	3.2754	-3.2754	1.19966	-2.73027	0.00632825	0.0123379	1.90876
TRINITY_DN105260_c0_g1	Antenna	Thorex	71.1792	0	35.5896	-9.4193	9.4193	1.6171	5.8248	5.71793e-09	4.55777e-08	7.34125	TRINITY_DN14773_c0_g1	Antenna	Thorex	0	10.7474	5.37371	5.07955	-5.07955	1.86058	-2.73009	0.0063317	0.0123417	1.90863
TRINITY_DN33719_c0_g1	Antenna	Thorex	76.3408	0	38.1704	-9.52131	9.52131	1.63489	5.82383	5.75149e-09	4.5834e-08	7.33881	TRINITY_DN45660_c0_g1	Antenna	Thorex	1.24437	22.5258	11.8851	4.25296	-4.25296	1.55786	-2.73001	0.00633323	0.0123424	1.9086
TRINITY_DN14042_c0_g1	Antenna	Thorex	60.8585	0	30.4293	-9.19548	9.19548	1.57898	5.82367	5.75684e-09	4.58655e-08	7.33851	TRINITY_DN1365_c0_g1	Antenna	Thorex	3.34902	19.4913	11.4201	2.51999	-2.51999	0.923136	-2.72982	0.00633698	0.0123424	1.9086
TRINITY_DN52437_c0_g1	Antenna	Thorex	60.7143	0	30.3572	-9.19197	9.19197	1.57857	5.82298	5.78059e-09	4.60211e-08	7.33704	TRINITY_DN38215_c0_g1	Antenna	Thorex	0	11.6982	5.84912	5.2032	-5.2032	1.90749	-2.72777	0.00637637	0.0124095	1.90624
TRINITY_DN98521_c0_g1	Antenna	Thorex	60.7143	0	30.3572	-9.19197	9.19197	1.57857	5.82298	5.78059e-09	4.60211e-08	7.33704	TRINITY_DN5006_c1_g1	Antenna	Thorex	0.502156	12.1554	6.32877	4.29263	-4.29263	1.57522	-2.72509	0.0064284	0.0125071	1.90284
TRINITY_DN8629_c0_g1	Antenna	Thorex	50.2872	0	25.1436	-8.91941	8.91941	1.53179	5.82287	5.7844e-09	4.60402e-08	7.33686	TRINITY_DN56980_c0_g1	Antenna	Thorex	0	82.8637	41.4319	8.02473	-8.02473	2.94567	-2.72424	0.00644494	0.0125348	1.90188
TRINITY_DN23005_c0_g1	Antenna	Thorex	87.0565	0	43.5283	-9.71137	9.71137	1.66819	5.82149	5.83256e-09	4.64123e-08	7.33337	TRINITY_DN88155_c0_g1	Antenna	Thorex	0	12.7475	6.37376	5.32768	-5.32768	1.95642	-2.72317	0.00646587	0.0125747	1.9005
TRINITY_DN14088_c0_g1	Antenna	Thorex	50.7413	0	25.3706	-8.9324	8.9324	1.53454	5.8209	5.85324e-09	4.65655e-08	7.33194	TRINITY_DN98448_c0_g1	Antenna	Thorex	0	10.5684	5.28422	5.05039	-5.05039	1.85541	-2.72198	0.00648921	0.0126179	1.89901
TRINITY_DN5395_c0_g1	Antenna	Thorex	68.4906	0	34.2453	-9.36535	9.36535	1.60906	5.82039	5.87088e-09	4.66945e-08	7.33073	TRINITY_DN5959_c0_g1	Antenna	Thorex	4.73741	25.2135	14.9755	2.44147	-2.44147	0.897791	-2.71941	0.00653978	0.0126996	1.89621
TRINITY_DN26632_c0_g1	Antenna	Thorex	86.5064	0	43.2532	-9.70222	9.70222	1.66735	5.81896	5.92165e-09	4.70868e-08	7.3271	TRINITY_DN7215_c0_g1	Antenna	Thorex	0	10.2049	5.10245	5.00536	-5.00536	1.84092	-2.71894	0.00654915	0.012717	1.89561
TRINITY_DN99576_c0_g1	Antenna	Thorex	68.7008	0	34.3504	-9.37076	9.37076	1.61073	5.81772	5.9657e-09	4.74074e-08	7.32415	TRINITY_DN7142_c0_g1	Antenna	Thorex	1.10034	19.1748	10.1376	4.07938	-4.07938	1.50057	-2.71855	0.0065569	0.0127283	1.89523
TRINITY_DN57168_c0_g1	Antenna	Thorex	66.5703	0	33.2852	-9.3258	9.3258	1.60303	5.81762	5.9692e-09	4.74074e-08	7.32415	TRINITY_DN6835_c0_g1	Antenna	Thorex	0	10.5865	5.29325	5.05771	-5.05771	1.86249	-2.71556	0.00661629	0.012817	1.89221
TRINITY_DN100378_c0_g1	Antenna	Thorex	51.1993	0	25.5997	-8.94399	8.94399	1.53742	5.81754	5.97211e-09	4.74074e-08	7.32415	TRINITY_DN19530_c0_g1	Antenna	Thorex	0	9.73304	4.86652	4.93404	-4.93404	1.81731	-2.71502	0.00662719	0.0128366	1.89155
TRINITY_DN68313_c0_g1	Antenna	Thorex	51.1993	0	25.5997	-8.94399	8.94399	1.53742	5.81754	5.97211e-09	4.74074e-08	7.32415	TRINITY_DN9852_c0_g1	Antenna	Thorex	0	10.2524	5.12618	5.01274	-5.01274	1.84694	-2.71408	0.00664599	0.0128722	1.89035
TRINITY_DN73194_c0_g1	Antenna	Thorex	51.1993	0	25.5997	-8.94399	8.94399	1.53742	5.81754	5.97211e-09	4.74074e-08	7.32415	TRINITY_DN14856_c0_g1	Antenna	Thorex	0	9.8116	4.9058	4.9453	-4.9453	1.82239	-2.71364	0.00665487	0.0128887	1.88979
TRINITY_DN83467_c0_g1	Antenna	Thorex	51.1993	0	25.5997	-8.94399	8.94399	1.53742	5.81754	5.97211e-09	4.74074e-08	7.32415	TRINITY_DN3447_c0_g1	Antenna	Thorex	9.35672	57.0929	33.2248	2.64179	-2.64179	0.973731	-2.71306	0.00666657	0.0129098	1.88908
TRINITY_DN11916_c1_g2	Antenna	Thorex	59.0158	0	29.5079	-9.15109	9.15109	1.57324	5.81673	6.00101e-09	4.76022e-08	7.32237	TRINITY_DN1195_c0_g3	Antenna	Thorex	6.65003	28.662	17.656	2.08713	-2.08713	0.769315	-2.71298	0.00666819	0.0129122	1.889
TRINITY_DN6682_c0_g1	Antenna	Thorex	59.0158	0	29.5079	-9.15109	9.15109	1.57324	5.81673	6.00101e-09	4.76022e-08	7.32237	TRINITY_DN780_c2_g2	Antenna	Thorex	2.2967	16.2082	9.25244	2.82338	-2.82338	1.041	-2.71217	0.00668436	0.0129427	1.88797
TRINITY_DN80981_c0_g1	Antenna	Thorex	59.0158	0	29.5079	-9.15109	9.15109	1.57324	5.81673	6.00101e-09	4.76022e-08	7.32237	TRINITY_DN24218_c0_g1	Antenna	Thorex	1.00431	16.2516	8.62793	3.8819	-3.8819	1.43185	-2.71111	0.00670576	0.0129774	1.88681
TRINITY_DN46793_c0_g1	Antenna	Thorex	52.2036	0	26.1018	-8.9722	8.9722	1.5427	5.8159	6.03068e-09	4.78144e-08	7.32044	TRINITY_DN22163_c0_g2	Antenna	Thorex	0	9.75411	4.87706	4.93584	-4.93584	1.82127	-2.71011	0.00672609	0.0130035	1.88594
TRINITY_DN9797_c0_g1	Antenna	Thorex	48.7547	0	24.3774	-8.87528	8.87528	1.52691	5.81258	6.15165e-09	4.87617e-08	7.31192	TRINITY_DN24782_c0_g1	Antenna	Thorex	0	9.75411	4.87706	4.93584	-4.93584	1.82127	-2.71011	0.00672609	0.0130035	1.88594
TRINITY_DN43778_c0_g1	Antenna	Thorex	59.518	0	29.759	-9.16335	9.16335	1.57665	5.8119	6.17666e-09	4.89244e-08	7.31047	TRINITY_DN63275_c0_g1	Antenna	Thorex	0	9.75411	4.87706	4.93584	-4.93584	1.82127	-2.71011	0.00672609	0.0130035	1.88594
TRINITY_DN80181_c0_g1	Antenna	Thorex	59.518	0	29.759	-9.16335	9.16335	1.57665	5.8119	6.17666e-09	4.89244e-08	7.31047	TRINITY_DN7336_c0_g1	Antenna	Thorex	0	10.5658	5.28292	5.04924	-5.04924	1.86349	-2.70956	0.00673715	0.0130187	1.88543
TRINITY_DN87549_c0_g1	Antenna	Thorex	59.518	0	29.759	-9.16335	9.16335	1.57665	5.8119	6.17666e-09	4.89244e-08	7.31047	TRINITY_DN3494_c0_g1	Antenna	Thorex	2.84687	18.7469	10.7969	2.71725	-2.71725	1.0033	-2.70832	0.00676249	0.0130577	1.88413
TRINITY_DN5953_c0_g1	Antenna	Thorex	51.7715	0	25.8858	-8.96076	8.96076	1.54195	5.81133	6.19778e-09	4.90797e-08	7.3091	TRINITY_DN4139_c0_g1	Antenna	Thorex	3.15698	24.5823	13.8696	2.90136	-2.90136	1.07238	-2.70553	0.00681961	0.0131501	1.88107
TRINITY_DN3141_c0_g1	Antenna	Thorex	62.893	0.562548	31.7278	-6.81913	6.81913	1.17363	5.81028	6.23695e-09	4.9366e-08	7.30657	TRINITY_DN84455_c0_g1	Antenna	Thorex	0	9.60578	4.80289	4.91471	-4.91471	1.81677	-2.70519	0.00682656	0.0131624	1.88066
TRINITY_DN4829_c0_g2	Antenna	Thorex	50.4533	0	25.2266	-8.92477	8.92477	1.53653	5.80839	6.30775e-09	4.99023e-08	7.30188	TRINITY_DN16679_c0_g1	Antenna	Thorex	0	11.6347	5.81735	5.19601	-5.19601	1.92076	-2.70518	0.00682678	0.0131624	1.88066
TRINITY_DN8675_c0_g1	Antenna	Thorex	50.6492	0	25.3246	-8.92833	8.92833	1.53784	5.80575	6.40779e-09	5.06448e-08	7.29547	TRINITY_DN1088_c3_g1	Antenna	Thorex	0	10.1098	5.05489	4.98912	-4.98912	1.84447	-2.70491	0.00683232	0.0131723	1.88034
TRINITY_DN9027_c0_g1	Antenna	Thorex	50.6492	0	25.3246	-8.92833	8.92833	1.53784	5.80575	6.40779e-09	5.06448e-08	7.29547	TRINITY_DN17278_c1_g2	Antenna	Thorex	0	12.6073	6.30367	5.30374	-5.30374	1.96251	-2.70252	0.00688156	0.0132532	1.87768
TRINITY_DN11137_c0_g1	Antenna	Thorex	53.8801	0	26.94	-9.01727	9.01727	1.55324	5.80545	6.41953e-09	5.07253e-08	7.29478	TRINITY_DN32588_c0_g1	Antenna	Thorex	0	85.6025	42.8013	8.07114	-8.07114	2.98657	-2.70248	0.00688246	0.0132541	1.87765
TRINITY_DN105621_c0_g1	Antenna	Thorex	77.5736	0	38.7868	-9.54598	9.54598	1.64436	5.80528	6.4258e-09	5.07504e-08	7.29456	TRINITY_DN88202_c0_g1	Antenna	Thorex	0	11.1856	5.5928	5.13924	-5.13924	1.90242	-2.70143	0.00690429	0.0132923	1.8764
TRINITY_DN107893_c0_g1	Antenna	Thorex	77.5736	0	38.7868	-9.54598	9.54598	1.64436	5.80528	6.4258e-09	5.07504e-08	7.29456	TRINITY_DN21695_c0_g1	Antenna	Thorex	0	10.4256	5.21279	5.03553	-5.03553	1.86477	-2.70034	0.0069268	0.0133285	1.87522
TRINITY_DN110642_c0_g1	Antenna	Thorex	78.2538	0	39.1269	-9.55746	9.55746	1.64645	5.8049	6.44048e-09	5.08418e-08	7.29378	TRINITY_DN54616_c0_g1	Antenna	Thorex	0	10.4256	5.21279	5.03553	-5.03553	1.86477	-2.70034	0.0069268	0.0133285	1.87522
TRINITY_DN6128_c0_g1	Antenna	Thorex	47.2963	0	23.6481	-8.83111	8.83111	1.52151	5.80419	6.46774e-09	5.10446e-08	7.29205	TRINITY_DN8073_c0_g1	Antenna	Thorex	0	11.0987	5.54934	5.1224	-5.1224	1.89707	-2.70016	0.00693055	0.013335	1.87501
TRINITY_DN66270_c0_g1	Antenna	Thorex	50.6933	0	25.3467	-8.93128	8.93128	1.5393	5.80217	6.5463e-09	5.16397e-08	7.28702	TRINITY_DN5717_c0_g1	Antenna	Thorex	0	10.0327	5.01637	4.98078	-4.98078	1.84558	-2.69876	0.0069598	0.0133777	1.87362
TRINITY_DN6074_c0_g2	Antenna	Thorex	51.2435	0	25.6218	-8.94688	8.94688	1.54278	5.79919	6.66362e-09	5.25398e-08	7.27951	TRINITY_DN5437_c0_g3	Antenna	Thorex	2.48873	20.6946	11.5917	3.12189	-3.12189	1.1569	-2.6985	0.00696535	0.0133838	1.87342
TRINITY_DN18273_c0_g1	Antenna	Thorex	63.0813	0	31.5406	-9.24764	9.24764	1.59538	5.79652	6.77062e-09	5.33449e-08	7.27291	TRINITY_DN22408_c0_g1	Antenna	Thorex	0.502156	11.579	6.04059	4.22122	-4.22122	1.56441	-2.69829	0.00696974	0.0133915	1.87317
TRINITY_DN72620_c0_g1	Antenna	Thorex	67.1543	0	33.5772	-9.33656	9.33656	1.61074	5.79643	6.77418e-09	5.33473e-08	7.27289	TRINITY_DN48633_c0_g1	Antenna	Thorex	0	10.1896	5.09478	5.00001	-5.00001	1.85319	-2.69806	0.00697449	0.0133984	1.87295
TRINITY_DN77251_c0_g1	Antenna	Thorex	67.1543	0	33.5772	-9.33656	9.33656	1.61074	5.79643	6.77418e-09	5.33473e-08	7.27289	TRINITY_DN14629_c0_g1	Antenna	Thorex	0	10.3277	5.16387	5.01735	-5.01735	1.86019	-2.69723	0.00699196	0.0134286	1.87197
TRINITY_DN8727_c0_g1	Antenna	Thorex	54.8585	0	27.4293	-9.04431	9.04431	1.56049	5.7958	6.79954e-09	5.35314e-08	7.27139	TRINITY_DN44769_c0_g1	Antenna	Thorex	0	10.7951	5.39753	5.08747	-5.08747	1.88643	-2.69688	0.00699925	0.0134419	1.87154
TRINITY_DN6498_c0_g5	Antenna	Thorex	60.5002	0	30.2501	-9.18654	9.18654	1.58505	5.79574	6.80216e-09	5.35314e-08	7.27139	TRINITY_DN7486_c0_g2	Antenna	Thorex	0	9.5386	4.7693	4.90637	-4.90637	1.82008	-2.69569	0.00702431	0.013486	1.87012
TRINITY_DN36095_c0_g1	Antenna	Thorex	69.8273	0	34.9137	-9.39403	9.39403	1.62086	5.79572	6.8029e-09	5.35314e-08	7.27139	TRINITY_DN3834_c0_g1	Antenna	Thorex	2.15267	18.5621	10.3574	3.05341	-3.05341	1.13423	-2.69206	0.00710113	0.0136191	1.86585
TRINITY_DN4283_c0_g1	Antenna	Thorex	95.4008	0.89425	48.1475	-6.87816	6.87816	1.18677	5.79569	6.8041e-09	5.35314e-08	7.27139	TRINITY_DN48237_c0_g1	Antenna	Thorex	0	14.3743	7.18715	5.49643	-5.49643	2.04181	-2.69194	0.00710374	0.0136233	1.86572
TRINITY_DN106972_c0_g1	Antenna	Thorex	75.3224	0	37.6612	-9.50062	9.50062	1.63932	5.79547	6.81282e-09	5.35871e-08	7.27094	TRINITY_DN31242_c0_g2	Antenna	Thorex	0	10.0914	5.04572	4.98983	-4.98983	1.85404	-2.69132	0.00711695	0.013642	1.86512
TRINITY_DN62675_c0_g1	Antenna	Thorex	54.0164	0	27.0082	-9.02365	9.02365	1.5572	5.7948	6.8402e-09	5.37895e-08	7.2693	TRINITY_DN33998_c0_g2	Antenna	Thorex	0	9.94296	4.97148	4.96822	-4.96822	1.84668	-2.69036	0.00713752	0.0136673	1.86432
TRINITY_DN44731_c0_g1	Antenna	Thorex	74.9009	0	37.4504	-9.49482	9.49482	1.63877	5.79388	6.87791e-09	5.40601e-08	7.26712	TRINITY_DN1518_c0_g3	Antenna	Thorex	2.84687	18.6376	10.7423	2.70279	-2.70279	1.00468	-2.69019	0.00714121	0.0136726	1.86415
TRINITY_DN58291_c0_g1	Antenna	Thorex	68.7424	0	34.3712	-9.36837	9.36837	1.61719	5.79299	6.91426e-09	5.43197e-08	7.26504	TRINITY_DN50471_c0_g1	Antenna	Thorex	0	83.4988	41.7494	8.03528	-8.03528	2.9869	-2.69017	0.00714154	0.0136726	1.86415
TRINITY_DN90467_c0_g1	Antenna	Thorex	47.1042	0	23.5521	-8.82558	8.82558	1.52357	5.79268	6.92708e-09	5.44073e-08	7.26434	TRINITY_DN30759_c0_g1	Antenna	Thorex	5.26164	35.9486	20.6051	2.72558	-2.72558	1.01347	-2.68936	0.00715889	0.013702	1.86322
TRINITY_DN1393_c0_g1	Antenna	Thorex	55.4087	0	27.7044	-9.05876	9.05876	1.56391	5.79238	6.93941e-09	5.44911e-08	7.26367	TRINITY_DN440_c1_g3	Antenna	Thorex	3.58905	24.7897	14.1894	2.82198	-2.82198	1.04959	-2.68865	0.00717416	0.0137158	1.86278
TRINITY_DN2735_c0_g1	Antenna	Thorex	81.6985	0.815841	41.2572	-6.54266	6.54266	1.12991	5.79043	7.02076e-09	5.50903e-08	7.25893	TRINITY_DN78283_c0_g1	Antenna	Thorex	0	9.96282	4.98141	4.97003	-4.97003	1.84986	-2.6867	0.00721607	0.013783	1.86066
TRINITY_DN107101_c0_g1	Antenna	Thorex	49.4528	0	24.7264	-8.89387	8.89387	1.53632	5.78908	7.07709e-09	5.54259e-08	7.25629	TRINITY_DN30797_c0_g1	Antenna	Thorex	0	12.1347	6.06736	5.24877	-5.24877	1.95408	-2.68605	0.00723025	0.0138093	1.85983
TRINITY_DN108190_c0_g1	Antenna	Thorex	49.4528	0	24.7264	-8.89387	8.89387	1.53632	5.78908	7.07709e-09	5.54259e-08	7.25629	TRINITY_DN1861_c0_g1	Antenna	Thorex	2.3927	18.6757	10.5342	3.0085	-3.0085	1.12006	-2.68601	0.00723104	0.01381	1.85981
TRINITY_DN20543_c0_g1	Antenna	Thorex	49.4528	0	24.7264	-8.89387	8.89387	1.53632	5.78908	7.07709e-09	5.54259e-08	7.25629	TRINITY_DN100017_c0_g1	Antenna	Thorex	0	12.9366	6.4683	5.34104	-5.34104	1.98891	-2.68542	0.00724397	0.013829	1.85921
TRINITY_DN24473_c0_g1	Antenna	Thorex	49.4528	0	24.7264	-8.89387	8.89387	1.53632	5.78908	7.07709e-09	5.54259e-08	7.25629	TRINITY_DN3776_c0_g1	Antenna	Thorex	4.40138	82.5617	43.4815	4.21455	-4.21455	1.56995	-2.68451	0.00726363	0.0138658	1.85806
TRINITY_DN70723_c0_g1	Antenna	Thorex	49.4528	0	24.7264	-8.89387	8.89387	1.53632	5.78908	7.07709e-09	5.54259e-08	7.25629	TRINITY_DN72204_c0_g1	Antenna	Thorex	0	10.2647	5.13233	5.013	-5.013	1.86748	-2.68437	0.00726677	0.01387	1.85792
TRINITY_DN80124_c0_g1	Antenna	Thorex	49.4528	0	24.7264	-8.89387	8.89387	1.53632	5.78908	7.07709e-09	5.54259e-08	7.25629	TRINITY_DN18834_c0_g1	Antenna	Thorex	0.502156	11.3411	5.92161	4.19493	-4.19493	1.56346	-2.68311	0.00729418	0.0139135	1.85656
TRINITY_DN9313_c0_g1	Antenna	Thorex	49.4528	0	24.7264	-8.89387	8.89387	1.53632	5.78908	7.07709e-09	5.54259e-08	7.25629	TRINITY_DN53909_c0_g1	Antenna	Thorex	0	9.51615	4.75807	4.90307	-4.90307	1.82788	-2.68238	0.00730997	0.0139429	1.85565
TRINITY_DN93337_c0_g1	Antenna	Thorex	49.4528	0	24.7264	-8.89387	8.89387	1.53632	5.78908	7.07709e-09	5.54259e-08	7.25629	TRINITY_DN38061_c0_g1	Antenna	Thorex	2.79885	18.1957	10.4973	2.6865	-2.6865	1.00156	-2.68232	0.00731146	0.0139449	1.85559
TRINITY_DN23578_c0_g2	Antenna	Thorex	56.3351	0	28.1675	-9.08457	9.08457	1.56966	5.78761	7.13969e-09	5.5876e-08	7.25277	TRINITY_DN12640_c1_g1	Antenna	Thorex	0	11.9899	5.99496	5.2376	-5.2376	1.95291	-2.68194	0.00731969	0.0139549	1.85527
TRINITY_DN57075_c0_g2	Antenna	Thorex	53.1782	0	26.5891	-9.00142	9.00142	1.55559	5.78649	7.18718e-09	5.62209e-08	7.2501	TRINITY_DN5517_c0_g2	Antenna	Thorex	0	9.85892	4.92946	4.95178	-4.95178	1.84785	-2.67976	0.00736751	0.0140005	1.85386
TRINITY_DN92788_c0_g1	Antenna	Thorex	66.3977	0	33.1989	-9.31822	9.31822	1.61043	5.78618	7.20047e-09	5.63114e-08	7.2494	TRINITY_DN104841_c0_g1	Antenna	Thorex	0	10.5474	5.27368	5.04867	-5.04867	1.88513	-2.67816	0.00740274	0.01406	1.85202
TRINITY_DN1755_c0_g1	Antenna	Thorex	109.883	19.1597	64.5214	-2.51029	2.51029	0.433909	5.78529	7.23879e-09	5.65975e-08	7.2472	TRINITY_DN11595_c0_g1	Antenna	Thorex	0	10.451	5.22552	5.03307	-5.03307	1.87941	-2.678	0.00740623	0.0140658	1.85184
TRINITY_DN50843_c0_g2	Antenna	Thorex	72.6519	0	36.3259	-9.45059	9.45059	1.6336	5.78512	7.24603e-09	5.66348e-08	7.24692	TRINITY_DN88563_c0_g1	Antenna	Thorex	0	9.77808	4.88904	4.94188	-4.94188	1.84545	-2.67787	0.00740911	0.0140696	1.85172
TRINITY_DN109487_c0_g1	Antenna	Thorex	53.7284	0	26.8642	-9.01626	9.01626	1.55853	5.7851	7.24703e-09	5.66348e-08	7.24692	TRINITY_DN7451_c0_g1	Antenna	Thorex	0	10.0174	5.00871	4.97531	-4.97531	1.8584	-2.67721	0.0074239	0.014092	1.85103
TRINITY_DN22153_c0_g1	Antenna	Thorex	51.0735	0	25.5367	-8.94295	8.94295	1.54592	5.78486	7.25728e-09	5.67014e-08	7.24641	TRINITY_DN5230_c0_g1	Antenna	Thorex	0	9.4799	4.73995	4.89663	-4.89663	1.82988	-2.67594	0.00745206	0.0141389	1.84959
TRINITY_DN32721_c0_g1	Antenna	Thorex	46.484	0	23.242	-8.80555	8.80555	1.52234	5.78423	7.28471e-09	5.69022e-08	7.24487	TRINITY_DN21343_c0_g1	Antenna	Thorex	7.24819	30.3793	18.8137	2.05144	-2.05144	0.767447	-2.67307	0.00751597	0.0142275	1.84687
TRINITY_DN11483_c1_g1	Antenna	Thorex	46.8902	0	23.4451	-8.81843	8.81843	1.52468	5.78378	7.30409e-09	5.70399e-08	7.24382	TRINITY_DN13267_c2_g1	Antenna	Thorex	0	9.59319	4.79659	4.91167	-4.91167	1.83747	-2.67307	0.00751615	0.0142275	1.84687
TRINITY_DN10717_c0_g1	Antenna	Thorex	52.676	0	26.338	-8.98768	8.98768	1.55429	5.7825	7.36007e-09	5.74496e-08	7.24071	TRINITY_DN20083_c0_g2	Antenna	Thorex	0	9.59319	4.79659	4.91167	-4.91167	1.83747	-2.67307	0.00751615	0.0142275	1.84687
TRINITY_DN10095_c0_g1	Antenna	Thorex	65.1053	0	32.5527	-9.28985	9.28985	1.60664	5.78217	7.37412e-09	5.75455e-08	7.23999	TRINITY_DN36076_c0_g1	Antenna	Thorex	0	9.59319	4.79659	4.91167	-4.91167	1.83747	-2.67307	0.00751615	0.0142275	1.84687
TRINITY_DN89835_c0_g1	Antenna	Thorex	69.4326	0	34.7163	-9.38343	9.38343	1.62292	5.78183	7.38939e-09	5.7651e-08	7.23919	TRINITY_DN6531_c0_g2	Antenna	Thorex	0	11.4395	5.71974	5.16752	-5.16752	1.93387	-2.67211	0.00753768	0.0142608	1.84586
TRINITY_DN7814_c0_g1	Antenna	Thorex	58.0193	0	29.0096	-9.12417	9.12417	1.57828	5.78108	7.42246e-09	5.78952e-08	7.23736	TRINITY_DN18602_c0_g1	Antenna	Thorex	0	10.4383	5.21916	5.03922	-5.03922	1.88709	-2.67037	0.00757679	0.0143282	1.84381
TRINITY_DN30654_c0_g1	Antenna	Thorex	65.95	0	32.975	-9.31184	9.31184	1.61079	5.78093	7.42885e-09	5.79312e-08	7.23709	TRINITY_DN61817_c0_g1	Antenna	Thorex	0	10.4383	5.21916	5.03922	-5.03922	1.88709	-2.67037	0.00757679	0.0143282	1.84381
TRINITY_DN18991_c0_g1	Antenna	Thorex	58.2814	0	29.1407	-9.13098	9.13098	1.58036	5.77777	7.56965e-09	5.8987e-08	7.22924	TRINITY_DN74281_c0_g1	Antenna	Thorex	0	9.45882	4.72941	4.8948	-4.8948	1.83344	-2.66973	0.0075912	0.0143521	1.84308
TRINITY_DN81249_c0_g1	Antenna	Thorex	48.9027	0	24.4513	-8.87766	8.87766	1.53683	5.7766	7.62248e-09	5.93846e-08	7.22633	TRINITY_DN46061_c0_g1	Antenna	Thorex	0	9.49249	4.74624	4.89976	-4.89976	1.83552	-2.6694	0.00759859	0.0143644	1.84271
TRINITY_DN52071_c0_g1	Antenna	Thorex	47.2963	0	23.6481	-8.83103	8.83103	1.52957	5.77355	7.76182e-09	6.04413e-08	7.21867	TRINITY_DN43022_c0_g1	Antenna	Thorex	0	9.9193	4.95965	4.96498	-4.96498	1.86072	-2.66832	0.00762321	0.0144076	1.84141
TRINITY_DN29830_c0_g1	Antenna	Thorex	70.4216	0	35.2108	-9.40681	9.40681	1.62934	5.77338	7.76986e-09	6.04896e-08	7.21832	TRINITY_DN90405_c0_g1	Antenna	Thorex	0	9.9193	4.95965	4.96498	-4.96498	1.86072	-2.66832	0.00762321	0.0144076	1.84141
TRINITY_DN12506_c0_g1	Antenna	Thorex	49.811	0	24.9055	-8.90471	8.90471	1.5426	5.77252	7.80957e-09	6.07843e-08	7.21621	TRINITY_DN56956_c0_g1	Antenna	Thorex	0	11.1856	5.59279	5.131	-5.131	1.92309	-2.66811	0.00762804	0.0144151	1.84118
TRINITY_DN5338_c0_g1	Antenna	Thorex	53.3701	0	26.6851	-9.0062	9.0062	1.56032	5.77202	7.83281e-09	6.09361e-08	7.21513	TRINITY_DN58945_c0_g1	Antenna	Thorex	0	81.3493	40.6747	7.99789	-7.99789	2.99795	-2.66779	0.00763522	0.0144261	1.84085
TRINITY_DN93390_c0_g1	Antenna	Thorex	74.5943	0	37.2972	-9.48793	9.48793	1.64397	5.77137	7.863e-09	6.11565e-08	7.21356	TRINITY_DN69583_c0_g1	Antenna	Thorex	0	81.3493	40.6747	7.99789	-7.99789	2.99795	-2.66779	0.00763522	0.0144261	1.84085
TRINITY_DN81521_c0_g1	Antenna	Thorex	103.115	0	51.5573	-9.9549	9.9549	1.72507	5.77074	7.89263e-09	6.13723e-08	7.21203	TRINITY_DN69291_c0_g1	Antenna	Thorex	0	81.0217	40.5109	7.99183	-7.99183	2.99658	-2.66698	0.0076536	0.01446	1.83983
TRINITY_DN79888_c0_g1	Antenna	Thorex	80.7502	0	40.3751	-9.60171	9.60171	1.66388	5.77067	7.89547e-09	6.13799e-08	7.21197	TRINITY_DN10938_c0_g3	Antenna	Thorex	36.3293	210.134	123.231	2.52225	-2.52225	0.945825	-2.66672	0.00765965	0.0144698	1.83954
TRINITY_DN14448_c0_g3	Antenna	Thorex	66.9921	0	33.496	-9.332	9.332	1.61768	5.76876	7.98559e-09	6.2051e-08	7.20725	TRINITY_DN86920_c0_g1	Antenna	Thorex	0	83.4212	41.7106	8.03386	-8.03386	3.01271	-2.66665	0.00766112	0.0144709	1.8395
TRINITY_DN45878_c0_g1	Antenna	Thorex	45.6458	0	22.8229	-8.77973	8.77973	1.52286	5.76527	8.15255e-09	6.33332e-08	7.19837	TRINITY_DN4855_c0_g1	Antenna	Thorex	0	10.6568	5.32842	5.06147	-5.06147	1.8985	-2.66603	0.00767529	0.0144952	1.83878
TRINITY_DN7609_c0_g2	Antenna	Thorex	47.6064	0	23.8032	-8.84088	8.84088	1.53451	5.76136	8.34372e-09	6.47722e-08	7.18861	TRINITY_DN10452_c0_g2	Antenna	Thorex	0	10.3141	5.15704	5.01587	-5.01587	1.8829	-2.66391	0.00772381	0.0145826	1.83617
TRINITY_DN4611_c0_g1	Antenna	Thorex	48.1085	0	24.0543	-8.8561	8.8561	1.53735	5.76062	8.38058e-09	6.50275e-08	7.1869	TRINITY_DN31897_c0_g1	Antenna	Thorex	0	9.86908	4.93454	4.95469	-4.95469	1.86081	-2.66266	0.00775257	0.0146301	1.83475
TRINITY_DN105772_c0_g1	Antenna	Thorex	64.8576	0	32.4288	-9.28636	9.28636	1.61208	5.76047	8.38779e-09	6.50372e-08	7.18684	TRINITY_DN46388_c0_g1	Antenna	Thorex	0	9.86908	4.93454	4.95469	-4.95469	1.86081	-2.66266	0.00775257	0.0146301	1.83475
TRINITY_DN69606_c0_g1	Antenna	Thorex	64.8576	0	32.4288	-9.28636	9.28636	1.61208	5.76047	8.38779e-09	6.50372e-08	7.18684	TRINITY_DN7799_c0_g1	Antenna	Thorex	0	11.0601	5.53007	5.118	-5.118	1.9229	-2.66161	0.00777685	0.0146734	1.83347
TRINITY_DN92233_c0_g1	Antenna	Thorex	64.8576	0	32.4288	-9.28636	9.28636	1.61208	5.76047	8.38779e-09	6.50372e-08	7.18684	TRINITY_DN5425_c0_g1	Antenna	Thorex	0	11.1672	5.58362	5.13108	-5.13108	1.92809	-2.66122	0.00778584	0.0146895	1.83299
TRINITY_DN10983_c0_g2	Antenna	Thorex	78.6532	0	39.3266	-9.56246	9.56246	1.66025	5.75964	8.42942e-09	6.53445e-08	7.18479	TRINITY_DN13520_c0_g1	Antenna	Thorex	0	11.9317	5.96584	5.23233	-5.23233	1.96704	-2.65999	0.00781421	0.0147405	1.83149
TRINITY_DN54702_c0_g1	Antenna	Thorex	45.4317	0	22.7158	-8.77233	8.77233	1.52316	5.7593	8.44643e-09	6.54608e-08	7.18402	TRINITY_DN59100_c0_g1	Antenna	Thorex	0	9.88304	4.94152	4.95889	-4.95889	1.86491	-2.65905	0.00783606	0.0147809	1.8303
TRINITY_DN3032_c0_g1	Antenna	Thorex	266.011	19.1791	142.595	-3.80934	3.80934	0.661441	5.75915	8.45387e-09	6.54997e-08	7.18376	TRINITY_DN4740_c1_g1	Antenna	Thorex	4.04322	19.8694	11.9563	2.30786	-2.30786	0.867944	-2.659	0.00783727	0.0147823	1.83026
TRINITY_DN88672_c0_g1	Antenna	Thorex	79.3474	0	39.6737	-9.57514	9.57514	1.66262	5.75906	8.45842e-09	6.55072e-08	7.18371	TRINITY_DN13459_c0_g1	Antenna	Thorex	0	10.3842	5.19208	5.02739	-5.02739	1.89223	-2.65685	0.00788744	0.0148572	1.82806
TRINITY_DN29969_c1_g1	Antenna	Thorex	50.3793	0	25.1896	-8.9234	8.9234	1.54962	5.75845	8.48889e-09	6.57277e-08	7.18225	TRINITY_DN78322_c0_g1	Antenna	Thorex	0	10.2534	5.12671	5.01141	-5.01141	1.88823	-2.65402	0.00795388	0.0149764	1.82459
TRINITY_DN102911_c0_g1	Antenna	Thorex	47.7063	0	23.8532	-8.84195	8.84195	1.5355	5.75833	8.49493e-09	6.57588e-08	7.18205	TRINITY_DN868_c5_g1	Antenna	Thorex	0	9.51493	4.75747	4.90303	-4.90303	1.84752	-2.65385	0.00795797	0.0149832	1.8244
TRINITY_DN8627_c0_g3	Antenna	Thorex	45.9559	0	22.9779	-8.78996	8.78996	1.52649	5.75827	8.49821e-09	6.57687e-08	7.18198	TRINITY_DN105183_c0_g1	Antenna	Thorex	0	10.1626	5.08129	5.00024	-5.00024	1.88424	-2.65372	0.00796109	0.0149882	1.82425
TRINITY_DN6683_c1_g1	Antenna	Thorex	105.155	0	52.5773	-9.98143	9.98143	1.73363	5.75754	8.53466e-09	6.60352e-08	7.18022	TRINITY_DN10180_c0_g1	Antenna	Thorex	3.01294	50.7428	26.8779	4.0179	-4.0179	1.51418	-2.65351	0.00796587	0.0149963	1.82402
TRINITY_DN12567_c0_g1	Antenna	Thorex	56.845	0	28.4225	-9.09521	9.09521	1.57976	5.75732	8.54575e-09	6.61053e-08	7.17976	TRINITY_DN93003_c0_g1	Antenna	Thorex	0	11.0459	5.52294	5.11275	-5.11275	1.92884	-2.65068	0.00803294	0.0151174	1.82052
TRINITY_DN93582_c0_g1	Antenna	Thorex	69.1331	0	34.5666	-9.37969	9.37969	1.62982	5.75503	8.66267e-09	6.69622e-08	7.17417	TRINITY_DN21215_c0_g1	Antenna	Thorex	2.2967	15.5969	8.94682	2.76715	-2.76715	1.04412	-2.65023	0.00804363	0.0151366	1.81997
TRINITY_DN110404_c0_g1	Antenna	Thorex	75.1889	0	37.5945	-9.50021	9.50021	1.65081	5.75487	8.67078e-09	6.70091e-08	7.17387	TRINITY_DN6406_c0_g2	Antenna	Thorex	0	10.462	5.23099	5.04217	-5.04217	1.9027	-2.65	0.0080491	0.015146	1.8197
TRINITY_DN106633_c0_g1	Antenna	Thorex	54.5185	0	27.2592	-9.03681	9.03681	1.57031	5.75481	8.67398e-09	6.7018e-08	7.17381	TRINITY_DN8073_c0_g2	Antenna	Thorex	0	9.90929	4.95464	4.96336	-4.96336	1.8731	-2.64981	0.00805364	0.0151537	1.81948
TRINITY_DN100357_c0_g1	Antenna	Thorex	83.6595	0	41.8298	-9.65395	9.65395	1.67772	5.75419	8.70581e-09	6.72481e-08	7.17232	TRINITY_DN76418_c0_g1	Antenna	Thorex	0	11.1718	5.58588	5.12867	-5.12867	1.93553	-2.64974	0.0080553	0.015156	1.81942
TRINITY_DN22230_c0_g1	Antenna	Thorex	53.9905	0	26.9952	-9.02357	9.02357	1.56825	5.75391	8.72042e-09	6.7345e-08	7.17169	TRINITY_DN20790_c0_g1	Antenna	Thorex	0	10.9449	5.47244	5.09969	-5.09969	1.92476	-2.64952	0.0080607	0.0151653	1.81915
TRINITY_DN7309_c0_g1	Antenna	Thorex	66.6301	0	33.3151	-9.32484	9.32484	1.62065	5.75377	8.72766e-09	6.7385e-08	7.17144	TRINITY_DN525_c0_g2	Antenna	Thorex	1.50647	23.7394	12.6229	3.87759	-3.87759	1.46385	-2.6489	0.00807536	0.0151905	1.81843
TRINITY_DN96588_c0_g1	Antenna	Thorex	45.4537	0	22.7269	-8.77408	8.77408	1.5253	5.75236	8.80083e-09	6.79339e-08	7.16791	TRINITY_DN28982_c0_g1	Antenna	Thorex	0	11.0347	5.51735	5.11953	-5.11953	1.93307	-2.6484	0.00808737	0.0152069	1.81796
TRINITY_DN5225_c0_g1	Antenna	Thorex	51.8858	0	25.9429	-8.96615	8.96615	1.55899	5.75126	8.85831e-09	6.83615e-08	7.16519	TRINITY_DN10929_c0_g1	Antenna	Thorex	0	11.8951	5.94754	5.2193	-5.2193	1.97084	-2.64826	0.00809074	0.0152087	1.81791
TRINITY_DN4819_c0_g1	Antenna	Thorex	64.6512	0	32.3256	-9.27969	9.27969	1.61359	5.75095	8.87417e-09	6.84677e-08	7.16451	TRINITY_DN93318_c0_g1	Antenna	Thorex	0	77.5862	38.7931	7.92974	-7.92974	2.99545	-2.64726	0.0081147	0.0152488	1.81676
TRINITY_DN39426_c0_g1	Antenna	Thorex	62.1029	0	31.0515	-9.22455	9.22455	1.60452	5.74909	8.97261e-09	6.91946e-08	7.15993	TRINITY_DN54780_c0_g1	Antenna	Thorex	0	10.279	5.13952	5.01013	-5.01013	1.89287	-2.64684	0.00812482	0.015264	1.81633
TRINITY_DN45291_c0_g1	Antenna	Thorex	55.0764	0	27.5382	-9.049	9.049	1.57439	5.74762	9.05093e-09	6.97657e-08	7.15636	TRINITY_DN37496_c0_g1	Antenna	Thorex	0	11.2226	5.6113	5.14082	-5.14082	1.94261	-2.64634	0.00813675	0.0152846	1.81575
TRINITY_DN11126_c0_g1	Antenna	Thorex	55.9511	0	27.9755	-9.07517	9.07517	1.57896	5.74755	9.05456e-09	6.97773e-08	7.15629	TRINITY_DN18252_c0_g1	Antenna	Thorex	0	11.0571	5.52857	5.12237	-5.12237	1.93615	-2.64564	0.00815356	0.0153153	1.81487
TRINITY_DN53080_c0_g1	Antenna	Thorex	60.1279	0	30.0639	-9.17507	9.17507	1.59658	5.7467	9.10043e-09	7.01113e-08	7.15421	TRINITY_DN3953_c1_g1	Antenna	Thorex	0	9.61853	4.80926	4.91917	-4.91917	1.86041	-2.64413	0.00819005	0.0153786	1.81308
TRINITY_DN62114_c0_g1	Antenna	Thorex	85.2914	0	42.6457	-9.68097	9.68097	1.68462	5.74666	9.10219e-09	7.01113e-08	7.15421	TRINITY_DN15838_c0_g1	Antenna	Thorex	0	10.4289	5.21445	5.03239	-5.03239	1.90353	-2.64372	0.00820016	0.0153967	1.81257
TRINITY_DN11485_c0_g1	Antenna	Thorex	59.282	0	29.641	-9.15702	9.15702	1.59356	5.74625	9.12428e-09	7.02484e-08	7.15336	TRINITY_DN3948_c0_g1	Antenna	Thorex	0	10.3151	5.15757	5.01484	-5.01484	1.89764	-2.64267	0.00822561	0.0154409	1.81133
TRINITY_DN8461_c0_g1	Antenna	Thorex	49.759	0	24.8795	-8.90476	8.90476	1.5498	5.74577	9.1505e-09	7.04337e-08	7.15222	TRINITY_DN10684_c6_g1	Antenna	Thorex	0	10.2269	5.11344	5.0048	-5.0048	1.89433	-2.64199	0.00824206	0.01547	1.81051
TRINITY_DN25002_c0_g1	Antenna	Thorex	47.1561	0	23.5781	-8.82514	8.82514	1.53616	5.74492	9.19671e-09	7.07394e-08	7.15034	TRINITY_DN15413_c0_g2	Antenna	Thorex	0	9.69694	4.84847	4.92921	-4.92921	1.86637	-2.64106	0.00826469	0.0155036	1.80957
TRINITY_DN25894_c0_g1	Antenna	Thorex	47.1561	0	23.5781	-8.82514	8.82514	1.53616	5.74492	9.19671e-09	7.07394e-08	7.15034	TRINITY_DN27339_c0_g2	Antenna	Thorex	0	9.69694	4.84847	4.92921	-4.92921	1.86637	-2.64106	0.00826469	0.0155036	1.80957
TRINITY_DN53199_c0_g1	Antenna	Thorex	47.1561	0	23.5781	-8.82514	8.82514	1.53616	5.74492	9.19671e-09	7.07394e-08	7.15034	TRINITY_DN42961_c0_g1	Antenna	Thorex	0	9.69694	4.84847	4.92921	-4.92921	1.86637	-2.64106	0.00826469	0.0155036	1.80957
TRINITY_DN3292_c0_g2	Antenna	Thorex	48.4965	0	24.2483	-8.86535	8.86535	1.54404	5.74167	9.37466e-09	7.20574e-08	7.14232	TRINITY_DN46009_c1_g1	Antenna	Thorex	0	9.69694	4.84847	4.92921	-4.92921	1.86637	-2.64106	0.00826469	0.0155036	1.80957
TRINITY_DN68444_c0_g1	Antenna	Thorex	72.3315	0	36.1658	-9.44212	9.44212	1.64468	5.741	9.41198e-09	7.23103e-08	7.1408	TRINITY_DN59429_c0_g1	Antenna	Thorex	0	9.69694	4.84847	4.92921	-4.92921	1.86637	-2.64106	0.00826469	0.0155036	1.80957
TRINITY_DN9190_c0_g1	Antenna	Thorex	45.8119	0	22.9059	-8.78578	8.78578	1.53046	5.7406	9.43408e-09	7.24631e-08	7.13988	TRINITY_DN33561_c0_g1	Antenna	Thorex	0	9.55103	4.77552	4.90798	-4.90798	1.85849	-2.64084	0.0082701	0.0155119	1.80933
TRINITY_DN54362_c0_g1	Antenna	Thorex	44.3534	0	22.1767	-8.73864	8.73864	1.52311	5.73737	9.61572e-09	7.38063e-08	7.13191	TRINITY_DN42811_c0_g1	Antenna	Thorex	0	9.55103	4.77552	4.90798	-4.90798	1.85849	-2.64084	0.0082701	0.0155119	1.80933
TRINITY_DN4555_c0_g2	Antenna	Thorex	88.3292	0	44.1646	-9.73387	9.73387	1.69667	5.73706	9.63368e-09	7.39267e-08	7.1312	TRINITY_DN33393_c0_g1	Antenna	Thorex	0	10.0857	5.04283	4.98242	-4.98242	1.88782	-2.63924	0.00830924	0.0155791	1.80746
TRINITY_DN4070_c1_g2	Antenna	Thorex	77.065	3.76311	40.4141	-4.38512	4.38512	0.76442	5.73653	9.66365e-09	7.41393e-08	7.12995	TRINITY_DN1272_c0_g3	Antenna	Thorex	5.04753	21.9685	13.508	2.10715	-2.10715	0.798418	-2.63916	0.00831111	0.0155817	1.80738
TRINITY_DN47941_c0_g1	Antenna	Thorex	62.4245	0	31.2123	-9.22929	9.22929	1.60921	5.7353	9.73391e-09	7.46609e-08	7.12691	TRINITY_DN45127_c0_g1	Antenna	Thorex	0	80.4503	40.2251	7.98153	-7.98153	3.0244	-2.63904	0.00831403	0.0155854	1.80728
TRINITY_DN64844_c0_g1	Antenna	Thorex	50.8153	0	25.4077	-8.93381	8.93381	1.55771	5.73521	9.73922e-09	7.46666e-08	7.12687	TRINITY_DN19844_c0_g1	Antenna	Thorex	0	9.7109	4.85545	4.9335	-4.9335	1.87001	-2.63823	0.00833407	0.0156203	1.80631
TRINITY_DN67713_c0_g1	Antenna	Thorex	50.8153	0	25.4077	-8.93381	8.93381	1.55771	5.73521	9.73922e-09	7.46666e-08	7.12687	TRINITY_DN54477_c0_g1	Antenna	Thorex	0	9.7247	4.86235	4.93645	-4.93645	1.87154	-2.63764	0.00834844	0.0156463	1.80559
TRINITY_DN94196_c0_g1	Antenna	Thorex	53.4661	0	26.7331	-9.00862	9.00862	1.57121	5.73355	9.83523e-09	7.53591e-08	7.12286	TRINITY_DN4048_c0_g1	Antenna	Thorex	0	9.48248	4.74124	4.89807	-4.89807	1.85732	-2.63717	0.00836008	0.0156673	1.80501
TRINITY_DN14435_c0_g1	Antenna	Thorex	44.0433	0	22.0216	-8.72802	8.72802	1.52265	5.73211	9.9188e-09	7.59721e-08	7.11935	TRINITY_DN544_c0_g6	Antenna	Thorex	3.49305	18.5959	11.0445	2.43226	-2.43226	0.923137	-2.63477	0.00841937	0.0157756	1.80201
TRINITY_DN89856_c0_g1	Antenna	Thorex	65.2934	0	32.6467	-9.29469	9.29469	1.62155	5.73198	9.92638e-09	7.60125e-08	7.11912	TRINITY_DN4211_c0_g1	Antenna	Thorex	3.49305	19.8459	11.6695	2.52488	-2.52488	0.958591	-2.63395	0.00843989	0.0158123	1.80101
TRINITY_DN105129_c0_g1	Antenna	Thorex	79.6678	0	39.8339	-9.58268	9.58268	1.67201	5.73122	9.97085e-09	7.63351e-08	7.11728	TRINITY_DN36544_c0_g1	Antenna	Thorex	0	10.7829	5.39144	5.07906	-5.07906	1.92901	-2.63298	0.00846392	0.0158546	1.79985
TRINITY_DN13645_c0_g2	Antenna	Thorex	62.8086	0	31.4043	-9.23792	9.23792	1.61238	5.72937	1.00807e-08	7.71219e-08	7.11282	TRINITY_DN62270_c0_g1	Antenna	Thorex	0	10.7829	5.39144	5.07906	-5.07906	1.92901	-2.63298	0.00846392	0.0158546	1.79985
TRINITY_DN19966_c0_g1	Antenna	Thorex	62.8086	0	31.4043	-9.23792	9.23792	1.61238	5.72937	1.00807e-08	7.71219e-08	7.11282	TRINITY_DN42114_c0_g1	Antenna	Thorex	0	9.978	4.989	4.97399	-4.97399	1.88965	-2.63223	0.00848273	0.0158862	1.79898
TRINITY_DN55058_c0_g1	Antenna	Thorex	53.9683	0	26.9842	-9.02215	9.02215	1.5751	5.72799	1.01628e-08	7.77141e-08	7.1095	TRINITY_DN3643_c0_g2	Antenna	Thorex	0.550172	11.2849	5.91756	4.18801	-4.18801	1.59134	-2.63175	0.00849474	0.0159069	1.79842
TRINITY_DN86010_c0_g1	Antenna	Thorex	53.9683	0	26.9842	-9.02215	9.02215	1.5751	5.72799	1.01628e-08	7.77141e-08	7.1095	TRINITY_DN5542_c0_g1	Antenna	Thorex	6.22184	49.3783	27.8001	3.02055	-3.02055	1.14779	-2.63162	0.00849785	0.0159112	1.7983
TRINITY_DN102538_c0_g1	Antenna	Thorex	62.561	0	31.2805	-9.23434	9.23434	1.61263	5.72627	1.02662e-08	7.84678e-08	7.10531	TRINITY_DN101410_c0_g1	Antenna	Thorex	0	73.8784	36.9392	7.85917	-7.85917	2.98909	-2.62928	0.00855647	0.0159986	1.79592
TRINITY_DN18848_c0_g1	Antenna	Thorex	45.9598	0	22.9799	-8.78809	8.78809	1.53517	5.72449	1.03746e-08	7.9185e-08	7.10136	TRINITY_DN11481_c0_g1	Antenna	Thorex	2.20066	27.4571	14.8289	3.61437	-3.61437	1.37489	-2.62885	0.00856732	0.016018	1.79539
TRINITY_DN44264_c0_g1	Antenna	Thorex	45.9598	0	22.9799	-8.78809	8.78809	1.53517	5.72449	1.03746e-08	7.9185e-08	7.10136	TRINITY_DN45847_c0_g1	Antenna	Thorex	0	70.955	35.4775	7.8009	-7.8009	2.96792	-2.6284	0.00857872	0.0160357	1.79491
TRINITY_DN81061_c0_g1	Antenna	Thorex	45.9598	0	22.9799	-8.78809	8.78809	1.53517	5.72449	1.03746e-08	7.9185e-08	7.10136	TRINITY_DN7976_c0_g1	Antenna	Thorex	5.67164	51.3628	28.5172	3.21657	-3.21657	1.2243	-2.62728	0.00860715	0.0160861	1.79355
TRINITY_DN9892_c0_g2	Antenna	Thorex	45.9598	0	22.9799	-8.78809	8.78809	1.53517	5.72449	1.03746e-08	7.9185e-08	7.10136	TRINITY_DN109555_c0_g1	Antenna	Thorex	0	76.3083	38.1541	7.90535	-7.90535	3.00979	-2.62654	0.00862568	0.0161188	1.79267
TRINITY_DN56446_c0_g1	Antenna	Thorex	60.15	0	30.075	-9.17619	9.17619	1.6031	5.72404	1.04018e-08	7.93743e-08	7.10032	TRINITY_DN28326_c0_g1	Antenna	Thorex	0	73.9375	36.9687	7.86026	-7.86026	2.99551	-2.62402	0.00868991	0.0162102	1.79021
TRINITY_DN33370_c0_g2	Antenna	Thorex	60.508	0	30.254	-9.18478	9.18478	1.60479	5.72335	1.04446e-08	7.96827e-08	7.09864	TRINITY_DN3099_c1_g1	Antenna	Thorex	7.8944	32.4666	20.1805	2.03299	-2.03299	0.775096	-2.62288	0.00871894	0.0162625	1.78881
TRINITY_DN21623_c0_g1	Antenna	Thorex	52.2698	0	26.1349	-8.97609	8.97609	1.56846	5.72288	1.04735e-08	7.9884e-08	7.09754	TRINITY_DN81756_c0_g1	Antenna	Thorex	0	10.1069	5.05345	4.98561	-4.98561	1.9022	-2.62097	0.00876798	0.0163483	1.78653
TRINITY_DN6557_c0_g1	Antenna	Thorex	55.0064	0	27.5032	-9.04676	9.04676	1.58128	5.72114	1.0581e-08	8.06851e-08	7.09321	TRINITY_DN29913_c0_g1	Antenna	Thorex	0	10.7656	5.3828	5.07827	-5.07827	1.93783	-2.6206	0.00877755	0.0163634	1.78613
TRINITY_DN84344_c0_g1	Antenna	Thorex	63.1111	0	31.5556	-9.247	9.247	1.61635	5.72091	1.05952e-08	8.0756e-08	7.09283	TRINITY_DN20909_c0_g1	Antenna	Thorex	1.00431	19.0559	10.0301	4.12359	-4.12359	1.57416	-2.61955	0.00880462	0.016412	1.78484
TRINITY_DN91006_c0_g1	Antenna	Thorex	63.1111	0	31.5556	-9.247	9.247	1.61635	5.72091	1.05952e-08	8.0756e-08	7.09283	TRINITY_DN13632_c0_g3	Antenna	Thorex	0	10.0399	5.01993	4.97853	-4.97853	1.90058	-2.61948	0.00880647	0.0164145	1.78477
TRINITY_DN23179_c0_g2	Antenna	Thorex	52.2036	0	26.1018	-8.97222	8.97222	1.56851	5.72022	1.06389e-08	8.10699e-08	7.09114	TRINITY_DN31549_c0_g1	Antenna	Thorex	0	9.58623	4.79311	4.91558	-4.91558	1.87667	-2.6193	0.00881095	0.0164219	1.78458
TRINITY_DN23418_c0_g1	Antenna	Thorex	52.9161	0	26.4581	-8.99394	8.99394	1.57251	5.71949	1.06845e-08	8.13797e-08	7.08948	TRINITY_DN24200_c0_g1	Antenna	Thorex	0	10.4274	5.21369	5.03028	-5.03028	1.92123	-2.61826	0.00883797	0.0164713	1.78327
TRINITY_DN83139_c0_g1	Antenna	Thorex	93.9034	0	46.9517	-9.81807	9.81807	1.71673	5.71906	1.07117e-08	8.15677e-08	7.08848	TRINITY_DN73912_c0_g1	Antenna	Thorex	0	9.39011	4.69506	4.88332	-4.88332	1.86564	-2.6175	0.00885766	0.0165015	1.78248
TRINITY_DN65985_c0_g1	Antenna	Thorex	85.3071	0	42.6536	-9.6798	9.6798	1.69258	5.71898	1.07167e-08	8.15868e-08	7.08838	TRINITY_DN89139_c0_g1	Antenna	Thorex	0	9.52327	4.76163	4.90051	-4.90051	1.87231	-2.61735	0.00886146	0.0165076	1.78232
TRINITY_DN88780_c0_g1	Antenna	Thorex	55.1504	0	27.5752	-9.05034	9.05034	1.5829	5.71756	1.08064e-08	8.22207e-08	7.08502	TRINITY_DN29637_c0_g1	Antenna	Thorex	4.40135	22.9953	13.6983	2.35772	-2.35772	0.902023	-2.61382	0.00895371	0.0166699	1.77807
TRINITY_DN71484_c0_g1	Antenna	Thorex	58.916	0	29.458	-9.14977	9.14977	1.60031	5.7175	1.081e-08	8.22207e-08	7.08502	TRINITY_DN7167_c0_g1	Antenna	Thorex	1.19635	13.4262	7.31129	3.53509	-3.53509	1.35255	-2.61366	0.00895787	0.0166705	1.77805
TRINITY_DN76139_c0_g1	Antenna	Thorex	58.916	0	29.458	-9.14977	9.14977	1.60031	5.7175	1.081e-08	8.22207e-08	7.08502	TRINITY_DN6606_c0_g1	Antenna	Thorex	7.37017	32.5259	19.948	2.1828	-2.1828	0.83534	-2.61307	0.00897326	0.0166807	1.77779
TRINITY_DN98466_c0_g1	Antenna	Thorex	60.4705	0	30.2352	-9.18734	9.18734	1.60716	5.71651	1.08735e-08	8.2685e-08	7.08257	TRINITY_DN72257_c0_g1	Antenna	Thorex	0	10.3779	5.18897	5.02712	-5.02712	1.92466	-2.61195	0.0090028	0.0167309	1.77648
TRINITY_DN109862_c0_g1	Antenna	Thorex	67.0726	0	33.5363	-9.3366	9.3366	1.63415	5.71343	1.10719e-08	8.41738e-08	7.07482	TRINITY_DN13574_c0_g1	Antenna	Thorex	0	13.6483	6.82415	5.42596	-5.42596	2.07743	-2.61187	0.00900488	0.0167338	1.77641
TRINITY_DN45678_c0_g1	Antenna	Thorex	76.2124	0	38.1062	-9.51695	9.51695	1.66588	5.71285	1.11099e-08	8.44235e-08	7.07354	TRINITY_DN5548_c2_g1	Antenna	Thorex	0	10.2709	5.13543	5.01317	-5.01317	1.91951	-2.61169	0.00900954	0.0167396	1.77626
TRINITY_DN84255_c0_g1	Antenna	Thorex	76.2124	0	38.1062	-9.51695	9.51695	1.66588	5.71285	1.11099e-08	8.44235e-08	7.07354	TRINITY_DN71008_c0_g1	Antenna	Thorex	0	10.2709	5.13543	5.01317	-5.01317	1.91951	-2.61169	0.00900954	0.0167396	1.77626
TRINITY_DN5706_c0_g1	Antenna	Thorex	43.3491	0	21.6745	-8.70535	8.70535	1.52386	5.71268	1.11208e-08	8.44868e-08	7.07321	TRINITY_DN12077_c0_g1	Antenna	Thorex	7.77632	38.22	22.9982	2.31626	-2.31626	0.887166	-2.61085	0.00903172	0.0167789	1.77524
TRINITY_DN78352_c0_g1	Antenna	Thorex	76.9066	0	38.4533	-9.53002	9.53002	1.66865	5.71122	1.12169e-08	8.50979e-08	7.07008	TRINITY_DN2545_c0_g3	Antenna	Thorex	0	10.1532	5.07658	4.9931	-4.9931	1.91295	-2.61016	0.00904991	0.0168108	1.77441
TRINITY_DN90624_c0_g1	Antenna	Thorex	76.9066	0	38.4533	-9.53002	9.53002	1.66865	5.71122	1.12169e-08	8.50979e-08	7.07008	TRINITY_DN26380_c0_g1	Antenna	Thorex	0	9.99208	4.99604	4.96862	-4.96862	1.9041	-2.60944	0.00906918	0.0168428	1.77359
TRINITY_DN26441_c0_g1	Antenna	Thorex	97.6065	0	48.8033	-9.8744	9.8744	1.72907	5.71082	1.12433e-08	8.52785e-08	7.06916	TRINITY_DN59889_c0_g2	Antenna	Thorex	0	9.4576	4.7288	4.89469	-4.89469	1.87633	-2.60865	0.0090901	0.0168797	1.77264
TRINITY_DN29487_c0_g1	Antenna	Thorex	66.0202	0	33.0101	-9.31379	9.31379	1.63092	5.71075	1.12482e-08	8.52961e-08	7.06907	TRINITY_DN101626_c0_g1	Antenna	Thorex	0	73.2552	36.6276	7.84646	-7.84646	3.00814	-2.60841	0.00909636	0.0168901	1.77237
TRINITY_DN56188_c0_g2	Antenna	Thorex	53.2482	0	26.6241	-9.00369	9.00369	1.5767	5.71045	1.12676e-08	8.54231e-08	7.06842	TRINITY_DN22857_c0_g1	Antenna	Thorex	0	66.8199	33.4099	7.7143	-7.7143	2.95751	-2.60838	0.00909726	0.0168901	1.77237
TRINITY_DN98556_c0_g1	Antenna	Thorex	45.4096	0	22.7048	-8.77063	8.77063	1.53605	5.70987	1.13065e-08	8.56984e-08	7.06703	TRINITY_DN57983_c0_g1	Antenna	Thorex	0	66.8199	33.4099	7.7143	-7.7143	2.95751	-2.60838	0.00909726	0.0168901	1.77237
TRINITY_DN15815_c0_g1	Antenna	Thorex	70.6471	0	35.3236	-9.40945	9.40945	1.64796	5.70975	1.13142e-08	8.57367e-08	7.06683	TRINITY_DN49139_c0_g2	Antenna	Thorex	0	10.0127	5.00636	4.97747	-4.97747	1.90854	-2.608	0.0091072	0.0169067	1.77194
TRINITY_DN32010_c0_g1	Antenna	Thorex	59.8802	0	29.9401	-9.17148	9.17148	1.6064	5.70935	1.13409e-08	8.59193e-08	7.06591	TRINITY_DN4026_c0_g2	Antenna	Thorex	2.70284	23.2239	12.9634	3.06144	-3.06144	1.17406	-2.60757	0.00911883	0.0169273	1.77141
TRINITY_DN6144_c0_g1	Antenna	Thorex	44.7154	0	22.3577	-8.74858	8.74858	1.5325	5.70869	1.13848e-08	8.62122e-08	7.06443	TRINITY_DN6940_c0_g1	Antenna	Thorex	0	9.80585	4.90292	4.94886	-4.94886	1.89874	-2.60639	0.00915028	0.0169603	1.77057
TRINITY_DN15798_c0_g1	Antenna	Thorex	58.4138	0	29.2069	-9.13735	9.13735	1.60081	5.70794	1.14353e-08	8.65431e-08	7.06277	TRINITY_DN12415_c0_g1	Antenna	Thorex	2.75084	34.476	18.6134	3.6241	-3.6241	1.39065	-2.60604	0.00915949	0.0169748	1.77019
TRINITY_DN6746_c0_g2	Antenna	Thorex	48.5368	0	24.2684	-8.87001	8.87001	1.55518	5.70353	1.17355e-08	8.87237e-08	7.05196	TRINITY_DN47310_c0_g1	Antenna	Thorex	3.18293	24.5948	13.8889	3.01975	-3.01975	1.15926	-2.6049	0.00919007	0.0170286	1.76882
TRINITY_DN21592_c1_g3	Antenna	Thorex	48.5186	0	24.2593	-8.86703	8.86703	1.55476	5.70315	1.17616e-08	8.89008e-08	7.05109	TRINITY_DN7219_c0_g1	Antenna	Thorex	0	9.60304	4.80152	4.91216	-4.91216	1.8866	-2.60371	0.009222	0.0170858	1.76736
TRINITY_DN13901_c0_g1	Antenna	Thorex	72.574	0	36.287	-9.44994	9.44994	1.65721	5.70233	1.18184e-08	8.92889e-08	7.0492	TRINITY_DN43878_c0_g1	Antenna	Thorex	0	9.82951	4.91476	4.95206	-4.95206	1.90197	-2.60365	0.00922368	0.017088	1.76731
TRINITY_DN71257_c0_g1	Antenna	Thorex	72.574	0	36.287	-9.44994	9.44994	1.65721	5.70233	1.18184e-08	8.92889e-08	7.0492	TRINITY_DN11886_c0_g1	Antenna	Thorex	0	10.5432	5.27162	5.04568	-5.04568	1.93894	-2.60229	0.00926044	0.0171532	1.76566
TRINITY_DN111804_c0_g1	Antenna	Thorex	51.2175	0	25.6087	-8.94667	8.94667	1.56941	5.70064	1.1936e-08	9.00939e-08	7.0453	TRINITY_DN64240_c0_g1	Antenna	Thorex	0	9.23783	4.61891	4.85845	-4.85845	1.86717	-2.60204	0.00926707	0.0171645	1.76537
TRINITY_DN73110_c0_g1	Antenna	Thorex	48.6328	0	24.3164	-8.87274	8.87274	1.55654	5.70029	1.19607e-08	9.02594e-08	7.04451	TRINITY_DN41453_c0_g1	Antenna	Thorex	0	9.15926	4.57963	4.84648	-4.84648	1.86283	-2.60168	0.00927691	0.0171817	1.76493
TRINITY_DN101993_c0_g1	Antenna	Thorex	59.7141	0	29.857	-9.16712	9.16712	1.60841	5.69951	1.20154e-08	9.06097e-08	7.04283	TRINITY_DN61258_c0_g1	Antenna	Thorex	0	9.11453	4.55726	4.84112	-4.84112	1.86146	-2.60071	0.00930304	0.0172292	1.76374
TRINITY_DN39407_c0_g1	Antenna	Thorex	59.7141	0	29.857	-9.16712	9.16712	1.60841	5.69951	1.20154e-08	9.06097e-08	7.04283	TRINITY_DN101244_c0_g1	Antenna	Thorex	0	68.4101	34.2051	7.7482	-7.7482	2.97959	-2.60042	0.00931084	0.0172397	1.76347
TRINITY_DN47747_c0_g1	Antenna	Thorex	69.2512	0	34.6256	-9.38235	9.38235	1.64642	5.69866	1.20756e-08	9.10429e-08	7.04075	TRINITY_DN10667_c0_g1	Antenna	Thorex	0	9.18034	4.59017	4.84841	-4.84841	1.86528	-2.5993	0.00934143	0.0172885	1.76224
TRINITY_DN2304_c0_g1	Antenna	Thorex	220.098	2.41005	111.254	-6.48277	6.48277	1.13771	5.69809	1.21155e-08	9.13017e-08	7.03952	TRINITY_DN10678_c0_g1	Antenna	Thorex	0	9.18034	4.59017	4.84841	-4.84841	1.86528	-2.5993	0.00934143	0.0172885	1.76224
TRINITY_DN22660_c0_g1	Antenna	Thorex	47.5805	0	23.7902	-8.84113	8.84113	1.55218	5.69596	1.22679e-08	9.24075e-08	7.03429	TRINITY_DN20811_c5_g1	Antenna	Thorex	0	9.18034	4.59017	4.84841	-4.84841	1.86528	-2.5993	0.00934143	0.0172885	1.76224
TRINITY_DN73189_c0_g1	Antenna	Thorex	62.2911	0	31.1455	-9.22958	9.22958	1.62048	5.69558	1.2295e-08	9.25693e-08	7.03353	TRINITY_DN45396_c0_g1	Antenna	Thorex	0	9.18034	4.59017	4.84841	-4.84841	1.86528	-2.5993	0.00934143	0.0172885	1.76224
TRINITY_DN53820_c0_g1	Antenna	Thorex	51.7196	0	25.8598	-8.9608	8.9608	1.57344	5.69504	1.23341e-08	9.28422e-08	7.03225	TRINITY_DN587_c0_g5	Antenna	Thorex	0	9.18034	4.59017	4.84841	-4.84841	1.86528	-2.5993	0.00934143	0.0172885	1.76224
TRINITY_DN81481_c0_g1	Antenna	Thorex	52.9679	0	26.4839	-8.99367	8.99367	1.57928	5.69478	1.23529e-08	9.29619e-08	7.0317	TRINITY_DN80395_c0_g1	Antenna	Thorex	0	9.18034	4.59017	4.84841	-4.84841	1.86528	-2.5993	0.00934143	0.0172885	1.76224
TRINITY_DN88316_c0_g1	Antenna	Thorex	81.3628	0	40.6814	-9.6138	9.6138	1.68829	5.69439	1.23813e-08	9.31331e-08	7.0309	TRINITY_DN84639_c0_g1	Antenna	Thorex	0	9.18034	4.59017	4.84841	-4.84841	1.86528	-2.5993	0.00934143	0.0172885	1.76224
TRINITY_DN93078_c0_g1	Antenna	Thorex	81.3628	0	40.6814	-9.6138	9.6138	1.68829	5.69439	1.23813e-08	9.31331e-08	7.0309	TRINITY_DN5556_c0_g1	Antenna	Thorex	0	9.09071	4.54536	4.83615	-4.83615	1.86137	-2.59816	0.00937244	0.0173439	1.76085
TRINITY_DN101501_c0_g1	Antenna	Thorex	85.1279	0	42.564	-9.68021	9.68021	1.70009	5.69393	1.24151e-08	9.33442e-08	7.02991	TRINITY_DN739_c0_g3	Antenna	Thorex	8.82865	37.4728	23.1507	2.10267	-2.10267	0.809375	-2.5979	0.00937964	0.0173563	1.76054
TRINITY_DN67991_c0_g1	Antenna	Thorex	80.8126	0	40.4063	-9.604	9.604	1.68673	5.69384	1.2421e-08	9.33675e-08	7.0298	TRINITY_DN11779_c0_g1	Antenna	Thorex	0	9.9064	4.9532	4.95958	-4.95958	1.90923	-2.59769	0.00938541	0.017366	1.7603
TRINITY_DN81820_c0_g1	Antenna	Thorex	60.2643	0	30.1321	-9.18038	9.18038	1.61246	5.69342	1.24522e-08	9.35805e-08	7.02881	TRINITY_DN10647_c1_g3	Antenna	Thorex	0	10.3435	5.17176	5.02563	-5.02563	1.93581	-2.59615	0.0094276	0.0174352	1.75857
TRINITY_DN106603_c0_g1	Antenna	Thorex	64.7318	0	32.3659	-9.28482	9.28482	1.63081	5.69336	1.2456e-08	9.35875e-08	7.02878	TRINITY_DN33121_c0_g1	Antenna	Thorex	0	10.0987	5.04936	4.98873	-4.98873	1.92231	-2.59517	0.00945437	0.0174837	1.75737
TRINITY_DN8729_c0_g1	Antenna	Thorex	61.0504	0	30.5252	-9.19954	9.19954	1.6161	5.69242	1.25254e-08	9.40656e-08	7.02657	TRINITY_DN717_c0_g3	Antenna	Thorex	0	72.1798	36.0899	7.82509	-7.82509	3.01529	-2.59514	0.00945522	0.0174843	1.75735
TRINITY_DN7319_c0_g1	Antenna	Thorex	57.2655	0	28.6327	-9.10885	9.10885	1.60063	5.6908	1.26446e-08	9.4939e-08	7.02256	TRINITY_DN110382_c0_g1	Antenna	Thorex	0	66.2289	33.1144	7.70151	-7.70151	2.96811	-2.59475	0.00946604	0.0175023	1.7569
TRINITY_DN21740_c0_g1	Antenna	Thorex	69.3407	0	34.6703	-9.38115	9.38115	1.64855	5.69054	1.26641e-08	9.50632e-08	7.02199	TRINITY_DN20572_c0_g1	Antenna	Thorex	0	70.6404	35.3202	7.79446	-7.79446	3.00429	-2.59444	0.00947447	0.0175169	1.75654
TRINITY_DN8479_c0_g1	Antenna	Thorex	50.6492	0	25.3246	-8.92857	8.92857	1.56912	5.69019	1.269e-08	9.52143e-08	7.0213	TRINITY_DN19170_c0_g1	Antenna	Thorex	0	9.86619	4.9331	4.95103	-4.95103	1.9088	-2.5938	0.00949226	0.0175478	1.75578
TRINITY_DN5789_c0_g1	Antenna	Thorex	49.0687	0	24.5343	-8.88312	8.88312	1.56145	5.68902	1.27768e-08	9.58272e-08	7.01851	TRINITY_DN53244_c0_g2	Antenna	Thorex	0	9.86619	4.9331	4.95103	-4.95103	1.9088	-2.5938	0.00949226	0.0175478	1.75578
TRINITY_DN50517_c0_g1	Antenna	Thorex	50.0211	0	25.0106	-8.9127	8.9127	1.56666	5.68897	1.27805e-08	9.58272e-08	7.01851	TRINITY_DN9388_c0_g1	Antenna	Thorex	0	9.6396	4.8198	4.92104	-4.92104	1.89744	-2.59352	0.00949981	0.0175608	1.75546
TRINITY_DN51160_c0_g1	Antenna	Thorex	50.0211	0	25.0106	-8.9127	8.9127	1.56666	5.68897	1.27805e-08	9.58272e-08	7.01851	TRINITY_DN7578_c0_g2	Antenna	Thorex	0	9.4253	4.71265	4.89106	-4.89106	1.88604	-2.59329	0.00950615	0.0175715	1.75519
TRINITY_DN15342_c0_g1	Antenna	Thorex	50.6751	0	25.3375	-8.92835	8.92835	1.56958	5.68838	1.28252e-08	9.61404e-08	7.01709	TRINITY_DN5947_c0_g1	Antenna	Thorex	2.79885	17.5558	10.1773	2.63555	-2.63555	1.01643	-2.59296	0.00951531	0.0175865	1.75482
TRINITY_DN33909_c0_g2	Antenna	Thorex	44.2133	0	22.1066	-8.73215	8.73215	1.53556	5.68663	1.29573e-08	9.70865e-08	7.01284	TRINITY_DN13733_c1_g2	Antenna	Thorex	0	12.8585	6.42927	5.33947	-5.33947	2.05959	-2.5925	0.00952817	0.0176092	1.75426
TRINITY_DN6235_c0_g1	Antenna	Thorex	45.3798	0	22.6899	-8.77282	8.77282	1.54311	5.68515	1.30698e-08	9.78841e-08	7.00929	TRINITY_DN13910_c0_g1	Antenna	Thorex	0	9.75396	4.87698	4.93487	-4.93487	1.90375	-2.59219	0.00953679	0.0176232	1.75392
TRINITY_DN38359_c0_g1	Antenna	Thorex	50.5233	0	25.2616	-8.92716	8.92716	1.57077	5.68331	1.32113e-08	9.88989e-08	7.00481	TRINITY_DN1689_c1_g1	Antenna	Thorex	0	9.75396	4.87698	4.93487	-4.93487	1.90375	-2.59219	0.00953679	0.0176232	1.75392
TRINITY_DN72993_c0_g1	Antenna	Thorex	50.5233	0	25.2616	-8.92716	8.92716	1.57077	5.68331	1.32113e-08	9.88989e-08	7.00481	TRINITY_DN107810_c0_g1	Antenna	Thorex	0	74.8488	37.4244	7.87738	-7.87738	3.0401	-2.59116	0.0095653	0.0176712	1.75273
TRINITY_DN7021_c0_g1	Antenna	Thorex	44.1172	0	22.0586	-8.72923	8.72923	1.53627	5.68209	1.33058e-08	9.95838e-08	7.00181	TRINITY_DN57973_c0_g1	Antenna	Thorex	0	74.8488	37.4244	7.87738	-7.87738	3.0401	-2.59116	0.0095653	0.0176712	1.75273
TRINITY_DN110266_c0_g1	Antenna	Thorex	49.9992	0	24.9996	-8.91159	8.91159	1.56853	5.68148	1.33532e-08	9.99156e-08	7.00037	TRINITY_DN87501_c0_g1	Antenna	Thorex	0	9.8518	4.9259	4.95401	-4.95401	1.91191	-2.59113	0.00956604	0.0176712	1.75273
TRINITY_DN43457_c0_g1	Antenna	Thorex	77.1052	5.27876	41.192	-3.87526	3.87526	0.682294	5.67975	1.34893e-08	1.00865e-07	6.99626	TRINITY_DN93439_c0_g1	Antenna	Thorex	0	9.8518	4.9259	4.95401	-4.95401	1.91191	-2.59113	0.00956604	0.0176712	1.75273
TRINITY_DN6100_c0_g1	Antenna	Thorex	44.8296	0	22.4148	-8.75522	8.75522	1.54183	5.67845	1.35924e-08	1.01589e-07	6.99315	TRINITY_DN1935_c2_g1	Antenna	Thorex	0.550172	10.5825	5.56636	4.09351	-4.09351	1.58049	-2.59003	0.00959666	0.0177258	1.75139
TRINITY_DN16309_c0_g1	Antenna	Thorex	58.9277	0	29.4639	-9.14716	9.14716	1.61125	5.67705	1.37041e-08	1.02401e-07	6.9897	TRINITY_DN112292_c0_g1	Antenna	Thorex	0	70.0765	35.0382	7.78261	-7.78261	3.00623	-2.58882	0.00963043	0.0177872	1.74989
TRINITY_DN59444_c0_g1	Antenna	Thorex	43.4671	0	21.7336	-8.71006	8.71006	1.53479	5.67507	1.3863e-08	1.03541e-07	6.98489	TRINITY_DN88967_c0_g1	Antenna	Thorex	0	72.403	36.2015	7.83	-7.83	3.02549	-2.58801	0.00965335	0.0178285	1.74889
TRINITY_DN11067_c0_g1	Antenna	Thorex	57.329	0	28.6645	-9.10608	9.10608	1.6048	5.67429	1.39267e-08	1.03992e-07	6.983	TRINITY_DN5929_c2_g1	Antenna	Thorex	0	63.6688	31.8344	7.64462	-7.64462	2.95417	-2.58774	0.00966074	0.0178411	1.74858
TRINITY_DN102075_c0_g1	Antenna	Thorex	43.6631	0	21.8315	-8.71399	8.71399	1.53673	5.67047	1.42403e-08	1.06164e-07	6.97402	TRINITY_DN107542_c0_g1	Antenna	Thorex	0	66.045	33.0225	7.69745	-7.69745	2.97673	-2.58587	0.0097133	0.0179296	1.74643
TRINITY_DN442_c2_g1	Antenna	Thorex	43.6631	0	21.8315	-8.71399	8.71399	1.53673	5.67047	1.42403e-08	1.06164e-07	6.97402	TRINITY_DN54166_c0_g1	Antenna	Thorex	0	9.66859	4.83429	4.92819	-4.92819	1.90619	-2.58537	0.00972748	0.0179451	1.74605
TRINITY_DN60631_c0_g1	Antenna	Thorex	43.6631	0	21.8315	-8.71399	8.71399	1.53673	5.67047	1.42403e-08	1.06164e-07	6.97402	TRINITY_DN111037_c0_g1	Antenna	Thorex	0	79.4628	39.7314	7.96364	-7.96364	3.08058	-2.58511	0.00973485	0.0179567	1.74577
TRINITY_DN65991_c0_g1	Antenna	Thorex	43.6631	0	21.8315	-8.71399	8.71399	1.53673	5.67047	1.42403e-08	1.06164e-07	6.97402	TRINITY_DN4173_c0_g2	Antenna	Thorex	1.55448	14.1301	7.84231	3.08633	-3.08633	1.19409	-2.58468	0.009747	0.0179761	1.7453
TRINITY_DN66222_c0_g1	Antenna	Thorex	43.6631	0	21.8315	-8.71399	8.71399	1.53673	5.67047	1.42403e-08	1.06164e-07	6.97402	TRINITY_DN18099_c0_g1	Antenna	Thorex	0	64.0096	32.0048	7.65235	-7.65235	2.96098	-2.58439	0.00975502	0.0179899	1.74497
TRINITY_DN88406_c0_g1	Antenna	Thorex	43.6631	0	21.8315	-8.71399	8.71399	1.53673	5.67047	1.42403e-08	1.06164e-07	6.97402	TRINITY_DN13243_c0_g2	Antenna	Thorex	0	9.06842	4.53421	4.8342	-4.8342	1.87124	-2.58342	0.00978262	0.0180346	1.74389
TRINITY_DN9682_c0_g1	Antenna	Thorex	43.6631	0	21.8315	-8.71399	8.71399	1.53673	5.67047	1.42403e-08	1.06164e-07	6.97402	TRINITY_DN42258_c0_g1	Antenna	Thorex	0	9.06842	4.53421	4.8342	-4.8342	1.87124	-2.58342	0.00978262	0.0180346	1.74389
TRINITY_DN113204_c0_g1	Antenna	Thorex	73.7717	0	36.8859	-9.46994	9.46994	1.67054	5.66879	1.43806e-08	1.07162e-07	6.96996	TRINITY_DN43283_c0_g1	Antenna	Thorex	0	9.06842	4.53421	4.8342	-4.8342	1.87124	-2.58342	0.00978262	0.0180346	1.74389
TRINITY_DN46694_c0_g1	Antenna	Thorex	73.7717	0	36.8859	-9.46994	9.46994	1.67054	5.66879	1.43806e-08	1.07162e-07	6.96996	TRINITY_DN33904_c0_g1	Antenna	Thorex	0	67.1571	33.5786	7.72159	-7.72159	2.98978	-2.58266	0.0098042	0.0180694	1.74306
TRINITY_DN4690_c0_g1	Antenna	Thorex	79.3864	0	39.6932	-9.57987	9.57987	1.69014	5.6681	1.44386e-08	1.07567e-07	6.96832	TRINITY_DN13827_c1_g1	Antenna	Thorex	0	70.3563	35.1781	7.78817	-7.78817	3.01601	-2.58227	0.00981517	0.0180885	1.7426
TRINITY_DN110165_c0_g1	Antenna	Thorex	57.4174	0	28.7087	-9.11054	9.11054	1.60734	5.66807	1.44419e-08	1.07567e-07	6.96832	TRINITY_DN54597_c0_g1	Antenna	Thorex	0	10.5884	5.29422	5.05379	-5.05379	1.95766	-2.58155	0.00983583	0.0181215	1.74181
TRINITY_DN102588_c0_g1	Antenna	Thorex	74.4659	0	37.233	-9.48345	9.48345	1.67372	5.66609	1.46091e-08	1.0871e-07	6.96373	TRINITY_DN57491_c1_g1	Antenna	Thorex	0	11.9165	5.95823	5.223	-5.223	2.02357	-2.58108	0.00984929	0.0181443	1.74126
TRINITY_DN103991_c0_g1	Antenna	Thorex	74.4659	0	37.233	-9.48345	9.48345	1.67372	5.66609	1.46091e-08	1.0871e-07	6.96373	TRINITY_DN104_c8_g1	Antenna	Thorex	6.98609	28.9265	17.9563	2.05778	-2.05778	0.797726	-2.57956	0.00989269	0.0182191	1.73947
TRINITY_DN68555_c0_g1	Antenna	Thorex	74.4659	0	37.233	-9.48345	9.48345	1.67372	5.66609	1.46091e-08	1.0871e-07	6.96373	TRINITY_DN7418_c3_g2	Antenna	Thorex	0	9.14956	4.57478	4.8477	-4.8477	1.88042	-2.57799	0.00993754	0.0182976	1.73761
TRINITY_DN96021_c0_g1	Antenna	Thorex	57.2915	0	28.6458	-9.10903	9.10903	1.60765	5.66606	1.46116e-08	1.0871e-07	6.96373	TRINITY_DN74622_c0_g1	Antenna	Thorex	0	9.92657	4.96328	4.96386	-4.96386	1.92558	-2.57785	0.0099418	0.0183029	1.73748
TRINITY_DN15400_c0_g1	Antenna	Thorex	48.9688	0	24.4844	-8.88193	8.88193	1.56781	5.66518	1.46866e-08	1.0924e-07	6.96162	TRINITY_DN28929_c0_g2	Antenna	Thorex	0	9.14667	4.57334	4.8433	-4.8433	1.87883	-2.57784	0.0099421	0.0183029	1.73748
TRINITY_DN88399_c0_g1	Antenna	Thorex	46.7721	0	23.3861	-8.81415	8.81415	1.55585	5.66515	1.46895e-08	1.0924e-07	6.96162	TRINITY_DN79870_c0_g1	Antenna	Thorex	0	9.14667	4.57334	4.8433	-4.8433	1.87883	-2.57784	0.0099421	0.0183029	1.73748
TRINITY_DN83650_c0_g1	Antenna	Thorex	67.0622	0	33.5311	-9.33394	9.33394	1.64768	5.6649	1.47114e-08	1.09353e-07	6.96117	TRINITY_DN7377_c0_g3	Antenna	Thorex	0	10.0534	5.02668	4.97911	-4.97911	1.93163	-2.57767	0.00994687	0.0183096	1.73732
TRINITY_DN15770_c1_g1	Antenna	Thorex	53.2522	0	26.6261	-9.00267	9.00267	1.58931	5.66453	1.47428e-08	1.09561e-07	6.96034	TRINITY_DN6190_c0_g1	Antenna	Thorex	7.05618	36.9796	22.0179	2.36313	-2.36313	0.917023	-2.57695	0.00996753	0.0183394	1.73662
TRINITY_DN37439_c0_g2	Antenna	Thorex	47.3223	0	23.6611	-8.83108	8.83108	1.55955	5.66258	1.49112e-08	1.10763e-07	6.95561	TRINITY_DN24670_c0_g1	Antenna	Thorex	0	9.76381	4.88191	4.9353	-4.9353	1.91561	-2.57636	0.00998477	0.018367	1.73596
TRINITY_DN72026_c0_g1	Antenna	Thorex	57.9676	0	28.9838	-9.12432	9.12432	1.61167	5.6614	1.50142e-08	1.11452e-07	6.95291	TRINITY_DN10792_c0_g5	Antenna	Thorex	0	69.5458	34.7729	7.77159	-7.77159	3.01691	-2.57601	0.00999485	0.0183845	1.73555
TRINITY_DN6597_c0_g2	Antenna	Thorex	42.1787	0	21.0893	-8.66464	8.66464	1.53084	5.66007	1.51309e-08	1.12292e-07	6.94965	TRINITY_DN3996_c2_g1	Antenna	Thorex	0	60.9855	30.4928	7.58253	-7.58253	2.94485	-2.57484	0.0100285	0.0184423	1.73419
TRINITY_DN11829_c0_g1	Antenna	Thorex	44.2094	0	22.1047	-8.73429	8.73429	1.54323	5.65973	1.51607e-08	1.12489e-07	6.94889	TRINITY_DN42332_c0_g1	Antenna	Thorex	0	9.13834	4.56917	4.84598	-4.84598	1.88272	-2.57392	0.0100553	0.0184884	1.7331
TRINITY_DN52075_c0_g1	Antenna	Thorex	43.7293	0	21.8646	-8.71935	8.71935	1.54077	5.65907	1.52197e-08	1.12897e-07	6.94732	TRINITY_DN12223_c0_g2	Antenna	Thorex	0	9.69088	4.84544	4.93017	-4.93017	1.91578	-2.57345	0.0100691	0.0185116	1.73256
TRINITY_DN106780_c0_g1	Antenna	Thorex	63.6755	0	31.8378	-9.26176	9.26176	1.63663	5.65903	1.52227e-08	1.12897e-07	6.94732	TRINITY_DN2352_c0_g3	Antenna	Thorex	0	12.0322	6.0161	5.23593	-5.23593	2.03556	-2.57223	0.0101045	0.0185694	1.7312
TRINITY_DN9999_c0_g1	Antenna	Thorex	45.7937	0	22.8968	-8.78223	8.78223	1.55227	5.65767	1.53446e-08	1.13775e-07	6.94395	TRINITY_DN10856_c0_g1	Antenna	Thorex	0	9.36234	4.68117	4.87579	-4.87579	1.89586	-2.5718	0.010117	0.0185857	1.73082
TRINITY_DN21104_c0_g1	Antenna	Thorex	61.8849	0	30.9425	-9.22003	9.22003	1.63021	5.65571	1.552e-08	1.15024e-07	6.93921	TRINITY_DN2220_c1_g3	Antenna	Thorex	0	9.36234	4.68117	4.87579	-4.87579	1.89586	-2.5718	0.010117	0.0185857	1.73082
TRINITY_DN10246_c0_g3	Antenna	Thorex	56.9332	0	28.4666	-9.09955	9.09955	1.60912	5.655	1.55845e-08	1.15476e-07	6.93751	TRINITY_DN4879_c0_g2	Antenna	Thorex	0	63.691	31.8455	7.6451	-7.6451	2.97267	-2.57179	0.0101173	0.0185857	1.73082
TRINITY_DN38734_c0_g1	Antenna	Thorex	58.5177	0	29.2589	-9.13798	9.13798	1.61598	5.65474	1.56079e-08	1.15623e-07	6.93696	TRINITY_DN77228_c0_g1	Antenna	Thorex	0	63.691	31.8455	7.6451	-7.6451	2.97267	-2.57179	0.0101173	0.0185857	1.73082
TRINITY_DN7924_c1_g1	Antenna	Thorex	55.5345	0	27.7672	-9.06011	9.06011	1.60311	5.65159	1.58967e-08	1.17682e-07	6.92929	TRINITY_DN1342_c1_g3	Antenna	Thorex	0	11.3527	5.67637	5.15964	-5.15964	2.00699	-2.57083	0.0101455	0.0186343	1.72969
TRINITY_DN2408_c0_g3	Antenna	Thorex	142.266	20.2725	81.2694	-2.79854	2.79854	0.495225	5.65104	1.5948e-08	1.18035e-07	6.92799	TRINITY_DN5468_c0_g1	Antenna	Thorex	0	10.0604	5.03018	4.98592	-4.98592	1.94055	-2.56933	0.0101896	0.0187091	1.72795
TRINITY_DN9031_c0_g1	Antenna	Thorex	48.5368	0	24.2684	-8.87	8.87	1.57055	5.6477	1.62607e-08	1.20295e-07	6.91975	TRINITY_DN4821_c0_g1	Antenna	Thorex	1.50647	19.3109	10.4087	3.5704	-3.5704	1.38969	-2.56921	0.010193	0.0187132	1.72785
TRINITY_DN13822_c0_g1	Antenna	Thorex	46.3841	0	23.1921	-8.80454	8.80454	1.55905	5.64738	1.6291e-08	1.20483e-07	6.91907	TRINITY_DN61127_c0_g1	Antenna	Thorex	0	61.7829	30.8915	7.60128	-7.60128	2.9586	-2.56921	0.010193	0.0187132	1.72785
TRINITY_DN15066_c0_g1	Antenna	Thorex	45.834	0	22.917	-8.78734	8.78734	1.55601	5.64736	1.62934e-08	1.20483e-07	6.91907	TRINITY_DN8752_c1_g1	Antenna	Thorex	0	9.66433	4.83216	4.92313	-4.92313	1.91698	-2.56818	0.0102235	0.0187681	1.72658
TRINITY_DN81929_c0_g1	Antenna	Thorex	67.5941	0	33.7971	-9.3443	9.3443	1.65475	5.64696	1.63314e-08	1.20736e-07	6.91816	TRINITY_DN29206_c0_g3	Antenna	Thorex	0	9.49945	4.74973	4.89601	-4.89601	1.90684	-2.5676	0.0102405	0.0187971	1.72591
TRINITY_DN31220_c0_g1	Antenna	Thorex	46.75	0.573771	23.6619	-6.37812	6.37812	1.12949	5.6469	1.63366e-08	1.20748e-07	6.91812	TRINITY_DN9174_c0_g1	Antenna	Thorex	0	66.4041	33.2021	7.70525	-7.70525	3.00164	-2.56701	0.0102578	0.0188259	1.72524
TRINITY_DN19159_c0_g1	Antenna	Thorex	47.1821	0	23.591	-8.82511	8.82511	1.56284	5.64683	1.63436e-08	1.20772e-07	6.91803	TRINITY_DN59217_c0_g1	Antenna	Thorex	0	9.25316	4.62658	4.86442	-4.86442	1.89512	-2.56681	0.0102639	0.0188349	1.72504
TRINITY_DN56972_c0_g1	Antenna	Thorex	43.1791	0	21.5895	-8.70106	8.70106	1.5411	5.64601	1.64211e-08	1.21318e-07	6.91608	TRINITY_DN74348_c0_g1	Antenna	Thorex	0	10.2345	5.11723	5.00633	-5.00633	1.95043	-2.56678	0.0102648	0.0188355	1.72502
TRINITY_DN59609_c0_g1	Antenna	Thorex	45.4576	0	22.7288	-8.77225	8.77225	1.5538	5.64566	1.64546e-08	1.2151e-07	6.91539	TRINITY_DN39637_c1_g1	Antenna	Thorex	0	8.88368	4.44184	4.80316	-4.80316	1.87242	-2.56522	0.0103112	0.0189163	1.72316
TRINITY_DN2965_c0_g4	Antenna	Thorex	56.5751	0	28.2875	-9.09025	9.09025	1.61015	5.64559	1.64614e-08	1.21533e-07	6.91531	TRINITY_DN20106_c0_g1	Antenna	Thorex	0	69.947	34.9735	7.78008	-7.78008	3.03298	-2.56516	0.0103129	0.0189185	1.72311
TRINITY_DN10191_c0_g1	Antenna	Thorex	49.523	0	24.7615	-8.89689	8.89689	1.57614	5.64473	1.65439e-08	1.22114e-07	6.91323	TRINITY_DN75210_c0_g1	Antenna	Thorex	0	9.00972	4.50486	4.82399	-4.82399	1.88155	-2.56384	0.0103522	0.0189895	1.72149
TRINITY_DN30110_c0_g1	Antenna	Thorex	57.5872	0	28.7936	-9.11385	9.11385	1.61473	5.64421	1.65945e-08	1.2246e-07	6.91201	TRINITY_DN5766_c0_g1	Antenna	Thorex	15.2646	62.4374	38.851	2.04117	-2.04117	0.796156	-2.56378	0.010354	0.0189917	1.72144
TRINITY_DN42344_c0_g1	Antenna	Thorex	61.3828	0	30.6914	-9.20824	9.20824	1.63147	5.64415	1.65996e-08	1.2247e-07	6.91197	TRINITY_DN1684_c0_g2	Antenna	Thorex	9.76287	40.3958	25.0793	2.08118	-2.08118	0.811943	-2.5632	0.0103711	0.019022	1.72074
TRINITY_DN102558_c0_g1	Antenna	Thorex	42.4667	0	21.2334	-8.67395	8.67395	1.53694	5.64364	1.66492e-08	1.22753e-07	6.91097	TRINITY_DN34104_c0_g1	Antenna	Thorex	7.96446	38.5381	23.2513	2.23731	-2.23731	0.873111	-2.56245	0.0103936	0.019059	1.7199
TRINITY_DN7865_c0_g1	Antenna	Thorex	42.4667	0	21.2334	-8.67395	8.67395	1.53694	5.64364	1.66492e-08	1.22753e-07	6.91097	TRINITY_DN27448_c0_g1	Antenna	Thorex	0	70.5747	35.2873	7.79255	-7.79255	3.04189	-2.56175	0.0104147	0.0190967	1.71904
TRINITY_DN6316_c0_g1	Antenna	Thorex	54.2901	0	27.1451	-9.02738	9.02738	1.59959	5.64357	1.66559e-08	1.22775e-07	6.91089	TRINITY_DN63496_c0_g1	Antenna	Thorex	0	61.6702	30.8351	7.5986	-7.5986	2.96767	-2.56046	0.0104533	0.0191631	1.71753
TRINITY_DN109689_c0_g1	Antenna	Thorex	65.1054	0	32.5527	-9.29014	9.29014	1.64681	5.64128	1.68792e-08	1.24393e-07	6.9052	TRINITY_DN68417_c0_g1	Antenna	Thorex	0	61.6702	30.8351	7.5986	-7.5986	2.96767	-2.56046	0.0104533	0.0191631	1.71753
TRINITY_DN10223_c0_g2	Antenna	Thorex	44.4053	0	22.2026	-8.73805	8.73805	1.54911	5.6407	1.69356e-08	1.24781e-07	6.90385	TRINITY_DN17345_c0_g1	Antenna	Thorex	0	9.01942	4.50971	4.82273	-4.82273	1.88379	-2.56012	0.0104636	0.0191798	1.71716
TRINITY_DN66188_c0_g1	Antenna	Thorex	44.7816	0	22.3908	-8.75377	8.75377	1.55201	5.64029	1.6976e-08	1.24994e-07	6.90311	TRINITY_DN46155_c0_g1	Antenna	Thorex	0	9.55134	4.77567	4.91044	-4.91044	1.91848	-2.55955	0.0104807	0.0192101	1.71647
TRINITY_DN72877_c0_g1	Antenna	Thorex	44.7816	0	22.3908	-8.75377	8.75377	1.55201	5.64029	1.6976e-08	1.24994e-07	6.90311	TRINITY_DN96942_c0_g1	Antenna	Thorex	0	65.4151	32.7076	7.6833	-7.6833	3.00215	-2.55927	0.0104893	0.0192248	1.71614
TRINITY_DN90680_c0_g1	Antenna	Thorex	44.7816	0	22.3908	-8.75377	8.75377	1.55201	5.64029	1.6976e-08	1.24994e-07	6.90311	TRINITY_DN4661_c0_g1	Antenna	Thorex	2.08259	26.1654	14.124	3.77879	-3.77879	1.477	-2.55842	0.010515	0.0192697	1.71512
TRINITY_DN21887_c0_g1	Antenna	Thorex	47.2482	0	23.6241	-8.82954	8.82954	1.5659	5.63863	1.71413e-08	1.26182e-07	6.899	TRINITY_DN11117_c0_g1	Antenna	Thorex	4.30532	22.938	13.6217	2.37253	-2.37253	0.927386	-2.5583	0.0105186	0.0192753	1.715
TRINITY_DN31570_c0_g2	Antenna	Thorex	69.8234	0	34.9117	-9.39443	9.39443	1.66612	5.6385	1.71536e-08	1.26244e-07	6.89879	TRINITY_DN8037_c0_g1	Antenna	Thorex	0	12.8615	6.43077	5.3369	-5.3369	2.08618	-2.55822	0.010521	0.0192785	1.71493
TRINITY_DN5758_c0_g1	Antenna	Thorex	40.5502	0	20.2751	-8.60895	8.60895	1.52719	5.63711	1.72924e-08	1.27237e-07	6.89539	TRINITY_DN74972_c0_g1	Antenna	Thorex	0	66.6406	33.3203	7.70988	-7.70988	3.0138	-2.55819	0.0105219	0.0192791	1.71491
TRINITY_DN11385_c0_g1	Antenna	Thorex	55.1207	0	27.5603	-9.05164	9.05164	1.60584	5.6367	1.73339e-08	1.27457e-07	6.89464	TRINITY_DN14659_c0_g1	Antenna	Thorex	0	9.47278	4.73639	4.89891	-4.89891	1.91516	-2.55797	0.0105286	0.0192903	1.71466
TRINITY_DN68435_c0_g1	Antenna	Thorex	55.1207	0	27.5603	-9.05164	9.05164	1.60584	5.6367	1.73339e-08	1.27457e-07	6.89464	TRINITY_DN91792_c0_g1	Antenna	Thorex	0	59.4739	29.7369	7.54635	-7.54635	2.95152	-2.55676	0.0105651	0.019354	1.71323
[truncated: 10,165 more rows]

## Sheet: Legs vs. Antennae
	sampleA	sampleB	baseMeanA	baseMeanB	baseMean	log2FoldChange	lfcSE	stat	pvalue		padj			sampleA	sampleB	baseMeanA	baseMeanB	baseMean	log2FoldChange		lfcSE	stat	pvalue	padj				上调	下调
[truncated: 9,184 more rows]

## Sheet: Heads vs. Antennae
	sampleA	sampleB	baseMeanA	baseMeanB	baseMean	log2FoldChange		lfcSE	stat	pvalue	padj			sampleA	sampleB	baseMeanA	baseMeanB	baseMean	log2FoldChange		lfcSE	stat	pvalue	padj
[truncated: 10,243 more rows]

[truncated: 3 more sheets: Caudea vs. Antennae, Cornicles vs. Antennae, Winges vs. Antennae]
