# Supplementary material for: A Detailed Spatial Expression Analysis of Wing Phenotypes Reveals Novel Patterns of Odorant Binding Proteins in the Soybean Aphid, Aphis glycines
Source: Front Physiol. 2021 Jul 28;12:702973. doi: 10.3389/fphys.2021.702973 (PMC8376974; doi:10.3389/fphys.2021.702973)
Supplement: Supplementary Data 4 — GlyOBP sequences. [file Data_Sheet_2.CSV]

	GlyOBP2	GlyOBP3	GlyOBP4	GlyOBP5	GlyOBP6	GlyOBP7	GlyOBP8	GlyOBP9	GlyOBP10	GlyOBP13	GlyOBP14	GlyOBP15
Antenna	79.65	106.8683333	4.353333333	95.32	139.1833333	106.8683333	8.463333333	81.35	198.51	21.06333333	26.87666667	2.423333333
Head	303.7233333	55.08	24.38666667	50.04333333	191.6866667	55.08	66.9	11.85333333	31.69	6.7	3.276666667	0.94
Cornicle	68.71333333	65.495	17.74333333	17.76	100.0466667	65.495	29.40333333	51.38	27.53666667	3.44	11.50666667	1.626666667
Cauda	56.59333333	86.48	15.29666667	43.25333333	93.55	86.48	8.27	6.526666667	9.64	0.993333333	1.443333333	0.916666667
Thorex	90.12333333	64.74833333	20.01	27.69666667	93.09333333	64.74833333	10.23	5.883333333	8.32	0.626666667	1.896666667	0.97
Leg	70.64	104.405	19.42666667	78.69333333	118.5166667	104.405	18.71666667	71.01666667	29.41	2.63	11.99333333	2.17
Wing	64.49	119.5233333	12.46666667	87.85	98.65	119.5233333	11.44	18.05666667	12.42333333	1.61	6.243333333	0.516666667
log														JOBP3-7×÷Í¼¼õ°ë
	6.315602457	7.365919608	2.420437487	6.589763487	7.131171025	5.666265369	3.242348443	6.363696745	7.64031725	4.463578865	4.800986157	1.775401776		213.7366667	106.8683333
	8.246613937	6.311951715	4.665999073	5.673650641	7.590112935	5.031717173	6.085339669	3.684070646	5.030777472	2.944858446	2.096486765	0.956056652		110.16	55.08
	6.493828769	6.344370709	4.393004257	4.842811262	6.556020604	5.650835024	3.489286023	2.783107376	3.220329955	0.701918647	1.534393676	0.97819563		129.4966667	64.74833333
	6.102518166	7.04428482	4.228305641	4.229587923	6.658877921	7.04428482	4.9261576	5.710944155	4.83474492	2.150559677	3.644625422	1.393233129		130.99	65.495
	5.822560209	6.679361295	4.026505	5.467714224	6.563005553	6.179280942	3.212569339	2.91201108	3.411426246	0.995182984	1.288850698	0.938599455		172.96	86.48
	6.142413438	6.820241821	4.352381891	6.316387137	6.901068007	6.611837444	4.301343763	6.17025892	4.926473911	1.859969548	3.699699685	1.66448284		208.81	104.405
	6.011003564	7.526451152	3.751320887	6.473299871	6.6387979	5.82471216	3.63691458	4.252223884	3.746671066	1.384049807	2.856653769	0.600904045		239.0466667	119.5233333
	Antenna	Head	Thorex	Cornicle	Cauda	Leg	Wing
GlyOBP2	79.65	303.7233333	90.12333333	68.71333333	56.59333333	70.64	64.49
GlyOBP3	213.7366667	110.16	129.4966667	130.99	172.96	208.81	239.0466667
GlyOBP4	4.353333333	24.38666667	20.01	17.74333333	15.29666667	19.42666667	12.46666667
GlyOBP5	95.32	50.04333333	27.69666667	17.76	43.25333333	78.69333333	87.85
GlyOBP6	139.1833333	191.6866667	93.09333333	100.0466667	93.55	118.5166667	98.65
GlyOBP7	213.7366667	110.16	129.4966667	130.99	172.96	208.81	239.0466667
GlyOBP8	8.463333333	66.9	10.23	29.40333333	8.27	18.71666667	11.44
GlyOBP9	81.35	11.85333333	5.883333333	51.38	6.526666667	71.01666667	18.05666667
GlyOBP10	198.51	31.69	8.32	27.53666667	9.64	29.41	12.42333333
GlyOBP13	21.06333333	6.7	0.626666667	3.44	0.993333333	2.63	1.61
GlyOBP14	26.87666667	3.276666667	1.896666667	11.50666667	1.443333333	11.99333333	6.243333333
GlyOBP15	2.423333333	0.94	0.97	1.626666667	0.916666667	2.17	0.516666667
