# Supplementary material for: A Detailed Spatial Expression Analysis of Wing Phenotypes Reveals Novel Patterns of Odorant Binding Proteins in the Soybean Aphid, Aphis glycines
Source: Front Physiol. 2021 Jul 28;12:702973. doi: 10.3389/fphys.2021.702973 (PMC8376974; doi:10.3389/fphys.2021.702973)
Supplement: Supplementary Data 5 — GlyOBP FPKM value. [file Data_Sheet_1.FASTA]

>AglyOBP2_DN1964_c0_g1_i2_6125-6856_-2
ATGAAGGTATCTGCAGCGACCGCCGTCCTGGTTGCTCTGGTCGCCACCGTGCAGAGCTCGGACCCGTGTAATATATCCACTTGCTATAAGAGCGGAACGACGAAGCCACCCACGACCGTGACGCCCACTCGTCTGCCGGTGCAGTCATCGTCTACACCAACCAGCCATCAACAGACCACGTACGCCAAGGACCATGTGCACAGTTCGACCGCTACCAAGTCCGGAGTTAATACCACCGCCACGACAACTAGCGGAGCGTCGGTCAACGGCACGGAGCGAACAACTGTCGTAAAATCTTCCTCCGGGGTAGCTGGAAACGTCACAACACCAAAGCCAACAATGACGGATGGGCATTTAGCTCTAAAACAGAAGTTAAACACAATCGCGGTAAAATGCAAGGATGAATTGCACGCACCTCAGGAAATCATGGCACTGGTCAGCAACACGGTGGTACCTCAGAATGAACAGCAAAGGTGTTATTTAGAATGCGTGTATAAAAATCTTAACTTGATCAAGAATAACAAGTTCAGTGTGGACGATGGCAAGGCGATGGCTAAGATACGTTTCGCTAATCAACCGGAAGAACACAAGAAAGCAGTAACAATAATAGAGACTTGTGAAAAAGAGGCTATTATCGATCCGAAAACTACTGAAAAATGCGCAGCTGGACGAGTGATCAGAAACTGCTTTGTTAAAAACGGAGAAAAAATCAATTTCTTCCCTAAAGCATAA
>AglyOBP3_DN1170_c0_g1_i8_1212-1769_3
ATGTATATTATTATAATATTGTACCTAATAAAACGACGTGCACAGTCTTCTCCCGACGGGGTGTCCCGACAGAGTGATAATAACGACAATAAATTTATTCTCTGGACCGTGAAAACGCAATCAACGTACGAAATGATTTCGTCAACTTTCTACACATCGCTGATGTTTGGTATTGCAATGTTGATTTCATGCAGCTTCGGGCGATTTACGACGGAACAAATCGATCATTACGGAAAAGCGTGCAACGCCACCGAAGATGATCTCGTCATTGTCAAATCCTACAAGGTACCAACTTCAGATACTGGAAAGTGCTTGATGAAATGCATGATCAGCAAACTAGGACTGCTGAACGATGATGGTTCATACAACAAAACTGGAATGGAAGCGGGTTTGAAGAAATACTGGTCAGAATGGTCCACGGATACAATTGAGAGTATAAACAACAAGTGTTATGAAGAAGCATTACTTGTGTCAAAGGACATAATAGCAACATGCAATTATGCATATGTAGTGATGGCGTGCTTGAACAAGCAGTTGAAACTTGACAATTCAACTTGA
>AglyOBP4_DN3203_c1_g2_i1_221-814_2
ATGCGTGGAAATTATTCTTTGGTGGTTTTCCTACTTTTTGGATTTGGATTACTAGAAATTTACTGTCAAAAACAAGAACTTTCAGGAAAATGTAGAGCTCCCGATAAAGCACCTTTAAATCTTGAAATAATAATTAATATTTGCCAAGAAGAAATCAAATCCGCATTACTTCAAGAAGCTTTAGATATTCTCAATGATGGCACTTTAGAACAAAATACACCCAGCTATAGTAGATCAAAAAGGGATGCTGATGAAGATTTATCAAATGAAGAACGTAGAGTTGCGGGGTGTTTGCTCCAGTGCGTCTACAAGAAAGTGAAAGCAGTTGATGAAACCGGCTTTCCGGTAGTTGATGGTTTGATGAAACTGTACAACGAAGGAGTTCAGGACAGAAATTACTATATGGCTACATTATCTGCAGTTAGACATTGTATTTCCATCGCACAACAACTGAAACAGCAACAACCCTCCAAAAGTTTTGATGATGGACAAACGTGTGATCTTGCTTATGAAATGTTTGAATGCGTCAGTGAAAAAATTGAAGAAAACTGTGGAGTCGAAAATAAGTTGAATAACTTAAGCCAACGTCAAGTTTAA
>AglyOBP5_DN2955_c0_g3_i1_251-913_2
ATGAAAATGTCCACTAACGGTGCAACGATGAAATGCGTCGCAATTGCCGTCGTCCTGTTTCAGATGTCCGTCATTTTCGCGGAAGCGGGTCACCAAAGACGGGGAAAAGAACTGTTGGACACAGAAGACAGCGACTTCTTTCGGTGCAAACAAGCCAGCAGGAAGTCATGTTGTGGCCCGGAAAACGCAATGAAGCGATTCGGCGATAAAGACAAAGTAGCAGCTGACGAGTGTTACGCACAAGTAGCCGAAAAGTTTGCAACAGTTACAGCTACTACACCCAAACAAGACTTGTTTTCCGGCGAAGCTGTAAAGATTACCAAGAAAAAGCAATTCTGCCTTCATGAATGTATCGGAAAGAAAAACAAATTGCTCACCGAAGACGGTTCACTGAACAAAACGTTTATAGCTGATTACGCTATGAAGAGCGTCTTCAAAGAACAGTGGCAAAAACAAATAGGACAAAAAGCCTTGGACAAATGCCTGGAGGAGACCTATATTCCATGGCCGGCAGAAGAAACAGAAAACAAATGCAATCCAGTATACGTACAATTCCAACACTGTCTATGGCTTGAATACGAATCGAACTGTCCAGATAACAAGATTAAGCTCACCAAAAAATGCGAGAAGACACGAAACCGATACAGAATGCAAAAATCACCATCAAACCAATGA
>AglyOBP6_DN1700_c0_g1_i2_82-739_2
ATGCAAAAAGTGGTTTTTCTATGTATTTTTGCGATCATCTGCCAAACAGTATTTACTGTTGGATTCGAGAGAACATGGATTTTACGCCAAAAACGAATGACAAATGATGATGAATGCCGAACTCTCATTCCAAGCCCGGAAAAGAAATTACCTACATGTTGTCAAATGCCAAATATATTACCTGGTTTGGACAATGCTTGGGAAGTATGTTTTGAAAAGTTCAAACAATTCAAGGATAAACATGCAACAAAAGAATACAAGGAAATGGCACACGGAAATGAGCCACCATGTCTTTTTCAATGTGTTTTCATGCAATCTGGATTAACTACTAGCGATGGCAAAGTCAATGAAGATGCTGTCATAAAAAAAATGGCGGAAGGAATGGACAATGATGAAAAATGGAAGTCTATATGGCGAAATACTTTCAATAAATGCTTAAATGATGTCAAACAAGAAGATAAAGAACAAATTAAAATGACGAATACTCCAACAGGAAGATTGATGAAGTGTTTCTTAAGAGATCTTTACATGAACTGCCCGAAAAATGTATGGGTTGAAAGTTCAGAATGCTCGAATTTGAAGGACTTGGTAGAAAAATGTCCAAAAATGCCCCCGCCAGTTTTCAAATCACCACCTAAATTAATTTGA
>AglyOBP7_DN1170_c0_g1_i8_374-820_2
ATGAATATGTTACCAGCCACTGTTTTGCTCGCCGTTGTAGCAGCAACCATTTTGAAGGATAGTGACGCTTACTTGAGCGAAGAGGCCATTAAAAAAACACAAAAGATGTTGAAAAACGTATGCTCCAAGAAACATTCAGTTGAAGAAGAGGTATTTACTGACATCAAGAAAGGAATATTTCCCGAGAACAACAACAACATAAAATGTTACTTTGCCTGTAATTTCAAGACTATGCAAATGGTCAATCAAAAGGGAATACTTGATAAAAAAATGTTCAAAGACAAGATGACGATGTTGGCACCGCCAAATGTACTCGCAATTTTATTACCACCCATTGAACAATGTATCGGAAATGACAAGGATACAGAAATATGTCAGTCTTCATACAATTTCATAAAGTGTGCACACCGTGTTGATCCTAAAAGTTTAGAATTTCTACCACTCTAG
>AglyOBP8_DN3653_c0_g1_i2_158-643_2
ATGTTCGCTTTTAAAGTGGCGTGTCTGTGTTTGTCGGTCGCTGTCGTATTCGGTGAAAATAATCAACAAAACTCAAACGATCGATCTGCCTCTATATTCCAGAGTTGCATATCGGAAACAAAGTTGTCCGGTGATGCACTCAAAGGGTTCCGGTCGATGAGTATACCAAAGACACAAGCCGAAAAATGTATGATGGGTTGTTTAATGAGAAAAGTCAACGTGATTAACAACGGAAAGTTTTCGGTTGAAGAGGCAACTAAAGTGGCACAAAAATACTACGGAACTAACGAAACGATGATGAAAAAGGCAAAGGAACTAATCGATGTTTGTGCAAAGAAAGCTCAATCAACGACTGAAGAGTGTGCGTTGGCCGGAATTGTGACTACTTGTATCGTGGAGGAAGCTCAAAAAGCTGGCTTAACTGGTGGACCTGGCAGCCGTTCCAAACGAACCGTTTCACCGAAATTCAGACACAGCATCGTATAA
>AglyOBP9_DN88558_c0_g1_i1_137-634_2
ATGATAATCAAAAAGACGTTGTTGGTATCAGGATTTGTACTTTTCGGTTGCATGTTTTCAATCAATAAGGCTGCCGATGATGCAGATACAGCGGATAAGGAATTAATGTCAAAATTAATCACTGTGGCTTTTAAATGTTTTAAGGATGCTGATTGGGGCACGTGCGGTGAAATGATAACAACTAAATATGATATAACTCAAGCTAAATACAAACAATGTACATGTCACATGGCGTGTGCCGGGGAAGACCTTGGTTTGATAAATAGTAATGGGCAACCCGAACCTGCCAAATTCCTTGAATACGTGAAACGTATCAATAATTCTGTTATTAAGAGTCAATTGCAACATATTTACGACAAATGCCAAAATGTCAAAGGTACGGAGAAATGCGATCTCGCAGAGCAATTTGCTATATGTGCTTTTAAGGAATCGCCAGAAATGAAAGAACGAGTTACTAAATTGATCGAAATGTTGGTGAAGATGAAACCAAAATCGAAATAA
>AglyOBP10_DN8134_c0_g1_i1_234-677_3
ATGGAACATTTACGTGGTACAAACGTTATGTTTGCAATTGTAATGGCATTGTTGGTAGTACAGTCATCTACACGACCACAACCAGATGAACTTGACGATATTAAAAAGACACTGTATAATGCATGTTCTGAAAAGTTTCCACTTACAGAAGAAATTAAGAATAATGTTAAAAACTCAATAGTTATAGATGACCAAAATTTTAAATGCTTTTTAAGGTGCTGCTTTGATGAGATGTCATTGATCGATGAGGACGGTATTATCGATGGAGAATCATTGGCAGCAATGGCAGTAGACAAAATAAAACCAGTCGCAGAAAAAATAGTCCATGATTGTCTACCAGCTGGTAAACAAGAAAAACAAGATGGTTGTGAAGCTGCATTTAAGTTTTTTAGTTGTGGTATAAAGTTAAATCCATTGACTATCGAACTACTACCATTACAATGA
>AglyOBP13_DN315_c2_g1_i2_986-2011_-1
ATGTTATTATTGCTAAACAACGCAGGACGCTGCCATAGTACTACGACGGTCGTGACGCTGTCGGTCGCCGTTCTGCTGACCGTCGGGCAAGTCCACAACCTTAAGTGCAGGACGGCGGACCACTCTAGGCGTCATGGGGAGTTTGTCGACATAGCCGAACAGTGCAGCAACACGACTTCGGGCGACCGGACGTCGACGGTTGATGGCGATTATTCTACTTACGCGTCAAGCAGCGACAACGATGACCGGTGGAACGGTGACGGACGGCGGAACGGAGACGGACGGCGGAACGGAGACGGACGGCGGAACAACAATAATCGCGAGTTCAGCGTAAACCGACAGGACTTTGGCAGTAACCGCGGGGGCGGCAACGGCGGTTACGACCGCGACCAGTCGTCTTGCGGCGAAGTCCGACCGCAACAATATTCGGGGAACACTGGTAACCGGCCAAAAAATCACCGGCAAGGAAGCTATCCAAGTGTCGATTACGACGCAGGACAATCCAATTCCAACTACAGACAATCACAATCAACGAGACGGTACCGCAGGGATGACAGCAATGATAAGAATAAACGTCAGACGACGGCGATGACGGGCAGTAATAGCAGACTGTTGGGAAACAATCGTTTCAGAAACTTGACGAAAATCGGAGGAAATCAGTCGGGCAAAGGGACGTTTCTCGATAAAATGGACGCCTGTACAATACATTGCGTTTTCAATCAGTTGGAAATGCTGAACTCAAACTCTCGTCCGGACAAACATTCAATAGCGAATATTATGACCAATCAAATAAAAGATGTCGAACTGAAGGAATTCATACAGGACTCCATCGACGAATGTTTCGACGCCCTCGAGCTTGACTCTCATAATAACAAATGCGAATTTTCAAAAAACTTCGCAGTGTGCATGGAGAATAAAGCTCAAAGGAATTGCGACGATTGGGATGAAAACTTGTCCGCGAACAAAATAAACTCTGCTGGTTCGCAAGACGGAAACAACCAGCAAGACAAAAGAAAAGGATATTAA
>AglyOBP14_DN3029_c0_g1_i3_74-580_2
ATGTTTACTGAAACACTATTGATTTGTCTTTTTGCAGCTTTTACGGTGATAATACCTGCAAGTGCTGAAAAAAAATATAACAACCAAAGCGAACTTATAGACGACATGTTAGATAACATGTTTCAGTGCATGCAAGAACTGAACATGAATCCTGACGTTTGCACTGAAATGTTGATGAAAGACAAAGACCACAGTGATAAGAGGTATGATAGCTGTAAGTGCCTCGGCCCGTGCACGGCGAAGAGAATGGGAACGATGAACCCGGAGACCGGCAAATGGAACTGGGCCAGATTTAATGAGTTATCGGAGTTGATAGATAATGAAATGCTCAAATCTGAGGCGGACATATTGAAAAAAAACTGCTACGATGACGTAAACACTCACTGCGCCGCCGGTTACGCGTTCATGAAGTGCGCCTTGGAACATTCCCCGATGGCTAAAGACATGGTCAAAAACTATTTGATGACCAAAGAAAACGCTCAAAACGAAGACGAAGCCATAGAATAA
>AglyOBP15_DN5037_c0_g1_i4_
TTATTTTTCAGGGCCAACAAACAAAAAAAAAAAATTCAACCAAAATTCAATAGATTATTTGGAAATATTTCACGAGAATGCTTGAAAGAATATGGCGTCACACCAGAAAGAGTATTGACTGTTTATACTTTAAATGTTAATGACCGAGAAGCAAAATGTTATGTTGCTTGCATGTTGTTGCGATTTAATGTGACCACTAGAAATGGAGGTTACAATGATAAGGCATTGGAACAATTGATGGCGAAACCCAATTCCAATAATGAAATTTCATCTAATATGAAAACGGCTATAACAATATGTGAAAAACAAGTTGATAAAGACCAATGCGAAAAAGCGGTTAAGTTCACGAAATGTATTTATGCACACAGAAATGAATTTGCAGTTAAAAACAGAGTAAACAGTTCTGCGTCAGCTGATCGTCGACGACCTTTGGCTCAGAGAAAACAATTTGTACGCCACTCAACCACTTAA
TTATTTTTCAGGGCCAACAAACAAAAAAAAAAAATTCAACCAAAATTCAATAGATTATTTGGAAATATTTCACGAG
AATGCTTGAAAGAATATGGCGTCACACCAGAAAGAGTATTGACTGTTTATACTTTAAATGTTAATGACCGAGAAGCAAAATGTTATGTTG
CTTGCATGTTGTTGCGATTTAATGTGACCACTAGAAATGGAGGTTACAATGATAAGGCATTGGAACAATTGATGGCGAAACCCAATTCCA
ATAATGAAATTTCATCTAATATGAAAACGGCTATAACAATATGTGAAAAACAAGTTGATAAAGACCAATGCGAAAAAGCGGTTAAGTTCA
CGAAATGTATTTATGCACACAGAAATGAATTTGCAGTTAAAAACAGAGTAAACAGTTCTGCGTCAGCTGATCGTCGACGACCTTTGGCTC
AGAGAAAACAATTTGTACGCCACTCAACCACTTAA
